# Supplementary material for: Feed tossing behaviour of Holstein cows: evaluation of physiological stress state and rumen fermentation function
Source: BMC Vet Res. 2022 Oct 17;18:371. doi: 10.1186/s12917-022-03469-0 (PMC9575279; doi:10.1186/s12917-022-03469-0)
Supplement: Supplementary file 1 — Additional file 1: Supplementary Material 1. Taxonomic information of the 16S rRNA sequences. Domain, Kindom, Phylum, Class, Order, Family, Genus, Species: the taxonomic units of bacteria. OTU, the operational taxonomic unit. FT, cows with feed tossing behavior; CON, cows without abnormal behavior. [file 12917_2022_3469_MOESM1_ESM.zip › Supplementary Material 1.xlsx]

## Sheet: Taxonomic information
Supplementary Material 1 Taxonomic information of the 16S rRNA sequences. Domain, Kindom, Phylum, Class, Order, Family, Genus, Species: the taxonomic units of bacteria. OTU, the operational taxonomic unit. FT, cows with feed tossing behavior; CON, cows without abnormal behavior.
Domain	Kingdom	Phylum	Class	Order	Family	Genus	Species	OTU	FT1	FT2	FT3	FT4	FT5	FT6	FT7	FT8	FT9	FT10	CON1	CON2	CON3	CON4	CON5	CON6	CON7	CON8	CON9	CON10	SUM
d__Bacteria	k__norank_d__Bacteria	p__Bacteroidota	c__Bacteroidia	o__Bacteroidales	f__Prevotellaceae	g__Alloprevotella	s__uncultured_rumen_bacterium_g__Alloprevotella	OTU126	15	16	5	2	4	8	33	11	12	14	4	16	12	11	53	13	13	8	2	8	260
d__Bacteria	k__norank_d__Bacteria	p__Firmicutes	c__Clostridia	o__Lachnospirales	f__Lachnospiraceae	g__Marvinbryantia	s__uncultured_rumen_bacterium_g__Marvinbryantia	OTU1028	5	1	3	4	1	0	1	3	4	2	0	1	11	8	1	2	4	6	8	5	70
d__Bacteria	k__norank_d__Bacteria	p__Actinobacteriota	c__Coriobacteriia	o__Coriobacteriales	f__Atopobiaceae	g__unclassified_f__Atopobiaceae	s__unclassified_f__Atopobiaceae	OTU706	0	1	0	0	0	0	0	0	0	0	0	0	0	0	0	0	1	0	0	0	2
d__Bacteria	k__norank_d__Bacteria	p__Bacteroidota	c__Bacteroidia	o__Bacteroidales	f__F082	g__norank_f__F082	s__uncultured_rumen_bacterium_g__norank_f__F082	OTU1425	0	0	0	1	0	0	0	0	0	0	0	1	1	1	0	0	0	0	1	0	5
d__Bacteria	k__norank_d__Bacteria	p__Fibrobacterota	c__Fibrobacteria	o__Fibrobacterales	f__Fibrobacteraceae	g__Fibrobacter	s__uncultured_rumen_bacterium_g__Fibrobacter	OTU390	1	0	3	7	0	1	3	6	14	4	1	8	0	7	3	0	0	0	1	12	71
d__Bacteria	k__norank_d__Bacteria	p__Bacteroidota	c__Bacteroidia	o__Bacteroidales	f__unclassified_o__Bacteroidales	g__unclassified_o__Bacteroidales	s__unclassified_o__Bacteroidales	OTU999	0	0	0	0	0	0	0	0	0	0	0	1	0	0	0	0	0	0	0	0	1
d__Bacteria	k__norank_d__Bacteria	p__Firmicutes	c__Clostridia	o__Christensenellales	f__Christensenellaceae	g__Christensenellaceae_R-7_group	s__uncultured_rumen_bacterium_g__Christensenellaceae_R-7_group	OTU1139	7	0	2	2	0	0	0	1	0	1	0	1	8	3	0	1	11	3	8	0	48
d__Bacteria	k__norank_d__Bacteria	p__Firmicutes	c__Clostridia	o__Christensenellales	f__Christensenellaceae	g__Christensenellaceae_R-7_group	s__uncultured_rumen_bacterium_g__Christensenellaceae_R-7_group	OTU1130	1	0	4	4	0	0	0	0	1	0	1	0	0	9	0	1	3	0	1	0	25
d__Bacteria	k__norank_d__Bacteria	p__Firmicutes	c__Bacilli	o__RF39	f__norank_o__RF39	g__norank_f__norank_o__RF39	s__uncultured_bacterium_g__norank_f__norank_o__RF39	OTU1093	0	0	1	0	1	0	4	1	0	0	2	0	3	0	0	0	1	0	0	1	14
d__Bacteria	k__norank_d__Bacteria	p__Actinobacteriota	c__Actinobacteria	o__Bifidobacteriales	f__Bifidobacteriaceae	g__norank_f__Bifidobacteriaceae	s__uncultured_rumen_bacterium_g__norank_f__Bifidobacteriaceae	OTU1005	0	4	0	0	0	0	0	0	0	0	0	1	4	0	0	0	0	0	0	0	9
d__Bacteria	k__norank_d__Bacteria	p__Spirochaetota	c__Spirochaetia	o__Spirochaetales	f__Spirochaetaceae	g__Treponema	s__uncultured_bacterium_g__Treponema	OTU413	1	1	5	10	0	0	4	7	4	20	4	9	9	8	8	4	13	3	11	13	134
d__Bacteria	k__norank_d__Bacteria	p__Bacteroidota	c__Bacteroidia	o__Bacteroidales	f__Prevotellaceae	g__Prevotellaceae_UCG-001	s__uncultured_rumen_bacterium_g__Prevotellaceae_UCG-001	OTU791	25	1	26	39	0	0	0	27	0	7	12	26	9	38	0	1	14	1	22	0	248
d__Bacteria	k__norank_d__Bacteria	p__Firmicutes	c__Clostridia	o__Clostridia_UCG-014	f__norank_o__Clostridia_UCG-014	g__norank_f__norank_o__Clostridia_UCG-014	s__uncultured_rumen_bacterium_g__norank_f__norank_o__Clostridia_UCG-014	OTU1148	12	3	4	23	0	0	0	1	0	3	7	0	8	18	0	12	9	4	3	0	107
d__Bacteria	k__norank_d__Bacteria	p__Firmicutes	c__Bacilli	o__RF39	f__norank_o__RF39	g__norank_f__norank_o__RF39	s__uncultured_bacterium_g__norank_f__norank_o__RF39	OTU894	1	0	1	0	0	0	3	0	0	0	1	1	0	1	1	0	1	0	0	0	10
d__Bacteria	k__norank_d__Bacteria	p__Bacteroidota	c__Bacteroidia	o__Bacteroidales	f__Rikenellaceae	g__Rikenellaceae_RC9_gut_group	s__uncultured_bacterium_g__Rikenellaceae_RC9_gut_group	OTU1378	5	0	3	9	0	0	1	3	1	2	1	0	2	16	0	0	2	2	3	5	55
d__Bacteria	k__norank_d__Bacteria	p__Firmicutes	c__Bacilli	o__RF39	f__norank_o__RF39	g__norank_f__norank_o__RF39	s__uncultured_bacterium_g__norank_f__norank_o__RF39	OTU1300	4	0	0	0	0	0	2	0	0	1	0	1	1	0	0	0	8	0	1	0	18
d__Bacteria	k__norank_d__Bacteria	p__Bacteroidota	c__Bacteroidia	o__Bacteroidales	f__Prevotellaceae	g__Prevotellaceae_UCG-003	s__unclassified_g__Prevotellaceae_UCG-003	OTU121	4	0	0	0	0	0	0	0	0	0	0	3	0	0	0	0	0	0	0	0	7
d__Bacteria	k__norank_d__Bacteria	p__Bacteroidota	c__Bacteroidia	o__Bacteroidales	f__Prevotellaceae	g__Prevotellaceae_UCG-003	s__unclassified_g__Prevotellaceae_UCG-003	OTU122	5	1	0	0	0	0	0	0	0	0	0	4	0	0	0	0	0	0	0	0	10
d__Bacteria	k__norank_d__Bacteria	p__unclassified_k__norank_d__Bacteria	c__unclassified_k__norank_d__Bacteria	o__unclassified_k__norank_d__Bacteria	f__unclassified_k__norank_d__Bacteria	g__unclassified_k__norank_d__Bacteria	s__unclassified_k__norank_d__Bacteria	OTU242	0	3	0	1	0	0	0	0	0	0	0	0	1	0	0	2	0	0	0	0	7
d__Bacteria	k__norank_d__Bacteria	p__Firmicutes	c__Clostridia	o__Lachnospirales	f__Lachnospiraceae	g__Tyzzerella	s__uncultured_rumen_bacterium_g__Tyzzerella	OTU1662	1	0	0	1	0	0	0	0	0	1	0	0	2	4	0	1	2	0	0	0	12
d__Bacteria	k__norank_d__Bacteria	p__Spirochaetota	c__Spirochaetia	o__Spirochaetales	f__Spirochaetaceae	g__Sphaerochaeta	s__unclassified_g__Sphaerochaeta	OTU1003	0	0	0	0	1	0	1	0	1	2	1	3	0	0	2	4	0	1	1	1	18
d__Bacteria	k__norank_d__Bacteria	p__Firmicutes	c__Clostridia	o__Oscillospirales	f__Ruminococcaceae	g__norank_f__Ruminococcaceae	s__uncultured_rumen_bacterium_g__norank_f__Ruminococcaceae	OTU1229	2	1	4	2	3	0	2	0	4	0	9	0	2	2	0	2	6	1	3	1	44
d__Bacteria	k__norank_d__Bacteria	p__Firmicutes	c__Clostridia	o__Clostridia_UCG-014	f__norank_o__Clostridia_UCG-014	g__norank_f__norank_o__Clostridia_UCG-014	s__unclassified_g__norank_f__norank_o__Clostridia_UCG-014	OTU416	108	25	66	67	35	12	88	48	78	52	143	36	82	69	63	83	98	63	45	60	1321
d__Bacteria	k__norank_d__Bacteria	p__Proteobacteria	c__Alphaproteobacteria	o__Rickettsiales	f__Mitochondria	g__norank_f__Mitochondria	s__uncultured_rumen_bacterium_g__norank_f__Mitochondria	OTU17	0	0	1	4	0	0	1	0	0	0	0	0	1	1	0	0	0	0	0	0	8
d__Bacteria	k__norank_d__Bacteria	p__Bacteroidota	c__Bacteroidia	o__Bacteroidales	f__F082	g__norank_f__F082	s__uncultured_rumen_bacterium_g__norank_f__F082	OTU1175	34	44	68	78	86	33	44	18	55	35	102	12	111	64	141	33	38	107	99	72	1274
d__Bacteria	k__norank_d__Bacteria	p__Firmicutes	c__Clostridia	o__Oscillospirales	f__Oscillospiraceae	g__norank_f__Oscillospiraceae	s__uncultured_rumen_bacterium_g__norank_f__Oscillospiraceae	OTU232	3	1	0	1	0	0	0	0	0	0	0	0	1	0	2	0	1	0	0	0	9
d__Bacteria	k__norank_d__Bacteria	p__WPS-2	c__norank_p__WPS-2	o__norank_c__norank_p__WPS-2	f__norank_o__norank_c__norank_p__WPS-2	g__norank_f__norank_o__norank_c__norank_p__WPS-2	s__Burkholderiales_bacterium_Beta_02	OTU746	0	0	0	0	0	0	0	0	0	0	3	0	0	4	0	0	0	0	0	0	7
d__Bacteria	k__norank_d__Bacteria	p__Bacteroidota	c__Bacteroidia	o__Bacteroidales	f__F082	g__norank_f__F082	s__uncultured_rumen_bacterium_g__norank_f__F082	OTU1779	2	0	0	0	1	0	1	0	0	0	0	1	0	0	0	0	1	0	1	0	7
d__Bacteria	k__norank_d__Bacteria	p__Spirochaetota	c__Spirochaetia	o__Spirochaetales	f__Spirochaetaceae	g__Treponema	s__unclassified_g__Treponema	OTU1398	26	3	48	9	7	2	7	25	31	68	21	31	19	21	7	11	32	25	35	54	482
d__Bacteria	k__norank_d__Bacteria	p__Fusobacteriota	c__Fusobacteriia	o__Fusobacteriales	f__Fusobacteriaceae	g__Fusobacterium	s__Fusobacterium_necrophorum_subsp._funduliforme	OTU608	0	0	0	0	0	0	0	1	0	0	0	1	0	2	0	0	0	0	0	0	4
d__Bacteria	k__norank_d__Bacteria	p__Cyanobacteria	c__Cyanobacteriia	o__Chloroplast	f__norank_o__Chloroplast	g__norank_f__norank_o__Chloroplast	s__Medicago_truncatula_barrel_medic_g__norank_f__norank	OTU99	3	2	2	0	0	4	1	1	0	1	1	0	2	10	1	5	2	3	2	4	44
d__Bacteria	k__norank_d__Bacteria	p__Firmicutes	c__Clostridia	o__Oscillospirales	f__UCG-010	g__norank_f__UCG-010	s__uncultured_rumen_bacterium_g__norank_f__UCG-010	OTU1402	2	0	0	0	0	0	2	1	2	1	0	0	0	1	4	0	1	1	1	0	16
d__Bacteria	k__norank_d__Bacteria	p__Firmicutes	c__Bacilli	o__Erysipelotrichales	f__Erysipelatoclostridiaceae	g__UCG-004	s__unclassified_g__UCG-004	OTU290	1	0	1	0	1	0	0	0	1	3	1	0	4	1	0	0	1	0	0	0	14
d__Bacteria	k__norank_d__Bacteria	p__Firmicutes	c__Clostridia	o__Lachnospirales	f__Lachnospiraceae	g__unclassified_f__Lachnospiraceae	s__unclassified_f__Lachnospiraceae	OTU1942	3	0	1	1	0	0	3	0	1	0	0	1	3	5	1	2	1	1	0	0	23
d__Bacteria	k__norank_d__Bacteria	p__Bacteroidota	c__Bacteroidia	o__Bacteroidales	f__Rikenellaceae	g__Rikenellaceae_RC9_gut_group	s__unclassified_g__Rikenellaceae_RC9_gut_group	OTU372	6	2	5	3	3	0	2	2	4	6	7	3	11	2	9	6	4	0	16	16	107
d__Bacteria	k__norank_d__Bacteria	p__Bacteroidota	c__Bacteroidia	o__Bacteroidales	f__Muribaculaceae	g__norank_f__Muribaculaceae	s__uncultured_bacterium_g__norank_f__Muribaculaceae	OTU1213	2	5	2	0	1	1	1	0	0	0	0	0	2	0	2	4	1	0	0	0	21
d__Bacteria	k__norank_d__Bacteria	p__Bacteroidota	c__Bacteroidia	o__Bacteroidales	f__Rikenellaceae	g__Rikenellaceae_RC9_gut_group	s__unclassified_g__Rikenellaceae_RC9_gut_group	OTU1834	0	0	0	0	0	0	0	0	1	0	0	1	0	0	0	0	0	0	0	0	2
d__Bacteria	k__norank_d__Bacteria	p__Spirochaetota	c__Spirochaetia	o__Spirochaetales	f__Spirochaetaceae	g__Treponema	s__uncultured_rumen_bacterium_g__Treponema	OTU1903	0	0	2	0	0	0	0	1	0	7	0	1	1	1	0	2	2	1	0	0	18
d__Bacteria	k__norank_d__Bacteria	p__Firmicutes	c__Clostridia	o__Clostridia_UCG-014	f__norank_o__Clostridia_UCG-014	g__norank_f__norank_o__Clostridia_UCG-014	s__uncultured_rumen_bacterium_g__norank_f__norank_o__Clostridia_UCG-014	OTU113	13	0	10	5	0	0	3	6	3	0	17	3	4	4	0	13	10	5	5	12	113
d__Bacteria	k__norank_d__Bacteria	p__Firmicutes	c__Clostridia	o__Peptostreptococcales-Tissierellales	f__Anaerovoracaceae	g__Anaerovorax	s__uncultured_rumen_bacterium_g__Anaerovorax	OTU1110	0	0	1	0	0	0	0	0	0	0	0	2	0	4	0	1	1	0	0	0	9
d__Bacteria	k__norank_d__Bacteria	p__Elusimicrobiota	c__Endomicrobia	o__Endomicrobiales	f__Endomicrobiaceae	g__Endomicrobium	s__uncultured_rumen_bacterium_g__Endomicrobium	OTU1977	0	0	0	28	0	0	0	0	0	0	0	0	2	0	0	5	0	1	0	0	36
d__Bacteria	k__norank_d__Bacteria	p__Cyanobacteria	c__Vampirivibrionia	o__Gastranaerophilales	f__norank_o__Gastranaerophilales	g__norank_f__norank_o__Gastranaerophilales	s__uncultured_rumen_bacterium_g__norank_f__norank_o__Gastranaerophilales	OTU86	3	1	0	0	0	0	0	0	0	0	0	1	1	1	0	0	0	0	1	0	8
d__Bacteria	k__norank_d__Bacteria	p__Verrucomicrobiota	c__Kiritimatiellae	o__WCHB1-41	f__norank_o__WCHB1-41	g__norank_f__norank_o__WCHB1-41	s__uncultured_rumen_bacterium_g__norank_f__norank	OTU812	1	0	0	0	0	0	0	0	0	1	1	0	1	0	0	0	0	1	0	0	5
d__Bacteria	k__norank_d__Bacteria	p__Firmicutes	c__Bacilli	o__Erysipelotrichales	f__Erysipelotrichaceae	g__norank_f__Erysipelotrichaceae	s__uncultured_rumen_bacterium_g__norank_f__Erysipelotrichaceae	OTU1151	0	0	2	1	0	0	1	0	0	0	0	0	1	1	0	0	2	0	1	0	9
d__Bacteria	k__norank_d__Bacteria	p__Bacteroidota	c__Bacteroidia	o__Bacteroidales	f__Prevotellaceae	g__Prevotella	s__unclassified_g__Prevotella	OTU1689	1	0	0	0	0	0	0	0	0	1	0	0	4	0	0	0	2	0	0	0	8
d__Bacteria	k__norank_d__Bacteria	p__Firmicutes	c__Bacilli	o__RF39	f__norank_o__RF39	g__norank_f__norank_o__RF39	s__uncultured_bacterium_g__norank_f__norank_o__RF39	OTU1079	1	0	0	2	0	0	0	0	0	0	0	0	1	2	0	0	3	0	0	0	9
d__Bacteria	k__norank_d__Bacteria	p__Firmicutes	c__Clostridia	o__Lachnospirales	f__Lachnospiraceae	g__unclassified_f__Lachnospiraceae	s__unclassified_f__Lachnospiraceae	OTU575	12	8	11	6	0	0	1	5	1	8	11	1	15	5	0	6	1	11	5	2	109
d__Bacteria	k__norank_d__Bacteria	p__Bacteroidota	c__Bacteroidia	o__Bacteroidales	f__Prevotellaceae	g__Prevotella	s__unclassified_g__Prevotella	OTU1683	5	0	0	1	0	0	0	3	0	0	0	0	1	2	0	2	9	7	0	0	30
d__Bacteria	k__norank_d__Bacteria	p__Firmicutes	c__Clostridia	o__Oscillospirales	f__Eubacterium_coprostanoligenes_group	g__norank_f__Eubacterium_coprostanoligenes_group	s__uncultured_rumen_bacterium_g__norank_f__Eubacterium_coprostanoligenes_group	OTU73	6	0	3	2	0	0	0	0	2	2	0	0	1	1	2	0	3	0	0	1	23
d__Bacteria	k__norank_d__Bacteria	p__Firmicutes	c__Bacilli	o__Erysipelotrichales	f__Erysipelotrichaceae	g__Solobacterium	s__unclassified_g__Solobacterium	OTU119	2	0	0	0	0	0	0	0	1	0	0	0	0	0	0	0	1	0	0	0	4
d__Bacteria	k__norank_d__Bacteria	p__Bacteroidota	c__Bacteroidia	o__Bacteroidales	f__Prevotellaceae	g__Prevotella	s__uncultured_rumen_bacterium_g__Prevotella	OTU1715	13	1	2	24	0	0	0	7	0	13	8	16	16	1	0	2	11	8	1	1	124
d__Bacteria	k__norank_d__Bacteria	p__Bacteroidota	c__Bacteroidia	o__Bacteroidales	f__Prevotellaceae	g__Prevotella	s__uncultured_rumen_bacterium_g__Prevotella	OTU1710	6	1	7	0	0	0	0	3	1	4	6	15	6	2	0	0	8	4	1	2	66
d__Bacteria	k__norank_d__Bacteria	p__Bacteroidota	c__Bacteroidia	o__Bacteroidales	f__Prevotellaceae	g__Prevotella	s__uncultured_rumen_bacterium_g__Prevotella	OTU1713	2	3	2	3	0	0	0	1	7	2	3	3	3	0	0	9	6	4	2	0	50
d__Bacteria	k__norank_d__Bacteria	p__Bacteroidota	c__Bacteroidia	o__Bacteroidales	f__Prevotellaceae	g__Prevotella	s__uncultured_rumen_bacterium_g__Prevotella	OTU661	1	0	1	10	1	0	0	1	7	3	0	0	2	6	0	1	3	2	1	2	41
d__Bacteria	k__norank_d__Bacteria	p__Firmicutes	c__Clostridia	o__Lachnospirales	f__Lachnospiraceae	g__Eubacterium_hallii_group	s__unclassified_g__Eubacterium_hallii_group	OTU1129	0	0	0	6	0	0	0	0	0	0	0	0	1	1	0	0	1	0	3	0	12
d__Bacteria	k__norank_d__Bacteria	p__Bacteroidota	c__Bacteroidia	o__Bacteroidales	f__Prevotellaceae	g__Prevotellaceae_NK3B31_group	s__uncultured_rumen_bacterium_g__Prevotellaceae_NK3B31_group	OTU137	15	2	15	27	0	0	2	16	13	88	7	13	10	15	1	2	14	4	2	11	257
d__Bacteria	k__norank_d__Bacteria	p__Spirochaetota	c__Spirochaetia	o__Spirochaetales	f__Spirochaetaceae	g__Treponema	s__unclassified_g__Treponema	OTU1555	0	0	0	0	0	0	0	0	0	0	0	1	0	0	0	0	0	0	1	2	4
d__Bacteria	k__norank_d__Bacteria	p__Firmicutes	c__Clostridia	o__Oscillospirales	f__Oscillospiraceae	g__NK4A214_group	s__uncultured_bacterium_g__NK4A214_group	OTU1348	320	280	177	92	76	26	63	89	65	265	291	61	270	100	95	270	245	186	126	109	3206
d__Bacteria	k__norank_d__Bacteria	p__Bacteroidota	c__Bacteroidia	o__Bacteroidales	f__Muribaculaceae	g__norank_f__Muribaculaceae	s__uncultured_bacterium_g__norank_f__Muribaculaceae	OTU1670	1	0	0	1	0	0	0	1	0	0	0	0	3	2	0	0	0	1	0	0	9
d__Bacteria	k__norank_d__Bacteria	p__Firmicutes	c__Clostridia	o__Lachnospirales	f__Lachnospiraceae	g__Catonella	s__unclassified_g__Catonella	OTU1096	1	0	0	1	0	0	0	2	0	0	0	0	1	0	2	2	1	2	1	1	14
d__Bacteria	k__norank_d__Bacteria	p__Firmicutes	c__Clostridia	o__Oscillospirales	f__Oscillospiraceae	g__unclassified_f__Oscillospiraceae	s__unclassified_f__Oscillospiraceae	OTU1366	0	0	0	0	0	0	0	0	0	0	0	0	0	0	0	0	1	0	1	0	2
d__Bacteria	k__norank_d__Bacteria	p__Bacteroidota	c__Bacteroidia	o__Bacteroidales	f__F082	g__norank_f__F082	s__uncultured_rumen_bacterium_g__norank_f__F082	OTU787	20	32	8	8	23	19	18	9	10	4	4	5	29	14	17	34	27	9	18	21	329
d__Bacteria	k__norank_d__Bacteria	p__Firmicutes	c__Clostridia	o__Lachnospirales	f__Lachnospiraceae	g__Lachnospiraceae_UCG-004	s__uncultured_rumen_bacterium_g__Lachnospiraceae_UCG-004	OTU753	1	0	0	18	1	0	0	0	0	0	8	2	1	3	0	0	10	0	1	0	45
d__Bacteria	k__norank_d__Bacteria	p__Firmicutes	c__Bacilli	o__RF39	f__norank_o__RF39	g__norank_f__norank_o__RF39	s__unclassified_g__norank_f__norank_o__RF39	OTU59	0	1	2	0	0	0	0	0	0	0	0	1	2	0	0	0	1	0	0	0	7
d__Bacteria	k__norank_d__Bacteria	p__Fibrobacterota	c__Fibrobacteria	o__Fibrobacterales	f__Fibrobacteraceae	g__Fibrobacter	s__Fibrobacter_sp._UWP2	OTU1748	1	0	0	0	0	0	0	0	0	0	0	1	0	1	0	0	0	0	0	0	3
d__Bacteria	k__norank_d__Bacteria	p__Bacteroidota	c__Bacteroidia	o__Bacteroidales	f__Prevotellaceae	g__Alloprevotella	s__uncultured_rumen_bacterium_g__Alloprevotella	OTU1735	0	0	0	0	1	0	0	0	1	3	0	0	0	0	0	1	1	1	0	0	8
d__Bacteria	k__norank_d__Bacteria	p__Firmicutes	c__Clostridia	o__Peptostreptococcales-Tissierellales	f__Anaerovoracaceae	g__unclassified_f__Anaerovoracaceae	s__unclassified_f__Anaerovoracaceae	OTU270	0	1	0	0	1	1	0	0	0	0	0	0	0	0	0	1	0	1	0	0	5
d__Bacteria	k__norank_d__Bacteria	p__Spirochaetota	c__Spirochaetia	o__Spirochaetales	f__Spirochaetaceae	g__Treponema	s__Treponema_berlinense	OTU697	0	0	0	0	0	0	0	0	1	0	0	0	0	0	0	0	0	0	0	0	1
d__Bacteria	k__norank_d__Bacteria	p__Bacteroidota	c__Bacteroidia	o__Bacteroidales	f__Muribaculaceae	g__norank_f__Muribaculaceae	s__unclassified_g__norank_f__Muribaculaceae	OTU1264	4	0	1	2	0	0	4	0	0	0	1	0	5	4	0	1	4	1	0	0	27
d__Bacteria	k__norank_d__Bacteria	p__Bacteroidota	c__Bacteroidia	o__Bacteroidales	f__norank_o__Bacteroidales	g__norank_f__norank_o__Bacteroidales	s__uncultured_rumen_bacterium_g__norank_f__norank_o__Bacteroidales	OTU742	0	0	0	4	0	0	0	0	0	0	0	0	0	0	0	0	0	0	0	0	4
d__Bacteria	k__norank_d__Bacteria	p__Firmicutes	c__Clostridia	o__Clostridia_UCG-014	f__norank_o__Clostridia_UCG-014	g__norank_f__norank_o__Clostridia_UCG-014	s__unclassified_g__norank_f__norank_o__Clostridia_UCG-014	OTU1964	1	1	0	3	1	0	0	0	0	0	1	0	0	0	0	1	3	0	0	0	11
d__Bacteria	k__norank_d__Bacteria	p__Bacteroidota	c__Bacteroidia	o__Bacteroidales	f__Prevotellaceae	g__Prevotella	s__uncultured_rumen_bacterium_g__Prevotella	OTU1539	337	43	65	591	20	0	101	136	292	188	172	424	388	39	22	78	197	254	37	93	3477
d__Bacteria	k__norank_d__Bacteria	p__Firmicutes	c__Clostridia	o__Peptostreptococcales-Tissierellales	f__Anaerovoracaceae	g__Eubacterium_nodatum_group	s__Eubacterium_sp._AB3007	OTU374	28	31	19	17	17	4	7	10	4	9	17	4	26	23	12	12	7	18	13	14	292
d__Bacteria	k__norank_d__Bacteria	p__Firmicutes	c__Clostridia	o__Lachnospirales	f__Lachnospiraceae	g__unclassified_f__Lachnospiraceae	s__unclassified_f__Lachnospiraceae	OTU1043	18	2	3	28	0	0	2	2	0	4	27	12	18	6	0	2	0	1	7	3	135
d__Bacteria	k__norank_d__Bacteria	p__Spirochaetota	c__Spirochaetia	o__Spirochaetales	f__Spirochaetaceae	g__Sphaerochaeta	s__uncultured_Spirochaeta_sp._g__Sphaerochaeta	OTU1815	4	1	3	5	0	0	7	5	3	12	2	8	4	1	0	0	1	2	2	5	65
d__Bacteria	k__norank_d__Bacteria	p__Firmicutes	c__Clostridia	o__Christensenellales	f__Christensenellaceae	g__Christensenellaceae_R-7_group	s__uncultured_rumen_bacterium_4C0d-15	OTU1982	14	15	12	14	3	0	5	4	4	4	8	2	10	16	3	8	12	8	6	5	153
d__Bacteria	k__norank_d__Bacteria	p__Firmicutes	c__Clostridia	o__Lachnospirales	f__Lachnospiraceae	g__unclassified_f__Lachnospiraceae	s__unclassified_f__Lachnospiraceae	OTU216	2	2	0	2	1	0	3	3	3	0	0	2	4	2	5	3	1	3	0	4	40
d__Bacteria	k__norank_d__Bacteria	p__Firmicutes	c__Clostridia	o__Peptostreptococcales-Tissierellales	f__Anaerovoracaceae	g__Eubacterium_nodatum_group	s__uncultured_rumen_bacterium_g__Eubacterium_nodatum_group	OTU1138	1	0	0	0	0	0	0	1	0	0	2	0	0	3	0	0	1	1	0	0	9
d__Bacteria	k__norank_d__Bacteria	p__Firmicutes	c__Clostridia	o__Oscillospirales	f__Eubacterium_coprostanoligenes_group	g__norank_f__Eubacterium_coprostanoligenes_group	s__uncultured_rumen_bacterium_g__norank_f__Eubacterium_coprostanoligenes_group	OTU255	0	1	0	1	0	0	0	0	0	2	1	0	2	0	0	1	0	1	0	0	9
d__Bacteria	k__norank_d__Bacteria	p__Bacteroidota	c__Bacteroidia	o__Bacteroidales	f__Prevotellaceae	g__Prevotellaceae_UCG-001	s__uncultured_rumen_bacterium_g__Prevotellaceae_UCG-001	OTU1107	12	13	13	14	6	2	18	25	8	28	6	33	56	45	5	18	21	7	4	16	350
d__Bacteria	k__norank_d__Bacteria	p__Firmicutes	c__Clostridia	o__Oscillospirales	f__Eubacterium_coprostanoligenes_group	g__norank_f__Eubacterium_coprostanoligenes_group	s__uncultured_rumen_bacterium_g__norank_f__Eubacterium_coprostanoligenes_group	OTU259	0	1	8	1	1	0	15	2	4	1	7	0	2	4	0	1	9	3	3	9	71
d__Bacteria	k__norank_d__Bacteria	p__Bacteroidota	c__Bacteroidia	o__Bacteroidales	f__Prevotellaceae	g__Prevotella	s__uncultured_rumen_bacterium_g__Prevotella	OTU1822	1	0	1	7	0	0	0	1	1	1	2	6	0	0	0	0	1	0	0	0	21
d__Bacteria	k__norank_d__Bacteria	p__Firmicutes	c__Clostridia	o__Lachnospirales	f__Lachnospiraceae	g__unclassified_f__Lachnospiraceae	s__unclassified_f__Lachnospiraceae	OTU1428	0	0	0	0	0	0	0	0	0	0	1	0	0	1	0	0	0	0	2	0	4
d__Bacteria	k__norank_d__Bacteria	p__Firmicutes	c__Clostridia	o__Lachnospirales	f__Lachnospiraceae	g__Acetitomaculum	s__uncultured_rumen_bacterium_g__Acetitomaculum	OTU845	1	1	2	0	0	3	2	0	0	4	2	1	1	6	3	2	3	2	4	1	38
d__Bacteria	k__norank_d__Bacteria	p__Bacteroidota	c__Bacteroidia	o__Bacteroidales	f__Rikenellaceae	g__Rikenellaceae_RC9_gut_group	s__uncultured_rumen_bacterium_g__Rikenellaceae_RC9_gut_group	OTU1725	3	0	0	8	0	0	0	0	0	0	1	0	0	2	0	0	7	0	2	0	23
d__Bacteria	k__norank_d__Bacteria	p__Firmicutes	c__Bacilli	o__RF39	f__norank_o__RF39	g__norank_f__norank_o__RF39	s__uncultured_bacterium_g__norank_f__norank_o__RF39	OTU1435	7	6	10	0	7	1	7	4	5	0	14	4	3	8	4	2	11	7	7	8	115
d__Bacteria	k__norank_d__Bacteria	p__Firmicutes	c__Clostridia	o__Oscillospirales	f__Oscillospiraceae	g__UCG-005	s__uncultured_rumen_bacterium_g__UCG-005	OTU23	58	14	63	65	7	2	18	20	9	43	47	6	49	57	8	36	43	21	34	54	654
d__Bacteria	k__norank_d__Bacteria	p__Firmicutes	c__Clostridia	o__Lachnospirales	f__Lachnospiraceae	g__Lachnospiraceae_FE2018_group	s__bacterium_FE2018	OTU331	25	21	9	20	10	16	5	9	4	7	6	4	9	9	8	10	16	12	14	16	230
d__Bacteria	k__norank_d__Bacteria	p__Proteobacteria	c__Alphaproteobacteria	o__Rhodospirillales	f__norank_o__Rhodospirillales	g__norank_f__norank_o__Rhodospirillales	s__gut_metagenome_g__norank	OTU1298	0	0	0	0	0	0	0	0	0	0	0	0	0	0	0	0	2	0	0	0	2
d__Bacteria	k__norank_d__Bacteria	p__Firmicutes	c__Bacilli	o__Acholeplasmatales	f__Acholeplasmataceae	g__Anaeroplasma	s__uncultured_rumen_bacterium_g__Anaeroplasma	OTU130	3	0	1	1	0	0	0	0	0	0	0	0	0	0	0	0	3	0	0	1	9
d__Bacteria	k__norank_d__Bacteria	p__Firmicutes	c__Clostridia	o__Peptostreptococcales-Tissierellales	f__Anaerovoracaceae	g__Eubacterium_brachy_group	s__uncultured_bacterium_g__Eubacterium_brachy_group	OTU1448	26	35	32	21	17	9	9	9	2	12	40	14	28	36	15	23	18	14	24	17	401
d__Bacteria	k__norank_d__Bacteria	p__Firmicutes	c__Clostridia	o__Clostridia_UCG-014	f__norank_o__Clostridia_UCG-014	g__norank_f__norank_o__Clostridia_UCG-014	s__unclassified_g__norank_f__norank_o__Clostridia_UCG-014	OTU1987	23	0	1	20	3	0	18	5	0	0	5	3	1	10	0	0	8	0	9	1	107
d__Bacteria	k__norank_d__Bacteria	p__Bacteroidota	c__Bacteroidia	o__Bacteroidales	f__Bacteroidales_RF16_group	g__norank_f__Bacteroidales_RF16_group	s__uncultured_rumen_bacterium_g__norank_f__Bacteroidales_RF16_group	OTU1262	332	53	30	161	263	2	274	35	86	38	201	29	154	22	16	92	233	85	43	109	2258
d__Bacteria	k__norank_d__Bacteria	p__Spirochaetota	c__Spirochaetia	o__Spirochaetales	f__Spirochaetaceae	g__Treponema	s__unclassified_g__Treponema	OTU60	0	0	0	0	0	0	0	0	0	0	0	0	0	0	0	0	0	0	2	0	2
d__Bacteria	k__norank_d__Bacteria	p__Firmicutes	c__Clostridia	o__norank_c__Clostridia	f__Hungateiclostridiaceae	g__Saccharofermentans	s__uncultured_rumen_bacterium_g__Saccharofermentans	OTU1141	23	11	12	7	8	3	7	6	10	8	13	1	10	5	3	12	12	7	9	16	183
d__Bacteria	k__norank_d__Bacteria	p__Firmicutes	c__Bacilli	o__Erysipelotrichales	f__Erysipelatoclostridiaceae	g__UCG-004	s__unclassified_g__UCG-004	OTU1838	9	2	3	0	1	0	0	0	1	0	7	0	3	1	2	2	1	4	3	4	43
d__Bacteria	k__norank_d__Bacteria	p__Bacteroidota	c__Bacteroidia	o__Bacteroidales	f__Prevotellaceae	g__Prevotellaceae_YAB2003_group	s__uncultured_rumen_bacterium_g__Prevotellaceae_YAB2003_group	OTU1665	45	112	73	33	19	6	107	368	449	219	181	158	202	62	132	88	127	99	252	260	2992
d__Bacteria	k__norank_d__Bacteria	p__Firmicutes	c__Clostridia	o__Lachnospirales	f__Lachnospiraceae	g__unclassified_f__Lachnospiraceae	s__unclassified_f__Lachnospiraceae	OTU1550	4	5	16	23	25	0	6	7	9	5	29	1	1	9	1	1	7	10	11	33	203
d__Bacteria	k__norank_d__Bacteria	p__Bacteroidota	c__Bacteroidia	o__Bacteroidales	f__Bacteroidales_RF16_group	g__norank_f__Bacteroidales_RF16_group	s__uncultured_rumen_bacterium_g__norank_f__Bacteroidales_RF16_group	OTU516	9	1	3	0	3	0	21	1	11	7	14	0	9	0	0	4	20	1	10	9	123
d__Bacteria	k__norank_d__Bacteria	p__Firmicutes	c__Clostridia	o__Lachnospirales	f__Lachnospiraceae	g__Lachnospiraceae_ND3007_group	s__bacterium_V9D2002	OTU280	11	0	2	8	0	0	0	0	0	0	1	0	0	5	0	0	5	0	4	0	36
d__Bacteria	k__norank_d__Bacteria	p__Synergistota	c__Synergistia	o__Synergistales	f__Synergistaceae	g__Fretibacterium	s__uncultured_rumen_bacterium_g__Fretibacterium	OTU66	0	0	1	0	0	1	3	1	0	0	1	3	0	0	2	1	1	2	0	0	16
d__Bacteria	k__norank_d__Bacteria	p__Firmicutes	c__Bacilli	o__RF39	f__norank_o__RF39	g__norank_f__norank_o__RF39	s__uncultured_bacterium_g__norank_f__norank_o__RF39	OTU967	0	29	0	0	8	40	0	0	1	0	8	0	0	0	5	1	0	0	0	6	98
d__Bacteria	k__norank_d__Bacteria	p__Firmicutes	c__Clostridia	o__Lachnospirales	f__Lachnospiraceae	g__Acetitomaculum	s__uncultured_rumen_bacterium_g__Acetitomaculum	OTU153	3	0	1	0	1	0	1	0	0	2	0	0	1	0	1	1	0	1	0	0	12
d__Bacteria	k__norank_d__Bacteria	p__Firmicutes	c__Negativicutes	o__Veillonellales-Selenomonadales	f__Selenomonadaceae	g__Selenomonas	s__uncultured_Veillonellaceae_bacterium_g__Selenomonas	OTU1472	0	2	3	0	2	2	0	5	3	2	1	5	1	4	1	2	4	0	13	9	59
d__Bacteria	k__norank_d__Bacteria	p__Firmicutes	c__Negativicutes	o__Veillonellales-Selenomonadales	f__Selenomonadaceae	g__unclassified_f__Selenomonadaceae	s__unclassified_f__Selenomonadaceae	OTU1030	1	1	1	5	1	0	0	0	0	1	2	1	2	1	0	1	2	1	1	1	22
d__Bacteria	k__norank_d__Bacteria	p__Firmicutes	c__Clostridia	o__Clostridia_vadinBB60_group	f__norank_o__Clostridia_vadinBB60_group	g__norank_f__norank_o__Clostridia_vadinBB60_group	s__uncultured_bacterium_g__norank_f__norank_o__Clostridia_vadinBB60_group	OTU1022	3	0	0	1	0	0	1	0	0	4	1	4	0	0	0	13	1	0	0	3	31
d__Bacteria	k__norank_d__Bacteria	p__Firmicutes	c__Clostridia	o__Clostridia_UCG-014	f__norank_o__Clostridia_UCG-014	g__norank_f__norank_o__Clostridia_UCG-014	s__uncultured_rumen_bacterium_g__norank_f__norank_o__Clostridia_UCG-014	OTU1963	3	0	2	3	0	0	1	1	0	0	3	0	0	2	0	4	4	5	1	1	30
d__Bacteria	k__norank_d__Bacteria	p__Bacteroidota	c__Bacteroidia	o__Bacteroidales	f__Prevotellaceae	g__Alloprevotella	s__unclassified_g__Alloprevotella	OTU658	1	0	0	0	1	1	2	1	3	2	0	0	1	2	0	2	1	0	0	1	18
d__Bacteria	k__norank_d__Bacteria	p__Firmicutes	c__Clostridia	o__Lachnospirales	f__Lachnospiraceae	g__Eubacterium_ruminantium_group	s__uncultured_rumen_bacterium_g__Eubacterium_ruminantium_group	OTU548	161	89	113	110	130	87	109	88	99	55	126	105	52	85	136	130	151	112	91	179	2208
d__Bacteria	k__norank_d__Bacteria	p__Firmicutes	c__Bacilli	o__Erysipelotrichales	f__Erysipelatoclostridiaceae	g__UCG-004	s__unclassified_g__UCG-004	OTU1475	3	0	0	1	0	0	1	0	0	2	2	0	0	2	4	0	2	1	0	0	18
d__Bacteria	k__norank_d__Bacteria	p__Bacteroidota	c__Bacteroidia	o__Bacteroidales	f__Bacteroidales_RF16_group	g__norank_f__Bacteroidales_RF16_group	s__uncultured_bacterium_g__norank_f__Bacteroidales_RF16_group	OTU1991	32	3	7	15	6	0	36	4	5	7	15	23	20	8	0	0	9	14	10	4	218
d__Bacteria	k__norank_d__Bacteria	p__Firmicutes	c__Bacilli	o__Lactobacillales	f__Lactobacillaceae	g__Lactobacillus	s__Lactobacillus_mucosae_LM1	OTU1082	2	22	2	6	3	15	7	8	6	2	10	8	18	3	30	7	3	2	2	20	176
d__Bacteria	k__norank_d__Bacteria	p__Spirochaetota	c__Spirochaetia	o__Spirochaetales	f__Spirochaetaceae	g__Treponema	s__Treponema_sp._Ru2	OTU418	4	0	8	9	1	0	1	3	2	27	3	2	6	6	2	1	0	2	8	4	89
d__Bacteria	k__norank_d__Bacteria	p__Bacteroidota	c__Bacteroidia	o__Bacteroidales	f__Prevotellaceae	g__Alloprevotella	s__unclassified_g__Alloprevotella	OTU56	1	0	0	0	0	0	4	3	0	5	2	2	0	0	0	1	0	0	1	4	23
d__Bacteria	k__norank_d__Bacteria	p__Firmicutes	c__Clostridia	o__Clostridia_UCG-014	f__norank_o__Clostridia_UCG-014	g__norank_f__norank_o__Clostridia_UCG-014	s__unclassified_g__norank_f__norank_o__Clostridia_UCG-014	OTU953	1	0	1	8	0	0	1	0	1	0	6	1	1	1	0	0	1	0	0	0	22
d__Bacteria	k__norank_d__Bacteria	p__Bacteroidota	c__Bacteroidia	o__Bacteroidales	f__Rikenellaceae	g__Rikenellaceae_RC9_gut_group	s__uncultured_rumen_bacterium_g__Rikenellaceae_RC9_gut_group	OTU1386	24	41	22	34	12	4	7	9	8	23	44	5	24	31	11	17	40	14	51	32	453
d__Bacteria	k__norank_d__Bacteria	p__Firmicutes	c__Clostridia	o__Lachnospirales	f__Lachnospiraceae	g__unclassified_f__Lachnospiraceae	s__unclassified_f__Lachnospiraceae	OTU1602	96	186	125	119	71	18	68	84	89	39	285	152	122	106	119	72	139	99	224	140	2353
d__Bacteria	k__norank_d__Bacteria	p__Bacteroidota	c__Bacteroidia	o__Bacteroidales	f__Prevotellaceae	g__Prevotella	s__uncultured_rumen_bacterium_g__Prevotella	OTU1517	2	5	5	23	3	0	7	7	9	10	1	10	7	3	3	2	0	11	4	11	123
d__Bacteria	k__norank_d__Bacteria	p__Firmicutes	c__Clostridia	o__Oscillospirales	f__UCG-010	g__norank_f__UCG-010	s__uncultured_bacterium_g__norank_f__UCG-010	OTU1728	0	0	0	0	0	0	0	0	0	0	2	0	0	0	0	0	0	0	1	0	3
d__Bacteria	k__norank_d__Bacteria	p__Bacteroidota	c__Bacteroidia	o__Bacteroidales	f__Prevotellaceae	g__Prevotella	s__metagenome_g__Prevotella	OTU539	0	0	0	0	53	4	16	9	27	1	1	1	0	0	8	8	0	0	4	15	147
d__Bacteria	k__norank_d__Bacteria	p__Bacteroidota	c__Bacteroidia	o__Bacteroidales	f__Prevotellaceae	g__unclassified_f__Prevotellaceae	s__unclassified_f__Prevotellaceae	OTU376	0	2	8	0	0	0	0	1	1	0	7	11	0	0	0	5	0	0	8	0	43
d__Bacteria	k__norank_d__Bacteria	p__Bacteroidota	c__Bacteroidia	o__Bacteroidales	f__Prevotellaceae	g__unclassified_f__Prevotellaceae	s__unclassified_f__Prevotellaceae	OTU373	8	4	17	90	0	0	1	12	15	17	6	25	8	99	2	9	18	12	15	9	367
d__Bacteria	k__norank_d__Bacteria	p__Firmicutes	c__Clostridia	o__Oscillospirales	f__Ruminococcaceae	g__unclassified_f__Ruminococcaceae	s__unclassified_f__Ruminococcaceae	OTU899	0	0	1	1	0	0	1	0	0	2	2	0	0	0	1	1	0	0	0	3	12
d__Bacteria	k__norank_d__Bacteria	p__Bacteroidota	c__Bacteroidia	o__Bacteroidales	f__Prevotellaceae	g__Prevotella	s__unidentified_rumen_bacterium_12-71	OTU1693	38	49	85	1	155	24	210	268	520	74	88	174	119	20	135	170	4	57	127	90	2408
d__Bacteria	k__norank_d__Bacteria	p__Bacteroidota	c__Bacteroidia	o__Bacteroidales	f__Rikenellaceae	g__Rikenellaceae_RC9_gut_group	s__uncultured_rumen_bacterium_g__Rikenellaceae_RC9_gut_group	OTU101	3	0	0	0	0	0	0	0	0	1	0	0	1	0	0	0	0	0	0	0	5
d__Bacteria	k__norank_d__Bacteria	p__Firmicutes	c__Clostridia	o__Oscillospirales	f__Oscillospiraceae	g__V9D2013_group	s__unclassified_g__V9D2013_group	OTU590	17	3	10	2	11	1	6	2	12	12	45	2	19	1	7	11	9	6	2	20	198
d__Bacteria	k__norank_d__Bacteria	p__Cyanobacteria	c__Vampirivibrionia	o__Gastranaerophilales	f__norank_o__Gastranaerophilales	g__norank_f__norank_o__Gastranaerophilales	s__uncultured_rumen_bacterium_g__norank_f__norank_o__Gastranaerophilales	OTU1913	2	0	0	3	2	0	2	4	11	6	10	5	0	3	2	1	10	1	4	17	83
d__Bacteria	k__norank_d__Bacteria	p__Cyanobacteria	c__Vampirivibrionia	o__Gastranaerophilales	f__norank_o__Gastranaerophilales	g__norank_f__norank_o__Gastranaerophilales	s__uncultured_rumen_bacterium_g__norank_f__norank_o__Gastranaerophilales	OTU1914	3	2	5	4	12	4	3	10	17	10	15	2	5	7	25	20	10	5	15	65	239
d__Bacteria	k__norank_d__Bacteria	p__Actinobacteriota	c__Actinobacteria	o__Corynebacteriales	f__Corynebacteriaceae	g__Corynebacterium	s__Corynebacterium_flavescens	OTU928	0	5	0	0	0	0	0	0	0	0	1	0	0	0	0	0	0	0	0	0	6
d__Bacteria	k__norank_d__Bacteria	p__Bacteroidota	c__Bacteroidia	o__Bacteroidales	f__Prevotellaceae	g__Prevotella	s__Prevotellaceae_bacterium	OTU1562	7	4	9	0	18	4	31	70	53	9	15	32	24	8	16	11	3	7	52	41	414
d__Bacteria	k__norank_d__Bacteria	p__Firmicutes	c__Clostridia	o__Lachnospirales	f__Lachnospiraceae	g__Lachnospiraceae_NK4A136_group	s__uncultured_rumen_bacterium_g__Lachnospiraceae_NK4A136_group	OTU327	29	22	56	55	73	17	41	36	47	31	166	47	20	30	54	27	50	56	100	152	1109
d__Bacteria	k__norank_d__Bacteria	p__Bacteroidota	c__Bacteroidia	o__Bacteroidales	f__Prevotellaceae	g__Prevotella	s__uncultured_rumen_bacterium_g__Prevotella	OTU1705	19	0	0	28	0	0	0	0	0	3	0	7	19	0	0	0	16	0	0	0	92
d__Bacteria	k__norank_d__Bacteria	p__Bacteroidota	c__Bacteroidia	o__Bacteroidales	f__Prevotellaceae	g__Prevotella	s__uncultured_rumen_bacterium_g__Prevotella	OTU1700	11	0	6	4	0	0	4	7	3	5	21	15	7	4	0	5	3	0	4	2	101
d__Bacteria	k__norank_d__Bacteria	p__Bacteroidota	c__Bacteroidia	o__Bacteroidales	f__Rikenellaceae	g__Rikenellaceae_RC9_gut_group	s__uncultured_rumen_bacterium_g__Rikenellaceae_RC9_gut_group	OTU39	1	0	0	0	0	0	0	0	0	0	1	0	0	0	0	1	1	0	2	2	8
d__Bacteria	k__norank_d__Bacteria	p__Bacteroidota	c__Bacteroidia	o__Bacteroidales	f__Prevotellaceae	g__Alloprevotella	s__uncultured_rumen_bacterium_g__Alloprevotella	OTU240	0	1	0	0	0	0	0	1	0	0	0	1	0	0	0	0	2	1	0	0	6
d__Bacteria	k__norank_d__Bacteria	p__Firmicutes	c__Clostridia	o__Clostridia_vadinBB60_group	f__norank_o__Clostridia_vadinBB60_group	g__norank_f__norank_o__Clostridia_vadinBB60_group	s__uncultured_rumen_bacterium_g__norank_f__norank_o__Clostridia_vadinBB60_group	OTU1507	0	0	0	0	0	0	0	0	0	2	1	0	0	0	0	0	0	0	0	2	5
d__Bacteria	k__norank_d__Bacteria	p__Firmicutes	c__Negativicutes	o__Acidaminococcales	f__Acidaminococcaceae	g__Succiniclasticum	s__uncultured_rumen_bacterium_g__Succiniclasticum	OTU190	0	2	3	7	0	0	1	0	0	2	0	4	0	7	0	0	7	1	0	0	34
d__Bacteria	k__norank_d__Bacteria	p__Proteobacteria	c__Alphaproteobacteria	o__Rickettsiales	f__Mitochondria	g__norank_f__Mitochondria	s__uncultured_rumen_bacterium_g__norank_f__Mitochondria	OTU414	10	1	1	6	0	0	0	0	0	0	0	0	1	0	0	0	0	0	0	0	19
d__Bacteria	k__norank_d__Bacteria	p__Firmicutes	c__Bacilli	o__Erysipelotrichales	f__Erysipelotrichaceae	g__norank_f__Erysipelotrichaceae	s__uncultured_rumen_bacterium_g__norank_f__Erysipelotrichaceae	OTU1504	10	4	5	6	1	2	1	1	3	4	6	1	7	7	2	4	4	6	0	1	75
d__Bacteria	k__norank_d__Bacteria	p__Firmicutes	c__Clostridia	o__Oscillospirales	f__Ruminococcaceae	g__norank_f__Ruminococcaceae	s__uncultured_rumen_bacterium_g__norank_f__Ruminococcaceae	OTU1724	0	0	0	4	0	0	0	0	0	0	0	0	0	0	0	0	0	0	0	0	4
d__Bacteria	k__norank_d__Bacteria	p__Firmicutes	c__Clostridia	o__Oscillospirales	f__Oscillospiraceae	g__norank_f__Oscillospiraceae	s__uncultured_rumen_bacterium_g__norank_f__Oscillospiraceae	OTU247	6	4	5	7	5	5	3	2	1	2	2	2	4	3	1	8	4	1	3	1	69
d__Bacteria	k__norank_d__Bacteria	p__Firmicutes	c__Clostridia	o__Lachnospirales	f__Lachnospiraceae	g__Eubacterium_xylanophilum_group	s__uncultured_rumen_bacterium_g__Eubacterium_xylanophilum_group	OTU606	1	1	8	1	2	1	17	10	1	1	14	1	0	15	12	2	1	1	23	8	120
d__Bacteria	k__norank_d__Bacteria	p__Fibrobacterota	c__Fibrobacteria	o__Fibrobacterales	f__Fibrobacteraceae	g__Fibrobacter	s__uncultured_bacterium_g__Fibrobacter	OTU265	0	1	3	0	2	0	2	4	1	0	1	0	0	0	0	1	0	0	0	8	23
d__Bacteria	k__norank_d__Bacteria	p__Firmicutes	c__Clostridia	o__Christensenellales	f__Christensenellaceae	g__Christensenellaceae_R-7_group	s__uncultured_rumen_bacterium_g__Christensenellaceae_R-7_group	OTU621	7	2	4	4	5	1	2	2	3	5	13	1	4	4	0	0	6	2	1	9	75
d__Bacteria	k__norank_d__Bacteria	p__Firmicutes	c__Clostridia	o__Lachnospirales	f__Lachnospiraceae	g__Roseburia	s__unclassified_g__Roseburia	OTU18	0	0	0	2	0	0	0	0	0	0	0	0	0	1	0	0	0	0	0	0	3
d__Bacteria	k__norank_d__Bacteria	p__Bacteroidota	c__Bacteroidia	o__Bacteroidales	f__F082	g__norank_f__F082	s__uncultured_rumen_bacterium_g__norank_f__F082	OTU1230	1	1	0	0	0	0	1	0	1	1	0	3	1	1	0	2	3	0	0	0	15
d__Bacteria	k__norank_d__Bacteria	p__Fibrobacterota	c__Fibrobacteria	o__Fibrobacterales	f__Fibrobacteraceae	g__Fibrobacter	s__uncultured_rumen_bacterium_g__Fibrobacter	OTU1744	7	0	2	4	0	0	0	3	1	14	0	6	0	11	0	1	1	1	1	0	52
d__Bacteria	k__norank_d__Bacteria	p__Actinobacteriota	c__Coriobacteriia	o__Coriobacteriales	f__unclassified_o__Coriobacteriales	g__unclassified_o__Coriobacteriales	s__unclassified_o__Coriobacteriales	OTU346	0	0	1	0	1	0	3	0	0	0	0	0	2	0	0	0	0	0	0	1	8
d__Bacteria	k__norank_d__Bacteria	p__Verrucomicrobiota	c__Kiritimatiellae	o__WCHB1-41	f__norank_o__WCHB1-41	g__norank_f__norank_o__WCHB1-41	s__uncultured_rumen_bacterium_g__norank_f__norank	OTU282	4	1	3	1	1	0	0	1	2	6	0	0	4	2	0	6	6	0	2	1	40
d__Bacteria	k__norank_d__Bacteria	p__Bacteroidota	c__Bacteroidia	o__Bacteroidales	f__Prevotellaceae	g__Prevotella	s__uncultured_rumen_bacterium_g__Prevotella	OTU1068	69	165	63	47	31	33	37	35	53	41	25	82	176	31	132	15	37	73	37	108	1290
d__Bacteria	k__norank_d__Bacteria	p__Bacteroidota	c__Bacteroidia	o__Bacteroidales	f__F082	g__norank_f__F082	s__unclassified_g__norank_f__F082	OTU1925	1	2	2	0	0	0	0	0	0	0	1	1	0	0	0	1	0	0	0	2	10
d__Bacteria	k__norank_d__Bacteria	p__Bacteroidota	c__Bacteroidia	o__Bacteroidales	f__Prevotellaceae	g__Prevotella	s__Prevotella_sp._BP1-145	OTU16	20	9	8	7	4	0	39	33	54	18	13	22	8	8	12	15	47	6	11	23	357
d__Bacteria	k__norank_d__Bacteria	p__Bacteroidota	c__Bacteroidia	o__Bacteroidales	f__norank_o__Bacteroidales	g__norank_f__norank_o__Bacteroidales	s__uncultured_rumen_bacterium_g__norank_f__norank_o__Bacteroidales	OTU997	44	13	9	26	7	1	14	36	29	50	15	26	33	9	35	5	13	11	30	10	416
d__Bacteria	k__norank_d__Bacteria	p__Firmicutes	c__Clostridia	o__Lachnospirales	f__Lachnospiraceae	g__Coprococcus	s__unclassified_g__Coprococcus	OTU250	4	6	0	4	1	6	1	0	0	3	5	1	6	5	2	4	4	1	6	0	59
d__Bacteria	k__norank_d__Bacteria	p__Firmicutes	c__Negativicutes	o__Acidaminococcales	f__Acidaminococcaceae	g__Succiniclasticum	s__uncultured_rumen_bacterium_g__Succiniclasticum	OTU404	0	0	0	5	0	0	0	0	0	0	0	0	0	0	0	0	0	0	0	0	5
d__Bacteria	k__norank_d__Bacteria	p__Firmicutes	c__Bacilli	o__Erysipelotrichales	f__Erysipelatoclostridiaceae	g__Erysipelotrichaceae_UCG-002	s__Erysipelotrichaceae_bacterium_SG0102	OTU498	7	57	114	0	664	2636	320	61	97	34	172	44	4	36	212	188	1	32	79	122	4880
d__Bacteria	k__norank_d__Bacteria	p__Firmicutes	c__Clostridia	o__Clostridia_UCG-014	f__norank_o__Clostridia_UCG-014	g__norank_f__norank_o__Clostridia_UCG-014	s__uncultured_rumen_bacterium_g__norank_f__norank_o__Clostridia_UCG-014	OTU1556	28	4	23	15	14	6	28	20	20	12	35	22	63	13	6	21	13	25	29	21	418
d__Bacteria	k__norank_d__Bacteria	p__Firmicutes	c__Clostridia	o__Lachnospirales	f__Lachnospiraceae	g__Acetitomaculum	s__unclassified_g__Acetitomaculum	OTU231	0	2	0	0	1	0	0	0	0	1	0	0	0	0	0	2	0	0	0	2	8
d__Bacteria	k__norank_d__Bacteria	p__Firmicutes	c__Clostridia	o__Christensenellales	f__Christensenellaceae	g__Christensenellaceae_R-7_group	s__unclassified_g__Christensenellaceae_R-7_group	OTU1182	54	41	55	23	25	2	18	15	9	21	32	6	34	30	25	29	33	33	8	25	518
d__Bacteria	k__norank_d__Bacteria	p__Firmicutes	c__Bacilli	o__RF39	f__norank_o__RF39	g__norank_f__norank_o__RF39	s__unidentified_rumen_bacterium_RF39	OTU157	20	9	11	7	10	0	5	5	7	19	42	8	1	13	1	14	28	2	6	3	211
d__Bacteria	k__norank_d__Bacteria	p__Firmicutes	c__Clostridia	o__Peptostreptococcales-Tissierellales	f__Anaerovoracaceae	g__unclassified_f__Anaerovoracaceae	s__unclassified_f__Anaerovoracaceae	OTU1450	0	0	1	0	0	0	1	0	0	0	0	0	0	0	0	0	1	0	0	0	3
d__Bacteria	k__norank_d__Bacteria	p__Desulfobacterota	c__Desulfovibrionia	o__Desulfovibrionales	f__Desulfovibrionaceae	g__Mailhella	s__uncultured_rumen_bacterium_g__Mailhella	OTU403	0	0	0	4	0	0	0	0	0	0	0	0	0	1	0	0	0	0	0	0	5
d__Bacteria	k__norank_d__Bacteria	p__Firmicutes	c__Clostridia	o__Oscillospirales	f__Oscillospiraceae	g__NK4A214_group	s__uncultured_rumen_bacterium_g__NK4A214_group	OTU1524	237	304	168	96	86	49	120	49	39	95	231	95	154	82	149	75	103	120	63	102	2417
d__Bacteria	k__norank_d__Bacteria	p__Firmicutes	c__Clostridia	o__Oscillospirales	f__UCG-010	g__norank_f__UCG-010	s__uncultured_rumen_bacterium_g__norank_f__UCG-010	OTU699	3	0	0	11	0	0	0	0	0	1	9	0	0	18	0	0	5	0	0	0	47
d__Bacteria	k__norank_d__Bacteria	p__Bacteroidota	c__Bacteroidia	o__Bacteroidales	f__Prevotellaceae	g__Prevotella	s__uncultured_rumen_bacterium_g__Prevotella	OTU279	9	15	44	0	0	0	15	22	54	66	11	26	23	1	0	12	5	13	13	12	341
d__Bacteria	k__norank_d__Bacteria	p__Bacteroidota	c__Bacteroidia	o__Bacteroidales	f__Prevotellaceae	g__Prevotellaceae_UCG-003	s__uncultured_rumen_bacterium_g__Prevotellaceae_UCG-003	OTU323	12	1	7	2	0	0	1	2	1	9	6	14	5	3	0	7	6	2	1	0	79
d__Bacteria	k__norank_d__Bacteria	p__Bacteroidota	c__Bacteroidia	o__Bacteroidales	f__Prevotellaceae	g__Prevotella	s__uncultured_rumen_bacterium_g__Prevotella	OTU277	0	2	2	2	0	0	0	0	1	1	0	2	4	1	0	0	1	1	0	3	20
d__Bacteria	k__norank_d__Bacteria	p__Actinobacteriota	c__Actinobacteria	o__Corynebacteriales	f__Corynebacteriaceae	g__Corynebacterium	s__unclassified_g__Corynebacterium	OTU1445	0	12	1	0	0	0	1	0	0	0	2	0	0	0	1	0	0	0	1	0	18
d__Bacteria	k__norank_d__Bacteria	p__Firmicutes	c__Clostridia	o__Oscillospirales	f__Ruminococcaceae	g__norank_f__Ruminococcaceae	s__uncultured_bacterium_g__norank_f__Ruminococcaceae	OTU1299	0	0	0	0	0	0	0	0	0	0	0	1	0	0	0	0	3	0	0	0	4
d__Bacteria	k__norank_d__Bacteria	p__Spirochaetota	c__Spirochaetia	o__Spirochaetales	f__Spirochaetaceae	g__Treponema	s__unclassified_g__Treponema	OTU1949	4	0	3	3	0	0	0	2	2	6	3	3	3	5	0	0	2	7	3	2	48
d__Bacteria	k__norank_d__Bacteria	p__Spirochaetota	c__Spirochaetia	o__Spirochaetales	f__Spirochaetaceae	g__Treponema	s__unclassified_g__Treponema	OTU141	1	0	0	0	0	0	0	0	0	1	0	0	0	0	0	0	0	0	0	1	3
d__Bacteria	k__norank_d__Bacteria	p__Patescibacteria	c__Saccharimonadia	o__Saccharimonadales	f__Saccharimonadaceae	g__Candidatus_Saccharimonas	s__uncultured_rumen_bacterium_g__Candidatus_Saccharimonas	OTU1191	10	7	7	10	6	6	3	9	2	6	7	3	10	12	4	8	8	10	5	6	139
d__Bacteria	k__norank_d__Bacteria	p__Firmicutes	c__Clostridia	o__Peptostreptococcales-Tissierellales	f__Anaerovoracaceae	g__Eubacterium_nodatum_group	s__unclassified_g__Eubacterium_nodatum_group	OTU870	1	2	1	1	1	0	1	1	0	1	0	0	1	0	0	1	1	0	0	2	14
d__Bacteria	k__norank_d__Bacteria	p__Firmicutes	c__Clostridia	o__Clostridia_UCG-014	f__norank_o__Clostridia_UCG-014	g__norank_f__norank_o__Clostridia_UCG-014	s__uncultured_rumen_bacterium_g__norank_f__norank_o__Clostridia_UCG-014	OTU902	11	1	2	9	0	0	5	6	7	8	12	8	1	8	0	13	14	6	6	5	122
d__Bacteria	k__norank_d__Bacteria	p__Bacteroidota	c__Bacteroidia	o__Bacteroidales	f__Muribaculaceae	g__norank_f__Muribaculaceae	s__uncultured_bacterium_g__norank_f__Muribaculaceae	OTU1688	4	5	1	0	3	0	3	1	0	5	0	0	1	3	0	2	5	0	1	0	34
d__Bacteria	k__norank_d__Bacteria	p__Firmicutes	c__Clostridia	o__Oscillospirales	f__Ruminococcaceae	g__norank_f__Ruminococcaceae	s__uncultured_rumen_bacterium_g__norank_f__Ruminococcaceae	OTU75	0	2	1	0	0	0	0	0	0	0	0	0	0	0	1	0	0	1	0	0	5
d__Bacteria	k__norank_d__Bacteria	p__Bacteroidota	c__Bacteroidia	o__Bacteroidales	f__Rikenellaceae	g__Rikenellaceae_RC9_gut_group	s__unclassified_g__Rikenellaceae_RC9_gut_group	OTU1821	1	0	0	1	0	0	0	0	0	0	2	0	0	3	0	0	1	0	0	0	8
d__Bacteria	k__norank_d__Bacteria	p__Bacteroidota	c__Bacteroidia	o__Bacteroidales	f__Prevotellaceae	g__Prevotella	s__uncultured_rumen_bacterium_g__Prevotella	OTU471	2	2	2	1	2	0	5	15	0	7	0	7	3	2	0	1	2	13	2	3	69
d__Bacteria	k__norank_d__Bacteria	p__Bacteroidota	c__Bacteroidia	o__Bacteroidales	f__Prevotellaceae	g__Prevotella	s__unclassified_g__Prevotella	OTU708	13	2	0	4	8	0	1	2	2	1	7	0	3	1	0	2	8	3	2	6	65
d__Bacteria	k__norank_d__Bacteria	p__Firmicutes	c__Bacilli	o__Erysipelotrichales	f__Erysipelotrichaceae	g__Solobacterium	s__uncultured_bacterium_g__Solobacterium	OTU501	0	0	0	0	12	42	2	0	0	0	0	0	0	0	4	1	0	0	0	1	62
d__Bacteria	k__norank_d__Bacteria	p__Firmicutes	c__Clostridia	o__Lachnospirales	f__Lachnospiraceae	g__unclassified_f__Lachnospiraceae	s__unclassified_f__Lachnospiraceae	OTU961	17	0	10	3	26	1	11	29	16	5	47	10	4	3	33	15	17	4	55	48	354
d__Bacteria	k__norank_d__Bacteria	p__Bacteroidota	c__Bacteroidia	o__Bacteroidales	f__F082	g__norank_f__F082	s__uncultured_rumen_bacterium_g__norank_f__F082	OTU1691	16	0	6	5	0	0	0	3	0	2	0	0	4	6	0	0	19	0	17	0	78
d__Bacteria	k__norank_d__Bacteria	p__Bacteroidota	c__Bacteroidia	o__Bacteroidales	f__Prevotellaceae	g__Prevotellaceae_UCG-001	s__uncultured_Prevotellaceae_bacterium_g__Prevotellaceae_UCG-001	OTU1252	6	0	2	0	1	0	1	3	0	0	1	2	0	3	0	2	8	0	1	1	31
d__Bacteria	k__norank_d__Bacteria	p__Firmicutes	c__Clostridia	o__Peptostreptococcales-Tissierellales	f__Anaerovoracaceae	g__Family_XIII_UCG-001	s__uncultured_rumen_bacterium_g__Family_XIII_UCG-001	OTU1927	0	0	0	1	0	0	0	0	0	0	0	0	0	1	0	0	1	0	0	0	3
d__Bacteria	k__norank_d__Bacteria	p__Bacteroidota	c__Bacteroidia	o__Bacteroidales	f__Prevotellaceae	g__Prevotellaceae_UCG-001	s__unclassified_g__Prevotellaceae_UCG-001	OTU519	4	1	4	2	3	1	10	2	4	14	5	2	8	0	7	11	1	7	0	10	96
d__Bacteria	k__norank_d__Bacteria	p__Bacteroidota	c__Bacteroidia	o__Bacteroidales	f__F082	g__norank_f__F082	s__uncultured_rumen_bacterium_g__norank_f__F082	OTU678	1	0	1	0	1	1	0	0	1	0	0	2	0	0	0	0	1	2	0	0	10
d__Bacteria	k__norank_d__Bacteria	p__Bacteroidota	c__Bacteroidia	o__Bacteroidales	f__Prevotellaceae	g__Prevotellaceae_UCG-003	s__uncultured_rumen_bacterium_g__Prevotellaceae_UCG-003	OTU1108	0	0	4	2	0	0	0	2	1	0	1	2	0	2	0	0	0	0	0	0	14
d__Bacteria	k__norank_d__Bacteria	p__Firmicutes	c__Clostridia	o__Oscillospirales	f__Ruminococcaceae	g__Subdoligranulum	s__uncultured_bacterium_g__Subdoligranulum	OTU473	0	0	0	0	4	1	0	0	0	0	0	0	0	0	0	0	0	0	0	0	5
d__Bacteria	k__norank_d__Bacteria	p__Firmicutes	c__unclassified_p__Firmicutes	o__unclassified_p__Firmicutes	f__unclassified_p__Firmicutes	g__unclassified_p__Firmicutes	s__unclassified_p__Firmicutes	OTU979	6	0	0	3	0	0	0	0	0	0	10	1	1	0	0	1	0	0	0	0	22
d__Bacteria	k__norank_d__Bacteria	p__Firmicutes	c__Clostridia	o__Clostridia_vadinBB60_group	f__norank_o__Clostridia_vadinBB60_group	g__norank_f__norank_o__Clostridia_vadinBB60_group	s__unclassified_g__norank_f__norank_o__Clostridia_vadinBB60_group	OTU1522	0	1	0	0	1	3	0	0	4	0	0	2	2	0	4	2	3	2	0	4	28
d__Bacteria	k__norank_d__Bacteria	p__Firmicutes	c__Clostridia	o__Lachnospirales	f__Lachnospiraceae	g__Lachnospiraceae_NK3A20_group	s__Lachnospiraceae_bacterium_NK4A144	OTU244	3	14	4	3	2	0	5	2	0	2	4	4	11	6	2	3	10	7	11	2	95
d__Bacteria	k__norank_d__Bacteria	p__Firmicutes	c__Clostridia	o__Lachnospirales	f__Defluviitaleaceae	g__Defluviitaleaceae_UCG-011	s__unclassified_g__Defluviitaleaceae_UCG-011	OTU1473	1	0	2	0	1	0	2	3	1	1	18	1	2	0	3	6	0	3	7	11	62
d__Bacteria	k__norank_d__Bacteria	p__Firmicutes	c__Bacilli	o__Bacillales	f__Bacillaceae	g__Bacillus	s__Bacillus_aryabhattai_g__Bacillus	OTU1256	1	0	0	0	0	0	0	0	0	0	0	0	0	0	0	0	2	0	0	1	4
d__Bacteria	k__norank_d__Bacteria	p__Spirochaetota	c__Spirochaetia	o__Spirochaetales	f__Spirochaetaceae	g__Treponema	s__unclassified_g__Treponema	OTU601	0	0	0	2	0	0	0	1	0	1	0	0	0	0	0	0	0	0	1	1	6
d__Bacteria	k__norank_d__Bacteria	p__unclassified_k__norank_d__Bacteria	c__unclassified_k__norank_d__Bacteria	o__unclassified_k__norank_d__Bacteria	f__unclassified_k__norank_d__Bacteria	g__unclassified_k__norank_d__Bacteria	s__unclassified_k__norank_d__Bacteria	OTU1471	0	0	1	0	0	0	0	0	0	0	0	0	0	0	0	0	0	0	0	0	1
d__Bacteria	k__norank_d__Bacteria	p__Firmicutes	c__Clostridia	o__Lachnospirales	f__Lachnospiraceae	g__unclassified_f__Lachnospiraceae	s__unclassified_f__Lachnospiraceae	OTU197	0	2	0	0	0	0	0	1	0	0	1	0	1	0	1	0	0	1	1	0	8
d__Bacteria	k__norank_d__Bacteria	p__Firmicutes	c__Clostridia	o__Clostridia_UCG-014	f__norank_o__Clostridia_UCG-014	g__norank_f__norank_o__Clostridia_UCG-014	s__uncultured_bacterium_g__norank_f__norank_o__Clostridia_UCG-014	OTU1943	0	0	0	2	0	0	0	1	0	0	0	0	0	2	0	0	4	0	1	0	10
d__Bacteria	k__norank_d__Bacteria	p__Firmicutes	c__Clostridia	o__Lachnospirales	f__Lachnospiraceae	g__Eubacterium_ruminantium_group	s__bacterium_YSB2008	OTU675	17	27	8	9	0	8	9	15	15	6	9	9	18	15	9	20	30	19	10	13	266
d__Bacteria	k__norank_d__Bacteria	p__Firmicutes	c__Clostridia	o__Christensenellales	f__Christensenellaceae	g__Christensenellaceae_R-7_group	s__unclassified_g__Christensenellaceae_R-7_group	OTU1854	3	1	4	1	0	0	0	0	0	0	0	1	2	0	0	0	0	0	0	1	13
d__Bacteria	k__norank_d__Bacteria	p__Firmicutes	c__Clostridia	o__Lachnospirales	f__Lachnospiraceae	g__Lachnospiraceae_NK3A20_group	s__uncultured_Clostridium_sp._g__Lachnospiraceae_NK3A20_group	OTU898	9	1	2	6	0	0	0	0	0	3	5	1	4	23	0	0	4	1	3	4	66
d__Bacteria	k__norank_d__Bacteria	p__Firmicutes	c__Clostridia	o__Lachnospirales	f__Lachnospiraceae	g__Shuttleworthia	s__uncultured_rumen_bacterium_2C28d-12	OTU550	5	8	67	1	64	2	6	127	67	19	392	9	5	4	55	16	0	7	240	105	1199
d__Bacteria	k__norank_d__Bacteria	p__Firmicutes	c__Bacilli	o__RF39	f__norank_o__RF39	g__norank_f__norank_o__RF39	s__unclassified_g__norank_f__norank_o__RF39	OTU1177	8	4	8	0	13	1	2	0	0	6	9	1	5	1	9	4	7	4	0	1	83
d__Bacteria	k__norank_d__Bacteria	p__Firmicutes	c__Clostridia	o__Oscillospirales	f__Ruminococcaceae	g__Ruminococcus	s__Ruminococcus_sp._g__Ruminococcus	OTU415	206	372	82	192	28	5	50	15	13	39	50	17	171	490	41	41	443	139	45	25	2464
d__Bacteria	k__norank_d__Bacteria	p__Firmicutes	c__Clostridia	o__norank_c__Clostridia	f__Hungateiclostridiaceae	g__Saccharofermentans	s__uncultured_bacterium_g__Saccharofermentans	OTU1794	0	0	0	12	0	0	0	0	0	3	2	2	1	2	0	0	7	0	0	0	29
d__Bacteria	k__norank_d__Bacteria	p__Cyanobacteria	c__Cyanobacteriia	o__Chloroplast	f__norank_o__Chloroplast	g__norank_f__norank_o__Chloroplast	s__unclassified_g__norank_f__norank_o__Chloroplast	OTU607	5	36	14	20	2	2	6	15	0	7	8	10	11	32	12	15	19	11	17	14	256
d__Bacteria	k__norank_d__Bacteria	p__Bacteroidota	c__Bacteroidia	o__Bacteroidales	f__Prevotellaceae	g__Prevotella	s__uncultured_bacterium_g__Prevotella	OTU605	2	1	20	0	144	32	176	65	122	33	0	49	1	0	69	84	0	8	7	174	987
d__Bacteria	k__norank_d__Bacteria	p__Verrucomicrobiota	c__Kiritimatiellae	o__WCHB1-41	f__norank_o__WCHB1-41	g__norank_f__norank_o__WCHB1-41	s__uncultured_rumen_bacterium_g__norank_f__norank	OTU1212	0	0	0	0	0	0	0	0	0	0	0	0	0	0	0	1	0	0	0	0	1
d__Bacteria	k__norank_d__Bacteria	p__Firmicutes	c__Clostridia	o__Clostridia_UCG-014	f__norank_o__Clostridia_UCG-014	g__norank_f__norank_o__Clostridia_UCG-014	s__unclassified_g__norank_f__norank_o__Clostridia_UCG-014	OTU581	40	30	22	16	17	3	66	35	61	6	72	14	67	13	28	16	30	41	24	30	631
d__Bacteria	k__norank_d__Bacteria	p__Bacteroidota	c__Bacteroidia	o__Bacteroidales	f__Prevotellaceae	g__Prevotella	s__unclassified_g__Prevotella	OTU1642	0	0	0	0	1	0	0	0	0	1	0	1	0	0	0	0	0	0	1	0	4
d__Bacteria	k__norank_d__Bacteria	p__Bacteroidota	c__Bacteroidia	o__Bacteroidales	f__Prevotellaceae	g__Prevotella	s__Prevotella_brevis	OTU1265	0	0	0	0	0	0	0	0	1	0	1	0	0	0	0	0	1	0	0	0	3
d__Bacteria	k__norank_d__Bacteria	p__Firmicutes	c__Clostridia	o__Oscillospirales	f__Ruminococcaceae	g__norank_f__Ruminococcaceae	s__unclassified_g__norank_f__Ruminococcaceae	OTU243	0	4	1	1	0	0	0	0	0	0	1	1	1	0	0	0	1	2	0	0	12
d__Bacteria	k__norank_d__Bacteria	p__Firmicutes	c__Clostridia	o__Lachnospirales	f__Lachnospiraceae	g__Lachnobacterium	s__Lachnobacterium_bovis	OTU1772	95	32	81	69	74	34	36	89	49	61	307	132	84	72	226	56	294	92	123	62	2068
d__Bacteria	k__norank_d__Bacteria	p__Firmicutes	c__Clostridia	o__Peptostreptococcales-Tissierellales	f__Anaerovoracaceae	g__Eubacterium_nodatum_group	s__uncultured_bacterium_g__Eubacterium_nodatum_group	OTU696	1	2	1	0	0	0	0	0	2	0	0	0	1	0	1	0	0	1	0	0	9
d__Bacteria	k__norank_d__Bacteria	p__Firmicutes	c__Negativicutes	o__Veillonellales-Selenomonadales	f__Selenomonadaceae	g__norank_f__Selenomonadaceae	s__uncultured_bacterium_g__norank_f__Selenomonadaceae	OTU1209	5	40	6	3	25	0	23	10	18	20	7	6	17	66	28	21	15	5	14	24	353
d__Bacteria	k__norank_d__Bacteria	p__Firmicutes	c__Clostridia	o__Oscillospirales	f__Eubacterium_coprostanoligenes_group	g__norank_f__Eubacterium_coprostanoligenes_group	s__gut_metagenome_g__norank_f__Eubacterium_coprostanoligenes_group	OTU1263	2	2	4	0	0	0	1	0	0	0	1	0	1	0	2	1	3	1	0	4	22
d__Bacteria	k__norank_d__Bacteria	p__Firmicutes	c__Clostridia	o__Peptostreptococcales-Tissierellales	f__Anaerovoracaceae	g__Anaerovorax	s__uncultured_rumen_bacterium_g__Anaerovorax	OTU262	0	3	0	0	1	0	1	0	0	0	0	0	1	0	1	1	0	1	0	0	9
d__Bacteria	k__norank_d__Bacteria	p__Bacteroidota	c__Bacteroidia	o__Bacteroidales	f__Prevotellaceae	g__Prevotella	s__uncultured_rumen_bacterium_g__Prevotella	OTU1830	25	3	8	30	0	0	18	17	25	19	9	31	23	16	11	5	49	30	7	34	360
d__Bacteria	k__norank_d__Bacteria	p__Bacteroidota	c__Bacteroidia	o__Bacteroidales	f__Prevotellaceae	g__Prevotella	s__uncultured_rumen_bacterium_g__Prevotella	OTU1831	6	6	1	1	0	0	3	2	5	2	2	4	2	0	1	14	1	17	1	8	76
d__Bacteria	k__norank_d__Bacteria	p__Bacteroidota	c__Bacteroidia	o__Bacteroidales	f__Prevotellaceae	g__Prevotella	s__uncultured_rumen_bacterium_g__Prevotella	OTU1832	3	0	2	4	1	0	13	2	4	1	0	1	2	2	0	3	0	1	0	3	42
d__Bacteria	k__norank_d__Bacteria	p__Firmicutes	c__Bacilli	o__RF39	f__norank_o__RF39	g__norank_f__norank_o__RF39	s__unclassified_g__norank_f__norank_o__RF39	OTU834	0	0	2	0	0	0	0	0	0	2	2	0	0	0	0	0	0	0	0	0	6
d__Bacteria	k__norank_d__Bacteria	p__Bacteroidota	c__Bacteroidia	o__Bacteroidales	f__Muribaculaceae	g__norank_f__Muribaculaceae	s__uncultured_rumen_bacterium_g__norank_f__Muribaculaceae	OTU1325	114	56	79	50	307	1	35	42	50	51	25	26	50	89	227	117	50	9	46	89	1513
d__Bacteria	k__norank_d__Bacteria	p__Proteobacteria	c__Alphaproteobacteria	o__Rhodospirillales	f__norank_o__Rhodospirillales	g__norank_f__norank_o__Rhodospirillales	s__unclassified_g__norank_f__norank_o__Rhodospirillales	OTU877	0	0	0	0	0	0	0	0	0	2	0	0	0	0	1	0	3	0	0	0	6
d__Bacteria	k__norank_d__Bacteria	p__Spirochaetota	c__Spirochaetia	o__Spirochaetales	f__Spirochaetaceae	g__Treponema	s__Treponema_ruminis	OTU1901	0	0	0	0	0	0	0	2	1	0	1	0	0	0	0	0	0	0	1	0	5
d__Bacteria	k__norank_d__Bacteria	p__Firmicutes	c__Clostridia	o__Lachnospirales	f__Lachnospiraceae	g__Lachnospiraceae_XPB1014_group	s__unclassified_g__Lachnospiraceae_XPB1014_group	OTU1732	0	0	0	0	0	0	0	0	0	0	0	0	0	1	0	0	0	0	0	0	1
d__Bacteria	k__norank_d__Bacteria	p__Firmicutes	c__Clostridia	o__Clostridia_UCG-014	f__norank_o__Clostridia_UCG-014	g__norank_f__norank_o__Clostridia_UCG-014	s__unclassified_g__norank_f__norank_o__Clostridia_UCG-014	OTU962	23	7	6	0	1	0	5	5	17	3	50	6	5	3	31	8	3	3	3	12	191
d__Bacteria	k__norank_d__Bacteria	p__Firmicutes	c__Clostridia	o__Lachnospirales	f__Lachnospiraceae	g__Lachnospiraceae_UCG-006	s__uncultured_rumen_bacterium_g__Lachnospiraceae_UCG-006	OTU419	2	1	2	4	0	0	2	0	0	0	1	1	0	0	0	0	2	2	0	0	17
d__Bacteria	k__norank_d__Bacteria	p__Fibrobacterota	c__Fibrobacteria	o__Fibrobacterales	f__Fibrobacteraceae	g__Fibrobacter	s__unclassified_g__Fibrobacter	OTU720	14	0	2	9	0	0	20	33	26	39	6	88	13	14	0	1	26	2	12	12	317
d__Bacteria	k__norank_d__Bacteria	p__Bacteroidota	c__Bacteroidia	o__Bacteroidales	f__Prevotellaceae	g__Prevotella	s__uncultured_bacterium_g__Prevotella	OTU1015	0	0	0	0	0	0	0	0	0	0	0	2	0	0	0	0	0	0	0	0	2
d__Bacteria	k__norank_d__Bacteria	p__Bacteroidota	c__Bacteroidia	o__Bacteroidales	f__Rikenellaceae	g__Rikenellaceae_RC9_gut_group	s__uncultured_rumen_bacterium_g__Rikenellaceae_RC9_gut_group	OTU1392	7	30	16	8	7	3	13	9	8	11	32	3	10	7	14	25	7	12	30	28	280
d__Bacteria	k__norank_d__Bacteria	p__Firmicutes	c__Clostridia	o__Peptococcales	f__Peptococcaceae	g__norank_f__Peptococcaceae	s__uncultured_rumen_bacterium_g__norank_f__Peptococcaceae	OTU500	1	0	0	0	0	2	0	0	2	0	0	0	1	1	0	1	1	0	0	1	10
d__Bacteria	k__norank_d__Bacteria	p__Firmicutes	c__Clostridia	o__Lachnospirales	f__Lachnospiraceae	g__Lachnospiraceae_NK3A20_group	s__bacterium_AC3007	OTU1394	0	0	3	0	0	0	0	0	0	0	0	0	2	0	0	0	0	0	3	0	8
d__Bacteria	k__norank_d__Bacteria	p__Bacteroidota	c__Bacteroidia	o__Bacteroidales	f__Rikenellaceae	g__Rikenellaceae_RC9_gut_group	s__uncultured_rumen_bacterium_g__Rikenellaceae_RC9_gut_group	OTU1397	0	0	0	1	0	0	0	0	0	0	0	0	0	0	0	0	0	0	1	0	2
d__Bacteria	k__norank_d__Bacteria	p__Bacteroidota	c__Bacteroidia	o__Bacteroidales	f__Prevotellaceae	g__Prevotellaceae_UCG-001	s__unclassified_g__Prevotellaceae_UCG-001	OTU1162	0	0	0	0	0	0	0	0	0	0	0	0	0	1	0	0	0	0	0	0	1
d__Bacteria	k__norank_d__Bacteria	p__Firmicutes	c__Clostridia	o__norank_c__Clostridia	f__Hungateiclostridiaceae	g__Saccharofermentans	s__unidentified_rumen_bacterium_RFN72	OTU1687	9	1	3	3	0	0	3	2	0	1	5	0	4	2	0	1	7	2	5	2	50
d__Bacteria	k__norank_d__Bacteria	p__Bacteroidota	c__Bacteroidia	o__Bacteroidales	f__Rikenellaceae	g__unclassified_f__Rikenellaceae	s__unclassified_f__Rikenellaceae	OTU690	0	0	0	1	0	0	0	0	1	0	0	0	0	0	0	0	2	0	0	1	5
d__Bacteria	k__norank_d__Bacteria	p__Patescibacteria	c__Saccharimonadia	o__Saccharimonadales	f__Saccharimonadaceae	g__Candidatus_Saccharimonas	s__unclassified_g__Candidatus_Saccharimonas	OTU1680	0	0	0	0	1	0	1	0	1	0	0	1	0	0	0	0	0	0	0	0	4
d__Bacteria	k__norank_d__Bacteria	p__Bacteroidota	c__Bacteroidia	o__Bacteroidales	f__Prevotellaceae	g__Prevotella	s__unclassified_g__Prevotella	OTU1677	36	39	72	35	68	0	35	67	57	175	39	70	42	73	62	84	41	44	79	114	1232
d__Bacteria	k__norank_d__Bacteria	p__Actinobacteriota	c__Actinobacteria	o__Corynebacteriales	f__Nocardiaceae	g__Rhodococcus	s__Rhodococcus_erythropolis	OTU1860	5	0	1	1	0	2	0	1	2	3	6	1	1	1	0	0	11	0	0	0	35
d__Bacteria	k__norank_d__Bacteria	p__Bacteroidota	c__Bacteroidia	o__Bacteroidales	f__Prevotellaceae	g__Prevotella	s__unclassified_g__Prevotella	OTU1673	11	0	0	4	0	0	0	0	0	4	1	14	4	1	0	0	10	0	0	0	49
d__Bacteria	k__norank_d__Bacteria	p__Bacteroidota	c__Bacteroidia	o__Bacteroidales	f__Prevotellaceae	g__Prevotellaceae_UCG-003	s__uncultured_rumen_bacterium_g__Prevotellaceae_UCG-003	OTU535	4	0	1	0	0	3	123	2	5	2	3	3	5	1	1	0	15	1	1	13	183
d__Bacteria	k__norank_d__Bacteria	p__Firmicutes	c__Bacilli	o__RF39	f__norank_o__RF39	g__norank_f__norank_o__RF39	s__uncultured_rumen_bacterium_g__norank_f__norank_o__RF39	OTU131	4	1	5	2	0	0	1	0	2	0	3	2	0	3	0	6	3	1	2	2	37
d__Bacteria	k__norank_d__Bacteria	p__Bacteroidota	c__Bacteroidia	o__Bacteroidales	f__Prevotellaceae	g__Prevotellaceae_UCG-003	s__unclassified_g__Prevotellaceae_UCG-003	OTU134	10	1	0	0	1	0	10	0	1	40	1	4	0	2	0	9	6	2	5	1	93
d__Bacteria	k__norank_d__Bacteria	p__Firmicutes	c__Clostridia	o__Lachnospirales	f__Lachnospiraceae	g__unclassified_f__Lachnospiraceae	s__unclassified_f__Lachnospiraceae	OTU556	1	1	0	0	12	0	7	8	16	1	17	0	0	0	17	1	0	0	5	10	96
d__Bacteria	k__norank_d__Bacteria	p__Firmicutes	c__Bacilli	o__RF39	f__norank_o__RF39	g__norank_f__norank_o__RF39	s__uncultured_bacterium_g__norank_f__norank_o__RF39	OTU885	1	0	0	0	0	0	0	0	0	1	0	1	0	0	0	0	1	0	0	0	4
d__Bacteria	k__norank_d__Bacteria	p__Proteobacteria	c__Alphaproteobacteria	o__Paracaedibacterales	f__Paracaedibacteraceae	g__norank_f__Paracaedibacteraceae	s__uncultured_bacterium_g__norank_f__Paracaedibacteraceae	OTU1971	0	0	0	0	0	0	0	0	0	0	0	0	0	0	0	0	2	0	0	0	2
d__Bacteria	k__norank_d__Bacteria	p__Firmicutes	c__Bacilli	o__Erysipelotrichales	f__Erysipelotrichaceae	g__Erysipelotrichaceae_UCG-007	s__uncultured_bacterium_g__Erysipelotrichaceae_UCG-007	OTU493	1	69	3	0	128	989	34	9	27	6	20	4	0	2	57	24	0	7	8	31	1419
d__Bacteria	k__norank_d__Bacteria	p__Firmicutes	c__Clostridia	o__Oscillospirales	f__unclassified_o__Oscillospirales	g__unclassified_o__Oscillospirales	s__unclassified_o__Oscillospirales	OTU1235	1	1	1	0	0	0	0	1	0	0	4	0	0	3	0	5	0	4	0	3	23
d__Bacteria	k__norank_d__Bacteria	p__Firmicutes	c__Bacilli	o__Erysipelotrichales	f__Erysipelatoclostridiaceae	g__UCG-004	s__unclassified_g__UCG-004	OTU1194	0	0	1	0	1	0	0	0	0	1	5	0	1	0	1	0	1	0	1	1	13
d__Bacteria	k__norank_d__Bacteria	p__Firmicutes	c__Clostridia	o__Christensenellales	f__Christensenellaceae	g__Christensenellaceae_R-7_group	s__uncultured_rumen_bacterium_g__Christensenellaceae_R-7_group	OTU384	10	3	6	9	2	5	5	0	2	8	4	0	4	3	2	3	8	1	0	3	78
d__Bacteria	k__norank_d__Bacteria	p__Firmicutes	c__Clostridia	o__Monoglobales	f__Monoglobaceae	g__Monoglobus	s__uncultured_bacterium_g__Monoglobus	OTU598	1	1	0	0	2	0	0	4	1	3	1	0	0	0	2	0	0	1	0	2	18
d__Bacteria	k__norank_d__Bacteria	p__Firmicutes	c__Clostridia	o__Lachnospirales	f__Lachnospiraceae	g__unclassified_f__Lachnospiraceae	s__unclassified_f__Lachnospiraceae	OTU680	0	1	0	0	19	0	1	0	3	0	0	0	0	0	3	0	0	0	0	3	30
d__Bacteria	k__norank_d__Bacteria	p__Bacteroidota	c__Bacteroidia	o__Bacteroidales	f__F082	g__norank_f__F082	s__uncultured_bacterium_g__norank_f__F082	OTU1421	0	0	2	3	2	0	0	0	0	1	0	3	3	2	2	5	3	2	2	1	31
d__Bacteria	k__norank_d__Bacteria	p__Firmicutes	c__Clostridia	o__Lachnospirales	f__Lachnospiraceae	g__Acetitomaculum	s__unclassified_g__Acetitomaculum	OTU844	2	0	0	1	0	0	0	0	0	2	1	0	2	1	0	1	2	1	1	0	14
d__Bacteria	k__norank_d__Bacteria	p__Bacteroidota	c__Bacteroidia	o__Bacteroidales	f__Prevotellaceae	g__Prevotellaceae_UCG-001	s__uncultured_rumen_bacterium_g__Prevotellaceae_UCG-001	OTU589	0	0	0	5	0	0	0	2	0	2	0	2	0	3	0	0	1	0	0	0	15
d__Bacteria	k__norank_d__Bacteria	p__Firmicutes	c__Negativicutes	o__Veillonellales-Selenomonadales	f__Selenomonadaceae	g__Anaerovibrio	s__unclassified_g__Anaerovibrio	OTU1289	3	1	2	8	0	0	0	3	1	0	1	2	7	12	0	0	9	2	3	1	55
d__Bacteria	k__norank_d__Bacteria	p__Firmicutes	c__Clostridia	o__Lachnospirales	f__Lachnospiraceae	g__Butyrivibrio	s__uncultured_rumen_bacterium_g__Butyrivibrio	OTU114	1	1	0	0	1	5	0	0	0	0	0	0	0	0	0	1	0	1	0	0	10
d__Bacteria	k__norank_d__Bacteria	p__Firmicutes	c__Clostridia	o__Lachnospirales	f__Lachnospiraceae	g__Butyrivibrio	s__uncultured_rumen_bacterium_g__Butyrivibrio	OTU118	1	1	0	0	1	10	1	0	1	0	1	0	7	0	1	4	6	0	4	1	39
d__Bacteria	k__norank_d__Bacteria	p__Firmicutes	c__Clostridia	o__Clostridia_UCG-014	f__norank_o__Clostridia_UCG-014	g__norank_f__norank_o__Clostridia_UCG-014	s__unclassified_g__norank_f__norank_o__Clostridia_UCG-014	OTU1553	0	0	0	0	0	0	1	0	0	1	0	0	0	0	1	0	0	0	0	0	3
d__Bacteria	k__norank_d__Bacteria	p__Firmicutes	c__Bacilli	o__Lactobacillales	f__Leuconostocaceae	g__Weissella	s__Weissella_jogaejeotgali	OTU1036	32	183	16	1	8	16	1	15	11	20	34	0	134	4	9	3	23	28	22	23	583
d__Bacteria	k__norank_d__Bacteria	p__Firmicutes	c__Clostridia	o__Peptostreptococcales-Tissierellales	f__norank_o__Peptostreptococcales-Tissierellales	g__Parvimonas	s__uncultured_bacterium_g__Parvimonas	OTU1142	0	0	0	0	0	0	0	0	0	0	0	0	0	2	0	0	0	0	0	0	2
d__Bacteria	k__norank_d__Bacteria	p__Firmicutes	c__Clostridia	o__Oscillospirales	f__Ruminococcaceae	g__Ruminococcus	s__unclassified_g__Ruminococcus	OTU81	0	0	0	0	0	0	0	0	0	0	1	0	0	0	0	0	0	0	4	0	5
d__Bacteria	k__norank_d__Bacteria	p__Firmicutes	c__Bacilli	o__RF39	f__norank_o__RF39	g__norank_f__norank_o__RF39	s__unclassified_g__norank_f__norank_o__RF39	OTU406	0	0	0	4	0	0	0	0	0	0	0	0	0	0	0	0	0	0	0	0	4
d__Bacteria	k__norank_d__Bacteria	p__Firmicutes	c__Bacilli	o__RF39	f__norank_o__RF39	g__norank_f__norank_o__RF39	s__unclassified_g__norank_f__norank_o__RF39	OTU408	2	0	0	2	0	0	0	0	0	0	0	0	0	0	0	0	2	0	0	0	6
d__Bacteria	k__norank_d__Bacteria	p__Bacteroidota	c__Bacteroidia	o__Sphingobacteriales	f__Sphingobacteriaceae	g__Sphingobacterium	s__unclassified_g__Sphingobacterium	OTU253	0	5	0	0	0	0	0	0	0	0	0	0	0	0	0	0	0	0	1	0	6
d__Bacteria	k__norank_d__Bacteria	p__Firmicutes	c__Clostridia	o__Clostridia_vadinBB60_group	f__norank_o__Clostridia_vadinBB60_group	g__norank_f__norank_o__Clostridia_vadinBB60_group	s__uncultured_rumen_bacterium_g__norank_f__norank_o__Clostridia_vadinBB60_group	OTU436	0	0	0	1	0	0	0	0	0	0	0	0	0	0	0	0	0	0	0	0	1
d__Bacteria	k__norank_d__Bacteria	p__Patescibacteria	c__Saccharimonadia	o__Saccharimonadales	f__Saccharimonadaceae	g__Candidatus_Saccharimonas	s__uncultured_bacterium_g__Candidatus_Saccharimonas	OTU964	3	0	3	5	1	2	15	4	5	2	7	15	6	11	3	12	16	5	7	6	128
d__Bacteria	k__norank_d__Bacteria	p__Firmicutes	c__Bacilli	o__RF39	f__norank_o__RF39	g__norank_f__norank_o__RF39	s__unclassified_g__norank_f__norank_o__RF39	OTU882	0	0	0	0	1	0	2	2	1	1	5	1	2	0	2	2	0	0	1	0	20
d__Bacteria	k__norank_d__Bacteria	p__Firmicutes	c__Clostridia	o__Peptostreptococcales-Tissierellales	f__Anaerovoracaceae	g__Anaerovorax	s__unclassified_g__Anaerovorax	OTU1780	4	1	1	2	0	0	1	1	0	1	0	0	0	0	0	0	1	0	0	0	12
d__Bacteria	k__norank_d__Bacteria	p__Firmicutes	c__Bacilli	o__Izemoplasmatales	f__norank_o__Izemoplasmatales	g__norank_f__norank_o__Izemoplasmatales	s__unclassified_g__norank_f__norank_o__Izemoplasmatales	OTU842	1	0	0	0	0	0	0	0	0	2	0	0	1	2	0	0	0	0	1	1	8
d__Bacteria	k__norank_d__Bacteria	p__Firmicutes	c__Clostridia	o__Peptostreptococcales-Tissierellales	f__Anaerovoracaceae	g__unclassified_f__Anaerovoracaceae	s__unclassified_f__Anaerovoracaceae	OTU1842	0	0	0	0	0	0	0	0	0	1	0	1	0	1	0	0	0	0	0	1	4
d__Bacteria	k__norank_d__Bacteria	p__Bacteroidota	c__Bacteroidia	o__Bacteroidales	f__Prevotellaceae	g__Prevotella	s__unclassified_g__Prevotella	OTU717	1	0	0	1	0	0	1	2	2	0	0	3	0	1	0	1	0	0	0	1	13
d__Bacteria	k__norank_d__Bacteria	p__Firmicutes	c__Clostridia	o__Lachnospirales	f__Lachnospiraceae	g__Marvinbryantia	s__unclassified_g__Marvinbryantia	OTU317	20	10	12	23	1	0	0	4	6	4	5	4	13	17	1	11	10	7	11	7	166
d__Bacteria	k__norank_d__Bacteria	p__Firmicutes	c__Clostridia	o__Oscillospirales	f__Oscillospiraceae	g__Colidextribacter	s__unclassified_g__Colidextribacter	OTU402	0	0	0	4	0	0	0	0	0	1	0	0	0	0	0	0	5	0	0	0	10
d__Bacteria	k__norank_d__Bacteria	p__Firmicutes	c__Clostridia	o__Lachnospirales	f__Lachnospiraceae	g__Syntrophococcus	s__uncultured_rumen_bacterium_g__Syntrophococcus	OTU632	2	6	2	2	8	7	2	0	2	0	1	1	4	1	4	2	4	3	3	1	55
d__Bacteria	k__norank_d__Bacteria	p__Firmicutes	c__Clostridia	o__Lachnospirales	f__Lachnospiraceae	g__Syntrophococcus	s__unclassified_g__Syntrophococcus	OTU1548	1	1	1	7	2	2	0	1	0	3	1	1	4	3	0	1	5	6	1	0	40
d__Bacteria	k__norank_d__Bacteria	p__Firmicutes	c__Clostridia	o__Christensenellales	f__Christensenellaceae	g__Christensenellaceae_R-7_group	s__unclassified_g__Christensenellaceae_R-7_group	OTU1203	1	0	0	0	1	2	1	0	0	0	1	0	0	0	3	2	0	0	0	1	12
d__Bacteria	k__norank_d__Bacteria	p__Bacteroidota	c__Bacteroidia	o__Bacteroidales	f__Prevotellaceae	g__Prevotellaceae_NK3B31_group	s__bacterium_A72010	OTU1657	1	0	1	2	0	0	0	1	0	1	0	0	0	0	0	0	1	0	1	0	8
d__Bacteria	k__norank_d__Bacteria	p__Firmicutes	c__Clostridia	o__Christensenellales	f__Christensenellaceae	g__Christensenellaceae_R-7_group	s__uncultured_rumen_bacterium_g__Christensenellaceae_R-7_group	OTU1446	199	117	110	122	37	3	29	34	29	47	155	16	88	91	10	36	73	67	44	77	1384
d__Bacteria	k__norank_d__Bacteria	p__Firmicutes	c__Clostridia	o__Oscillospirales	f__Oscillospiraceae	g__unclassified_f__Oscillospiraceae	s__unclassified_f__Oscillospiraceae	OTU357	4	4	4	0	0	1	1	1	0	4	5	1	1	3	9	5	0	6	2	2	53
d__Bacteria	k__norank_d__Bacteria	p__Spirochaetota	c__Spirochaetia	o__Spirochaetales	f__Spirochaetaceae	g__Treponema	s__Treponema_ruminis	OTU1582	1	0	2	1	0	0	1	4	3	0	2	2	1	3	1	1	3	1	3	5	34
d__Bacteria	k__norank_d__Bacteria	p__Bacteroidota	c__Bacteroidia	o__Bacteroidales	f__Prevotellaceae	g__Prevotellaceae_UCG-003	s__unclassified_g__Prevotellaceae_UCG-003	OTU711	17	2	13	8	1	0	6	3	19	45	4	8	24	19	8	0	23	7	2	11	220
d__Bacteria	k__norank_d__Bacteria	p__Actinobacteriota	c__Coriobacteriia	o__Coriobacteriales	f__Eggerthellaceae	g__unclassified_f__Eggerthellaceae	s__unclassified_f__Eggerthellaceae	OTU908	0	0	1	0	0	4	0	0	0	1	1	0	0	1	2	2	2	1	1	2	18
d__Bacteria	k__norank_d__Bacteria	p__Firmicutes	c__Bacilli	o__Erysipelotrichales	f__Erysipelatoclostridiaceae	g__UCG-004	s__uncultured_rumen_bacterium_g__UCG-004	OTU828	1	0	1	2	0	0	0	0	0	1	2	0	0	0	0	0	3	0	0	0	10
d__Bacteria	k__norank_d__Bacteria	p__Spirochaetota	c__Spirochaetia	o__Spirochaetales	f__Spirochaetaceae	g__Treponema	s__unclassified_g__Treponema	OTU1113	1	0	1	0	0	0	0	0	0	0	0	0	0	1	0	0	0	0	2	0	5
d__Bacteria	k__norank_d__Bacteria	p__Bacteroidota	c__Bacteroidia	o__Bacteroidales	f__Rikenellaceae	g__Rikenellaceae_RC9_gut_group	s__unclassified_g__Rikenellaceae_RC9_gut_group	OTU1453	0	0	0	1	0	0	0	0	0	0	0	0	0	0	0	0	0	0	0	0	1
d__Bacteria	k__norank_d__Bacteria	p__Bacteroidota	c__Bacteroidia	o__Bacteroidales	f__Prevotellaceae	g__Prevotella	s__uncultured_rumen_bacterium_g__Prevotella	OTU1737	0	0	2	0	0	0	0	0	0	0	1	5	0	0	0	2	6	0	3	0	19
d__Bacteria	k__norank_d__Bacteria	p__Firmicutes	c__Bacilli	o__Erysipelotrichales	f__Erysipelatoclostridiaceae	g__UCG-004	s__uncultured_bacterium_g__UCG-004	OTU1505	6	6	3	2	3	4	2	0	2	3	3	2	8	0	15	4	5	1	1	4	74
d__Bacteria	k__norank_d__Bacteria	p__Firmicutes	c__Clostridia	o__Oscillospirales	f__UCG-010	g__norank_f__UCG-010	s__uncultured_rumen_bacterium_g__norank_f__UCG-010	OTU1605	12	5	8	17	2	1	9	2	0	9	6	4	6	8	2	25	11	9	2	3	141
d__Bacteria	k__norank_d__Bacteria	p__Bacteroidota	c__Bacteroidia	o__Bacteroidales	f__Muribaculaceae	g__norank_f__Muribaculaceae	s__uncultured_rumen_bacterium_g__norank_f__Muribaculaceae	OTU164	106	17	16	14	9	5	51	14	7	31	5	16	32	118	60	43	62	21	43	26	696
d__Bacteria	k__norank_d__Bacteria	p__Firmicutes	c__Clostridia	o__Oscillospirales	f__Ruminococcaceae	g__Ruminococcus	s__unclassified_g__Ruminococcus	OTU1322	51	18	13	15	39	13	12	36	64	13	57	10	28	9	42	36	108	10	40	48	662
d__Bacteria	k__norank_d__Bacteria	p__Bacteroidota	c__Bacteroidia	o__Bacteroidales	f__Prevotellaceae	g__Prevotella	s__uncultured_rumen_bacterium_g__Prevotella	OTU762	15	1	8	18	0	0	0	14	10	15	2	20	11	4	0	8	17	6	5	6	160
d__Bacteria	k__norank_d__Bacteria	p__Spirochaetota	c__Spirochaetia	o__Spirochaetales	f__Spirochaetaceae	g__Treponema	s__unclassified_g__Treponema	OTU1125	0	0	1	2	0	0	0	0	0	5	0	0	0	1	0	0	0	0	0	0	9
d__Bacteria	k__norank_d__Bacteria	p__Bacteroidota	c__Bacteroidia	o__Bacteroidales	f__Prevotellaceae	g__Prevotella	s__uncultured_rumen_bacterium_g__Prevotella	OTU517	2	0	3	7	1	0	11	5	3	2	3	7	4	0	6	0	1	9	0	0	64
d__Bacteria	k__norank_d__Bacteria	p__Proteobacteria	c__Alphaproteobacteria	o__Paracaedibacterales	f__Paracaedibacteraceae	g__norank_f__Paracaedibacteraceae	s__unclassified_g__norank_f__Paracaedibacteraceae	OTU652	0	0	0	0	0	1	1	0	1	0	0	1	0	0	0	0	0	0	0	0	4
d__Bacteria	k__norank_d__Bacteria	p__Firmicutes	c__Clostridia	o__Lachnospirales	f__Lachnospiraceae	g__unclassified_f__Lachnospiraceae	s__unclassified_f__Lachnospiraceae	OTU1144	0	1	3	0	0	0	1	1	0	0	4	0	0	2	0	2	1	0	4	2	21
d__Bacteria	k__norank_d__Bacteria	p__Firmicutes	c__Negativicutes	o__Veillonellales-Selenomonadales	f__Selenomonadaceae	g__Veillonellaceae_UCG-001	s__unclassified_g__Veillonellaceae_UCG-001	OTU1324	0	2	1	2	0	0	0	1	0	1	1	1	0	3	0	0	1	0	5	0	18
d__Bacteria	k__norank_d__Bacteria	p__Firmicutes	c__Clostridia	o__Peptostreptococcales-Tissierellales	f__Anaerovoracaceae	g__Eubacterium_nodatum_group	s__uncultured_bacterium_g__Eubacterium_nodatum_group	OTU1355	0	2	0	1	2	0	1	0	1	0	0	0	2	0	2	1	2	3	0	1	18
d__Bacteria	k__norank_d__Bacteria	p__Bacteroidota	c__Bacteroidia	o__Bacteroidales	f__Prevotellaceae	g__Prevotella	s__unclassified_g__Prevotella	OTU1876	15	0	2	4	0	0	3	2	1	4	5	11	5	6	1	4	18	0	3	0	84
d__Bacteria	k__norank_d__Bacteria	p__Bacteroidota	c__Bacteroidia	o__Bacteroidales	f__Bacteroidales_RF16_group	g__norank_f__Bacteroidales_RF16_group	s__uncultured_rumen_bacterium_g__norank_f__Bacteroidales_RF16_group	OTU813	3	2	2	4	2	0	0	2	0	3	0	0	11	3	0	2	6	4	1	1	46
d__Bacteria	k__norank_d__Bacteria	p__Firmicutes	c__Clostridia	o__Oscillospirales	f__UCG-010	g__norank_f__UCG-010	s__uncultured_bacterium_g__norank_f__UCG-010	OTU1917	1	0	1	0	0	0	0	0	0	2	1	1	1	0	0	0	2	0	0	0	9
d__Bacteria	k__norank_d__Bacteria	p__Firmicutes	c__Bacilli	o__Erysipelotrichales	f__Erysipelatoclostridiaceae	g__UCG-004	s__unidentified_rumen_bacterium_RFN74	OTU1241	2	0	0	5	0	0	0	0	0	0	2	2	3	0	0	4	1	1	1	0	21
d__Bacteria	k__norank_d__Bacteria	p__Spirochaetota	c__Spirochaetia	o__Spirochaetales	f__Spirochaetaceae	g__Treponema	s__uncultured_rumen_bacterium_g__Treponema	OTU951	0	0	0	0	0	0	0	0	0	1	1	0	1	0	0	0	0	1	1	1	6
d__Bacteria	k__norank_d__Bacteria	p__Firmicutes	c__Clostridia	o__Christensenellales	f__Christensenellaceae	g__Christensenellaceae_R-7_group	s__unclassified_g__Christensenellaceae_R-7_group	OTU749	2	0	5	1	0	0	0	3	0	0	2	1	0	7	0	1	3	0	2	0	27
d__Bacteria	k__norank_d__Bacteria	p__Firmicutes	c__Clostridia	o__Clostridia_UCG-014	f__norank_o__Clostridia_UCG-014	g__norank_f__norank_o__Clostridia_UCG-014	s__uncultured_rumen_bacterium_g__norank_f__norank_o__Clostridia_UCG-014	OTU593	55	41	40	20	6	2	78	33	35	11	63	21	49	31	12	26	35	41	23	31	653
d__Bacteria	k__norank_d__Bacteria	p__Firmicutes	c__Clostridia	o__Lachnospirales	f__Lachnospiraceae	g__unclassified_f__Lachnospiraceae	s__unclassified_f__Lachnospiraceae	OTU1097	0	0	1	1	0	0	0	1	0	0	0	0	1	0	0	1	0	1	2	0	8
d__Bacteria	k__norank_d__Bacteria	p__Firmicutes	c__Clostridia	o__Lachnospirales	f__Lachnospiraceae	g__unclassified_f__Lachnospiraceae	s__unclassified_f__Lachnospiraceae	OTU1094	9	0	3	3	0	0	0	2	0	2	2	0	1	5	0	3	5	0	1	1	37
d__Bacteria	k__norank_d__Bacteria	p__Proteobacteria	c__Gammaproteobacteria	o__Aeromonadales	f__Succinivibrionaceae	g__unclassified_f__Succinivibrionaceae	s__unclassified_f__Succinivibrionaceae	OTU1083	0	0	0	2	0	0	0	0	0	0	0	0	2	3	0	0	1	0	0	0	8
d__Bacteria	k__norank_d__Bacteria	p__Firmicutes	c__Clostridia	o__Oscillospirales	f__UCG-010	g__norank_f__UCG-010	s__unclassified_g__norank_f__UCG-010	OTU57	5	0	0	5	0	0	0	0	0	0	3	0	0	6	0	0	0	1	0	0	20
d__Bacteria	k__norank_d__Bacteria	p__Firmicutes	c__Bacilli	o__RF39	f__norank_o__RF39	g__norank_f__norank_o__RF39	s__uncultured_bacterium_g__norank_f__norank_o__RF39	OTU150	10	8	4	5	5	1	2	6	1	3	1	0	3	4	4	6	1	2	2	4	72
d__Bacteria	k__norank_d__Bacteria	p__Firmicutes	c__Clostridia	o__Peptostreptococcales-Tissierellales	f__Anaerovoracaceae	g__Eubacterium_nodatum_group	s__uncultured_rumen_bacterium_g__Eubacterium_nodatum_group	OTU160	6	1	0	1	1	0	0	0	0	0	0	3	1	0	1	0	0	0	1	0	15
d__Bacteria	k__norank_d__Bacteria	p__Firmicutes	c__Clostridia	o__Oscillospirales	f__Eubacterium_coprostanoligenes_group	g__norank_f__Eubacterium_coprostanoligenes_group	s__uncultured_bacterium_g__norank_f__Eubacterium_coprostanoligenes_group	OTU728	2	0	0	0	1	0	2	0	0	0	2	0	0	0	0	0	2	1	0	1	11
d__Bacteria	k__norank_d__Bacteria	p__Firmicutes	c__Bacilli	o__Erysipelotrichales	f__Erysipelatoclostridiaceae	g__Asteroleplasma	s__unclassified_g__Asteroleplasma	OTU924	0	3	0	0	0	1	1	0	0	0	3	0	0	0	1	0	0	0	0	1	10
d__Bacteria	k__norank_d__Bacteria	p__Firmicutes	c__Clostridia	o__Lachnospirales	f__Lachnospiraceae	g__Butyrivibrio	s__uncultured_rumen_bacterium_g__Butyrivibrio	OTU456	0	1	0	1	1	1	1	0	0	0	0	0	0	0	0	0	0	0	1	1	7
d__Bacteria	k__norank_d__Bacteria	p__Firmicutes	c__Negativicutes	o__Veillonellales-Selenomonadales	f__Selenomonadaceae	g__Veillonellaceae_UCG-001	s__uncultured_rumen_bacterium_g__Veillonellaceae_UCG-001	OTU297	7	34	21	56	0	0	4	4	2	11	3	11	12	23	0	2	7	1	9	4	211
d__Bacteria	k__norank_d__Bacteria	p__Bacteroidota	c__Bacteroidia	o__Bacteroidales	f__Rikenellaceae	g__Rikenellaceae_RC9_gut_group	s__unclassified_g__Rikenellaceae_RC9_gut_group	OTU1923	0	0	0	0	16	0	0	0	0	0	0	0	0	0	0	0	0	0	0	0	16
d__Bacteria	k__norank_d__Bacteria	p__Spirochaetota	c__Spirochaetia	o__Spirochaetales	f__Spirochaetaceae	g__Treponema	s__uncultured_rumen_bacterium_g__Treponema	OTU1031	0	0	1	2	0	0	0	1	0	2	0	3	1	0	0	0	4	0	2	0	16
d__Bacteria	k__norank_d__Bacteria	p__Firmicutes	c__Clostridia	o__Lachnospirales	f__Lachnospiraceae	g__Moryella	s__uncultured_rumen_bacterium_g__Moryella	OTU310	3	1	1	1	2	0	0	3	2	1	4	0	0	1	2	3	2	1	1	1	29
d__Bacteria	k__norank_d__Bacteria	p__Bacteroidota	c__Bacteroidia	o__Bacteroidales	f__Prevotellaceae	g__Prevotellaceae_UCG-001	s__uncultured_rumen_bacterium_g__Prevotellaceae_UCG-001	OTU1711	15	1	1	32	0	0	0	1	0	5	0	17	1	0	0	1	16	0	0	0	90
d__Bacteria	k__norank_d__Bacteria	p__Firmicutes	c__Clostridia	o__Christensenellales	f__Christensenellaceae	g__Christensenellaceae_R-7_group	s__unclassified_g__Christensenellaceae_R-7_group	OTU1117	6	1	2	4	0	0	1	0	0	5	3	0	0	3	0	5	5	6	2	5	48
d__Bacteria	k__norank_d__Bacteria	p__Firmicutes	c__Clostridia	o__Christensenellales	f__Christensenellaceae	g__Christensenellaceae_R-7_group	s__uncultured_bacterium_g__Christensenellaceae_R-7_group	OTU1347	21	12	16	11	7	9	9	6	5	17	12	2	20	18	11	11	16	19	11	11	244
d__Bacteria	k__norank_d__Bacteria	p__Firmicutes	c__Clostridia	o__Lachnospirales	f__Lachnospiraceae	g__Acetitomaculum	s__uncultured_bacterium_g__Acetitomaculum	OTU427	4	1	4	5	0	0	0	3	2	7	3	2	1	2	0	2	0	0	9	2	47
d__Bacteria	k__norank_d__Bacteria	p__Bacteroidota	c__Bacteroidia	o__Bacteroidales	f__Muribaculaceae	g__norank_f__Muribaculaceae	s__uncultured_bacterium_g__norank_f__Muribaculaceae	OTU818	0	3	5	7	0	0	4	2	2	4	0	0	4	6	0	4	2	3	1	3	50
d__Bacteria	k__norank_d__Bacteria	p__Firmicutes	c__Clostridia	o__Lachnospirales	f__Lachnospiraceae	g__unclassified_f__Lachnospiraceae	s__unclassified_f__Lachnospiraceae	OTU1898	0	0	0	0	0	0	0	1	0	0	0	0	1	0	3	0	0	0	0	0	5
d__Bacteria	k__norank_d__Bacteria	p__Bacteroidota	c__Bacteroidia	o__Bacteroidales	f__p-251-o5	g__norank_f__p-251-o5	s__uncultured_rumen_bacterium_g__norank_f__p-251-o5	OTU295	9	0	29	25	0	0	0	5	4	11	12	8	0	24	0	1	9	0	2	1	140
d__Bacteria	k__norank_d__Bacteria	p__Firmicutes	c__Clostridia	o__Peptostreptococcales-Tissierellales	f__Anaerovoracaceae	g__unclassified_f__Anaerovoracaceae	s__unclassified_f__Anaerovoracaceae	OTU100	1	1	1	0	0	0	0	0	0	0	0	0	0	0	0	0	0	0	0	0	3
d__Bacteria	k__norank_d__Bacteria	p__Firmicutes	c__Negativicutes	o__Veillonellales-Selenomonadales	f__Veillonellaceae	g__Megasphaera	s__Megasphaera_elsdenii_DSM_20460	OTU1478	1	1	2	10	14	0	44	4	5	5	2	6	2	11	3	3	3	1	2	15	134
d__Bacteria	k__norank_d__Bacteria	p__Firmicutes	c__Bacilli	o__RF39	f__norank_o__RF39	g__norank_f__norank_o__RF39	s__uncultured_bacterium_g__norank_f__norank_o__RF39	OTU574	3	1	3	3	7	2	1	3	2	0	6	5	2	0	1	2	2	1	2	3	49
d__Bacteria	k__norank_d__Bacteria	p__Firmicutes	c__Clostridia	o__Oscillospirales	f__Ruminococcaceae	g__unclassified_f__Ruminococcaceae	s__unclassified_f__Ruminococcaceae	OTU1981	78	24	11	55	4	4	69	10	4	3	3	2	15	57	6	5	21	22	2	9	404
d__Bacteria	k__norank_d__Bacteria	p__Bacteroidota	c__Bacteroidia	o__Bacteroidales	f__Prevotellaceae	g__unclassified_f__Prevotellaceae	s__unclassified_f__Prevotellaceae	OTU1868	29	32	9	10	0	0	1	13	0	51	3	23	23	31	0	8	30	20	4	3	290
d__Bacteria	k__norank_d__Bacteria	p__Bacteroidota	c__Bacteroidia	o__Bacteroidales	f__Rikenellaceae	g__Rikenellaceae_RC9_gut_group	s__uncultured_bacterium_g__Rikenellaceae_RC9_gut_group	OTU364	8	2	15	6	0	0	0	7	0	8	11	4	10	7	2	8	13	4	7	6	118
d__Bacteria	k__norank_d__Bacteria	p__Firmicutes	c__Clostridia	o__Christensenellales	f__Christensenellaceae	g__Christensenellaceae_R-7_group	s__unclassified_g__Christensenellaceae_R-7_group	OTU1990	50	12	6	29	0	2	4	5	1	13	13	1	39	12	0	2	25	12	4	8	238
d__Bacteria	k__norank_d__Bacteria	p__Desulfobacterota	c__Desulfovibrionia	o__Desulfovibrionales	f__Desulfovibrionaceae	g__Desulfovibrio	s__uncultured_rumen_bacterium_g__Desulfovibrio	OTU1101	29	0	2	59	0	0	0	1	0	1	1	1	13	58	0	0	15	0	6	0	186
d__Bacteria	k__norank_d__Bacteria	p__Bacteroidota	c__Bacteroidia	o__Bacteroidales	f__Prevotellaceae	g__Prevotellaceae_UCG-001	s__uncultured_bacterium_g__Prevotellaceae_UCG-001	OTU930	4	1	4	7	0	0	1	3	3	6	2	7	2	3	0	0	2	0	5	0	50
d__Bacteria	k__norank_d__Bacteria	p__Firmicutes	c__Clostridia	o__Lachnospirales	f__Lachnospiraceae	g__Shuttleworthia	s__uncultured_Lachnospiraceae_bacterium_g__Shuttleworthia	OTU609	5	27	3	1	8	6	5	7	5	3	12	4	18	0	12	7	5	12	5	14	159
d__Bacteria	k__norank_d__Bacteria	p__Bacteroidota	c__Bacteroidia	o__Bacteroidales	f__Rikenellaceae	g__Rikenellaceae_RC9_gut_group	s__uncultured_rumen_bacterium_g__Rikenellaceae_RC9_gut_group	OTU909	108	28	22	29	10	4	34	7	13	24	85	16	49	26	8	16	25	27	17	22	570
d__Bacteria	k__norank_d__Bacteria	p__Bacteroidota	c__Bacteroidia	o__Bacteroidales	f__Prevotellaceae	g__Prevotellaceae_NK3B31_group	s__uncultured_rumen_bacterium_g__Prevotellaceae_NK3B31_group	OTU1726	1	0	1	2	0	0	0	0	0	9	0	3	0	3	1	0	0	0	1	0	21
d__Bacteria	k__norank_d__Bacteria	p__Actinobacteriota	c__Actinobacteria	o__Corynebacteriales	f__Corynebacteriaceae	g__Corynebacterium	s__Corynebacterium_xerosis	OTU1719	0	1	0	0	0	1	0	0	0	0	0	0	0	0	0	0	0	1	3	1	7
d__Bacteria	k__norank_d__Bacteria	p__Firmicutes	c__Clostridia	o__Christensenellales	f__Christensenellaceae	g__Christensenellaceae_R-7_group	s__unclassified_g__Christensenellaceae_R-7_group	OTU915	1	0	0	1	0	0	1	2	0	3	1	0	2	4	0	0	1	0	1	0	17
d__Bacteria	k__norank_d__Bacteria	p__Firmicutes	c__Clostridia	o__Oscillospirales	f__UCG-010	g__norank_f__UCG-010	s__unclassified_g__norank_f__UCG-010	OTU1754	3	0	1	5	0	0	0	0	0	0	1	0	0	0	0	0	0	0	0	2	12
d__Bacteria	k__norank_d__Bacteria	p__Firmicutes	c__Bacilli	o__Staphylococcales	f__Staphylococcaceae	g__Staphylococcus	s__Staphylococcus_sciuri	OTU236	0	1	0	0	1	0	0	0	0	0	0	0	0	0	2	0	1	1	0	1	7
d__Bacteria	k__norank_d__Bacteria	p__Firmicutes	c__Negativicutes	o__Acidaminococcales	f__Acidaminococcaceae	g__Succiniclasticum	s__uncultured_rumen_bacterium_g__Succiniclasticum	OTU1035	60	422	189	264	3	1	62	87	62	90	30	87	175	747	133	98	118	54	125	29	2836
d__Bacteria	k__norank_d__Bacteria	p__Bacteroidota	c__Bacteroidia	o__Bacteroidales	f__Prevotellaceae	g__Prevotella	s__Prevotella_ruminicola	OTU832	321	140	177	162	48	11	126	264	228	265	186	604	280	110	102	133	281	226	101	106	3871
d__Bacteria	k__norank_d__Bacteria	p__Firmicutes	c__Clostridia	o__Lachnospirales	f__Lachnospiraceae	g__norank_f__Lachnospiraceae	s__Eubacterium_uniforme	OTU671	0	0	3	0	1	0	6	7	12	4	6	3	0	0	16	1	1	0	10	7	77
d__Bacteria	k__norank_d__Bacteria	p__Firmicutes	c__Clostridia	o__Lachnospirales	f__Lachnospiraceae	g__unclassified_f__Lachnospiraceae	s__unclassified_f__Lachnospiraceae	OTU348	3	9	10	1	17	3	7	9	8	1	2	2	1	2	4	1	0	1	7	10	98
d__Bacteria	k__norank_d__Bacteria	p__Bacteroidota	c__Bacteroidia	o__Bacteroidales	f__Prevotellaceae	g__unclassified_f__Prevotellaceae	s__unclassified_f__Prevotellaceae	OTU750	0	0	0	0	0	0	0	0	0	0	0	0	0	2	0	0	0	0	0	0	2
d__Bacteria	k__norank_d__Bacteria	p__Bacteroidota	c__Bacteroidia	o__Bacteroidales	f__Prevotellaceae	g__unclassified_f__Prevotellaceae	s__unclassified_f__Prevotellaceae	OTU757	1	0	0	1	0	0	4	0	8	0	1	3	1	0	0	3	2	0	0	1	25
d__Bacteria	k__norank_d__Bacteria	p__Firmicutes	c__Bacilli	o__RF39	f__norank_o__RF39	g__norank_f__norank_o__RF39	s__unclassified_g__norank_f__norank_o__RF39	OTU1457	14	2	0	1	0	0	0	2	0	1	3	4	1	3	1	3	13	1	2	0	51
d__Bacteria	k__norank_d__Bacteria	p__Firmicutes	c__Bacilli	o__Acholeplasmatales	f__Acholeplasmataceae	g__unclassified_f__Acholeplasmataceae	s__unclassified_f__Acholeplasmataceae	OTU433	5	0	0	10	0	0	1	0	0	1	0	0	0	0	0	0	0	0	0	1	18
d__Bacteria	k__norank_d__Bacteria	p__Firmicutes	c__Clostridia	o__Lachnospirales	f__Lachnospiraceae	g__Shuttleworthia	s__uncultured_bacterium_g__Shuttleworthia	OTU305	6	0	3	1	1	3	1	2	0	6	2	0	0	1	4	4	1	1	5	4	45
d__Bacteria	k__norank_d__Bacteria	p__Firmicutes	c__Clostridia	o__Clostridia_UCG-014	f__norank_o__Clostridia_UCG-014	g__norank_f__norank_o__Clostridia_UCG-014	s__unclassified_g__norank_f__norank_o__Clostridia_UCG-014	OTU111	399	97	136	138	97	13	148	90	81	81	328	59	151	153	198	151	227	140	105	202	2994
d__Bacteria	k__norank_d__Bacteria	p__Bacteroidota	c__Bacteroidia	o__Bacteroidales	f__Rikenellaceae	g__Rikenellaceae_RC9_gut_group	s__uncultured_rumen_bacterium_g__Rikenellaceae_RC9_gut_group	OTU710	0	0	0	1	0	0	0	0	0	0	0	0	0	0	0	0	0	0	0	0	1
d__Bacteria	k__norank_d__Bacteria	p__Firmicutes	c__Clostridia	o__Lachnospirales	f__Lachnospiraceae	g__Oribacterium	s__unclassified_g__Oribacterium	OTU330	7	0	1	9	0	0	0	0	0	0	3	4	2	14	0	1	3	0	5	4	53
d__Bacteria	k__norank_d__Bacteria	p__Firmicutes	c__Bacilli	o__Erysipelotrichales	f__Erysipelatoclostridiaceae	g__UCG-004	s__uncultured_rumen_bacterium_g__UCG-004	OTU1215	0	0	1	1	0	0	2	1	1	0	1	0	1	0	0	2	0	0	1	2	13
d__Bacteria	k__norank_d__Bacteria	p__Firmicutes	c__Clostridia	o__Peptostreptococcales-Tissierellales	f__Anaerovoracaceae	g__unclassified_f__Anaerovoracaceae	s__unclassified_f__Anaerovoracaceae	OTU71	19	30	30	21	8	8	14	4	6	9	13	10	16	10	7	14	6	9	11	16	261
d__Bacteria	k__norank_d__Bacteria	p__Firmicutes	c__Clostridia	o__Clostridia_UCG-014	f__norank_o__Clostridia_UCG-014	g__norank_f__norank_o__Clostridia_UCG-014	s__unclassified_g__norank_f__norank_o__Clostridia_UCG-014	OTU1434	13	6	5	1	3	0	19	2	5	4	35	5	7	5	4	6	5	2	2	3	132
d__Bacteria	k__norank_d__Bacteria	p__Bacteroidota	c__Bacteroidia	o__Bacteroidales	f__Prevotellaceae	g__Prevotella	s__uncultured_bacterium_g__Prevotella	OTU857	57	33	133	0	64	4	90	154	229	118	283	192	96	7	87	142	26	80	101	197	2093
d__Bacteria	k__norank_d__Bacteria	p__Firmicutes	c__Clostridia	o__Oscillospirales	f__Ruminococcaceae	g__unclassified_f__Ruminococcaceae	s__unclassified_f__Ruminococcaceae	OTU566	1	0	0	1	1	0	0	1	0	0	0	2	1	2	0	0	0	0	0	0	9
d__Bacteria	k__norank_d__Bacteria	p__Firmicutes	c__Clostridia	o__Clostridia_vadinBB60_group	f__norank_o__Clostridia_vadinBB60_group	g__norank_f__norank_o__Clostridia_vadinBB60_group	s__uncultured_bacterium_g__norank_f__norank_o__Clostridia_vadinBB60_group	OTU177	2	0	0	0	0	0	2	0	2	1	1	0	1	0	0	1	1	1	1	0	13
d__Bacteria	k__norank_d__Bacteria	p__Cyanobacteria	c__Vampirivibrionia	o__Gastranaerophilales	f__norank_o__Gastranaerophilales	g__norank_f__norank_o__Gastranaerophilales	s__uncultured_bacterium_g__norank_f__norank_o__Gastranaerophilales	OTU685	0	2	0	0	0	0	0	1	1	1	0	0	0	0	0	1	0	0	1	2	9
d__Bacteria	k__norank_d__Bacteria	p__Firmicutes	c__Clostridia	o__Oscillospirales	f__Eubacterium_coprostanoligenes_group	g__norank_f__Eubacterium_coprostanoligenes_group	s__unclassified_g__norank_f__Eubacterium_coprostanoligenes_group	OTU1881	0	0	0	1	0	0	0	0	0	1	0	0	1	0	0	0	0	0	0	0	3
d__Bacteria	k__norank_d__Bacteria	p__Firmicutes	c__Bacilli	o__Erysipelotrichales	f__Erysipelotrichaceae	g__Anaerorhabdus_furcosa_group	s__unclassified_g__Anaerorhabdus_furcosa_group	OTU1032	1	1	2	0	1	2	0	0	0	0	0	0	1	3	0	0	0	0	1	0	12
d__Bacteria	k__norank_d__Bacteria	p__Bacteroidota	c__Bacteroidia	o__Bacteroidales	f__Prevotellaceae	g__Prevotella	s__uncultured_rumen_bacterium_g__Prevotella	OTU1623	10	4	4	4	2	0	36	1	15	5	4	11	11	1	0	3	5	6	3	10	135
d__Bacteria	k__norank_d__Bacteria	p__Bacteroidota	c__Bacteroidia	o__Bacteroidales	f__Prevotellaceae	g__Prevotella	s__uncultured_rumen_bacterium_g__Prevotella	OTU1625	1	0	5	5	0	0	2	3	4	7	5	6	5	14	0	7	3	5	3	3	78
d__Bacteria	k__norank_d__Bacteria	p__Bacteroidota	c__Bacteroidia	o__unclassified_c__Bacteroidia	f__unclassified_c__Bacteroidia	g__unclassified_c__Bacteroidia	s__unclassified_c__Bacteroidia	OTU1112	1	0	0	0	0	0	0	0	0	0	0	0	3	2	0	1	3	0	0	0	10
d__Bacteria	k__norank_d__Bacteria	p__Firmicutes	c__Clostridia	o__Lachnospirales	f__Lachnospiraceae	g__Tyzzerella	s__unclassified_g__Tyzzerella	OTU303	0	0	1	1	0	0	0	0	1	0	2	0	0	1	0	0	2	0	1	0	9
d__Bacteria	k__norank_d__Bacteria	p__Firmicutes	c__Clostridia	o__unclassified_c__Clostridia	f__unclassified_c__Clostridia	g__unclassified_c__Clostridia	s__unclassified_c__Clostridia	OTU640	2	0	0	0	2	2	3	0	1	0	0	0	0	0	2	0	2	2	0	0	16
d__Bacteria	k__norank_d__Bacteria	p__Firmicutes	c__Clostridia	o__Lachnospirales	f__Lachnospiraceae	g__Acetitomaculum	s__uncultured_rumen_bacterium_g__Acetitomaculum	OTU1989	1	2	3	2	0	0	2	0	0	1	3	1	2	0	2	1	0	2	0	2	24
d__Bacteria	k__norank_d__Bacteria	p__Firmicutes	c__Clostridia	o__Lachnospirales	f__Lachnospiraceae	g__Lachnospiraceae_UCG-008	s__uncultured_rumen_bacterium_g__Lachnospiraceae_UCG-008	OTU356	0	1	3	3	0	0	0	0	0	2	2	0	1	4	2	1	1	3	0	1	24
d__Bacteria	k__norank_d__Bacteria	p__Firmicutes	c__Bacilli	o__Lactobacillales	f__Lactobacillaceae	g__Lactobacillus	s__Lactobacillus_salivarius	OTU887	0	0	1	0	0	1	0	0	0	1	0	2	0	1	1	0	0	0	0	0	7
d__Bacteria	k__norank_d__Bacteria	p__Bacteroidota	c__Bacteroidia	o__Bacteroidales	f__Prevotellaceae	g__Prevotella	s__Prevotella_sp._DJF_CP65	OTU1495	59	236	374	27	1117	115	1587	919	1983	672	576	575	269	64	777	851	18	265	460	1744	12688
d__Bacteria	k__norank_d__Bacteria	p__Firmicutes	c__Clostridia	o__unclassified_c__Clostridia	f__unclassified_c__Clostridia	g__unclassified_c__Clostridia	s__unclassified_c__Clostridia	OTU1609	1	0	4	0	0	0	3	0	1	2	1	0	0	1	0	0	0	0	0	0	13
d__Bacteria	k__norank_d__Bacteria	p__Bacteroidota	c__Bacteroidia	o__Bacteroidales	f__Rikenellaceae	g__Rikenellaceae_RC9_gut_group	s__uncultured_bacterium_g__Rikenellaceae_RC9_gut_group	OTU1408	0	1	5	0	1	0	0	0	0	0	0	0	0	2	0	0	1	0	7	0	17
d__Bacteria	k__norank_d__Bacteria	p__Firmicutes	c__Clostridia	o__Lachnospirales	f__Lachnospiraceae	g__norank_f__Lachnospiraceae	s__uncultured_Clostridium_sp._g__norank_f__Lachnospiraceae	OTU89	4	3	3	11	0	0	0	3	1	11	8	3	4	5	0	2	7	0	5	2	72
d__Bacteria	k__norank_d__Bacteria	p__Firmicutes	c__Clostridia	o__Oscillospirales	f__Ruminococcaceae	g__UCG-001	s__uncultured_bacterium_g__UCG-001	OTU484	33	51	35	9	12	23	17	3	8	5	25	5	8	44	50	9	9	17	7	11	381
d__Bacteria	k__norank_d__Bacteria	p__Bacteroidota	c__Bacteroidia	o__Bacteroidales	f__Prevotellaceae	g__Prevotella	s__uncultured_rumen_bacterium_g__Prevotella	OTU1512	10	1	10	11	7	0	10	5	36	7	0	12	11	4	1	1	7	15	1	20	169
d__Bacteria	k__norank_d__Bacteria	p__Bacteroidota	c__Bacteroidia	o__Bacteroidales	f__Prevotellaceae	g__Prevotella	s__uncultured_rumen_bacterium_g__Prevotella	OTU1510	127	77	135	109	14	2	34	114	169	168	122	249	153	45	166	66	108	256	77	133	2324
d__Bacteria	k__norank_d__Bacteria	p__Bacteroidota	c__Bacteroidia	o__Bacteroidales	f__Prevotellaceae	g__Prevotella	s__unclassified_g__Prevotella	OTU667	18	1	3	9	0	0	2	8	4	5	0	8	15	1	0	3	1	1	2	6	87
d__Bacteria	k__norank_d__Bacteria	p__Bacteroidota	c__Bacteroidia	o__Bacteroidales	f__Prevotellaceae	g__Prevotella	s__unclassified_g__Prevotella	OTU666	0	2	1	0	6	0	4	1	6	1	1	0	6	0	6	2	0	3	1	13	53
d__Bacteria	k__norank_d__Bacteria	p__Bacteroidota	c__Bacteroidia	o__Bacteroidales	f__Muribaculaceae	g__norank_f__Muribaculaceae	s__uncultured_rumen_bacterium_g__norank_f__Muribaculaceae	OTU1153	3	1	1	4	0	0	1	1	0	1	0	0	0	6	0	1	3	0	0	1	23
d__Bacteria	k__norank_d__Bacteria	p__Cyanobacteria	c__Vampirivibrionia	o__Gastranaerophilales	f__norank_o__Gastranaerophilales	g__norank_f__norank_o__Gastranaerophilales	s__unclassified_g__norank_f__norank_o__Gastranaerophilales	OTU949	4	0	0	1	2	0	3	0	1	3	12	2	1	1	0	0	2	1	3	5	41
d__Bacteria	k__norank_d__Bacteria	p__Spirochaetota	c__Spirochaetia	o__Spirochaetales	f__Spirochaetaceae	g__Sphaerochaeta	s__uncultured_Spirochaeta_sp._g__Sphaerochaeta	OTU991	0	0	0	0	0	0	0	0	0	3	2	4	0	0	0	0	1	0	0	0	10
d__Bacteria	k__norank_d__Bacteria	p__Firmicutes	c__Clostridia	o__Lachnospirales	f__Lachnospiraceae	g__Butyrivibrio	s__unclassified_g__Butyrivibrio	OTU1424	92	61	85	139	18	14	23	48	22	44	149	62	95	100	33	35	131	56	220	70	1497
d__Bacteria	k__norank_d__Bacteria	p__Firmicutes	c__Bacilli	o__Erysipelotrichales	f__Erysipelotrichaceae	g__unclassified_f__Erysipelotrichaceae	s__unclassified_f__Erysipelotrichaceae	OTU1321	0	0	0	0	0	1	0	0	0	0	0	0	0	1	0	0	1	0	0	1	4
d__Bacteria	k__norank_d__Bacteria	p__Bacteroidota	c__Bacteroidia	o__Bacteroidales	f__Prevotellaceae	g__Prevotellaceae_UCG-001	s__unclassified_g__Prevotellaceae_UCG-001	OTU1353	4	4	6	5	0	1	1	2	10	23	1	3	15	1	24	8	1	9	3	10	131
d__Bacteria	k__norank_d__Bacteria	p__Firmicutes	c__Clostridia	o__Oscillospirales	f__Ruminococcaceae	g__CAG-352	s__uncultured_organism_g__CAG-352	OTU564	0	0	0	3	0	0	0	1	0	0	0	0	1	0	0	0	0	0	0	0	5
d__Bacteria	k__norank_d__Bacteria	p__Firmicutes	c__Clostridia	o__Lachnospirales	f__Lachnospiraceae	g__Lachnospiraceae_NK3A20_group	s__uncultured_rumen_bacterium_g__Lachnospiraceae_NK3A20_group	OTU307	8	7	6	5	1	0	0	6	2	0	13	2	5	26	1	7	3	2	7	6	107
d__Bacteria	k__norank_d__Bacteria	p__Bacteroidota	c__Bacteroidia	o__Bacteroidales	f__Prevotellaceae	g__Prevotella	s__unclassified_g__Prevotella	OTU1647	2	0	2	3	0	0	0	0	1	1	0	4	2	1	0	0	1	0	0	0	17
d__Bacteria	k__norank_d__Bacteria	p__Firmicutes	c__Clostridia	o__Oscillospirales	f__Oscillospiraceae	g__UCG-005	s__metagenome_g__UCG-005	OTU3	5	3	4	2	3	1	2	1	3	2	4	1	4	4	7	1	5	5	3	6	66
d__Bacteria	k__norank_d__Bacteria	p__Firmicutes	c__Bacilli	o__Erysipelotrichales	f__Erysipelatoclostridiaceae	g__Asteroleplasma	s__Asteroleplasma_anaerobium	OTU391	0	1	2	1	0	0	0	0	0	0	0	0	2	3	0	1	3	0	1	0	14
d__Bacteria	k__norank_d__Bacteria	p__Bacteroidota	c__Bacteroidia	o__Bacteroidales	f__Prevotellaceae	g__unclassified_f__Prevotellaceae	s__unclassified_f__Prevotellaceae	OTU1740	3	0	0	0	0	0	0	0	0	7	0	3	1	3	0	1	0	1	1	0	20
d__Bacteria	k__norank_d__Bacteria	p__Firmicutes	c__Clostridia	o__Clostridia_UCG-014	f__norank_o__Clostridia_UCG-014	g__norank_f__norank_o__Clostridia_UCG-014	s__unidentified_rumen_bacterium_JW32	OTU1166	0	0	3	0	10	1	6	0	1	0	7	2	2	2	6	1	1	3	7	13	65
d__Bacteria	k__norank_d__Bacteria	p__Firmicutes	c__Clostridia	o__Clostridia_vadinBB60_group	f__norank_o__Clostridia_vadinBB60_group	g__norank_f__norank_o__Clostridia_vadinBB60_group	s__unclassified_g__norank_f__norank_o__Clostridia_vadinBB60_group	OTU170	2	0	0	1	1	0	0	0	0	1	1	0	0	0	0	0	0	0	0	0	6
d__Bacteria	k__norank_d__Bacteria	p__Bacteroidota	c__Bacteroidia	o__Bacteroidales	f__Prevotellaceae	g__norank_f__Prevotellaceae	s__bacterium_AC2042	OTU1559	1	2	1	0	5	0	7	6	16	15	17	24	2	0	5	5	0	0	10	5	121
d__Bacteria	k__norank_d__Bacteria	p__Firmicutes	c__Bacilli	o__Lactobacillales	f__Lactobacillaceae	g__Lactobacillus	s__Lactobacillus_similis	OTU1460	0	2	0	0	0	1	0	1	0	0	0	0	1	0	0	1	0	0	0	0	6
d__Bacteria	k__norank_d__Bacteria	p__Campilobacterota	c__Campylobacteria	o__Campylobacterales	f__Arcobacteraceae	g__Pseudarcobacter	s__unclassified_g__Pseudarcobacter	OTU634	0	1	1	0	0	0	0	1	1	0	0	0	0	0	1	0	0	0	2	0	7
d__Bacteria	k__norank_d__Bacteria	p__Firmicutes	c__Clostridia	o__Oscillospirales	f__UCG-010	g__norank_f__UCG-010	s__uncultured_bacterium_g__norank_f__UCG-010	OTU82	6	0	0	0	0	0	0	0	0	0	2	0	0	0	0	0	0	0	0	0	8
d__Bacteria	k__norank_d__Bacteria	p__Bacteroidota	c__Bacteroidia	o__Bacteroidales	f__Prevotellaceae	g__Prevotellaceae_UCG-001	s__uncultured_rumen_bacterium_g__Prevotellaceae_UCG-001	OTU1706	11	5	4	13	1	0	4	14	8	37	20	3	11	8	1	10	15	14	8	11	198
d__Bacteria	k__norank_d__Bacteria	p__Firmicutes	c__Clostridia	o__Oscillospirales	f__Oscillospiraceae	g__UCG-005	s__uncultured_organism_g__UCG-005	OTU934	3	1	2	0	1	0	2	4	2	3	7	0	2	5	2	1	3	1	3	2	44
d__Bacteria	k__norank_d__Bacteria	p__Firmicutes	c__Clostridia	o__Clostridia_vadinBB60_group	f__norank_o__Clostridia_vadinBB60_group	g__norank_f__norank_o__Clostridia_vadinBB60_group	s__uncultured_bacterium_g__norank_f__norank_o__Clostridia_vadinBB60_group	OTU976	0	0	0	0	1	0	0	0	0	0	2	0	0	0	0	2	0	0	0	2	7
d__Bacteria	k__norank_d__Bacteria	p__Firmicutes	c__Bacilli	o__RF39	f__norank_o__RF39	g__norank_f__norank_o__RF39	s__uncultured_bacterium_g__norank_f__norank_o__RF39	OTU92	16	0	3	6	2	0	4	0	1	2	8	3	2	0	0	3	13	0	3	2	68
d__Bacteria	k__norank_d__Bacteria	p__Firmicutes	c__Bacilli	o__Erysipelotrichales	f__Erysipelatoclostridiaceae	g__Asteroleplasma	s__Asteroleplasma_anaerobium	OTU1351	18	4	1	5	0	2	2	3	6	1	8	2	3	1	4	9	1	4	3	9	86
d__Bacteria	k__norank_d__Bacteria	p__Firmicutes	c__Clostridia	o__Oscillospirales	f__Ruminococcaceae	g__norank_f__Ruminococcaceae	s__unclassified_g__norank_f__Ruminococcaceae	OTU565	3	0	5	10	3	1	0	1	0	5	3	1	7	8	0	5	3	4	1	4	64
d__Bacteria	k__norank_d__Bacteria	p__Firmicutes	c__Clostridia	o__Clostridia_UCG-014	f__norank_o__Clostridia_UCG-014	g__norank_f__norank_o__Clostridia_UCG-014	s__uncultured_bacterium_g__norank_f__norank_o__Clostridia_UCG-014	OTU1060	6	0	1	2	0	0	4	2	6	2	1	1	2	0	0	2	0	4	0	3	36
d__Bacteria	k__norank_d__Bacteria	p__Firmicutes	c__Clostridia	o__Peptostreptococcales-Tissierellales	f__Anaerovoracaceae	g__unclassified_f__Anaerovoracaceae	s__unclassified_f__Anaerovoracaceae	OTU713	0	0	0	0	1	0	0	0	0	0	1	0	0	1	0	0	0	0	0	2	5
d__Bacteria	k__norank_d__Bacteria	p__Firmicutes	c__Clostridia	o__Clostridia_vadinBB60_group	f__norank_o__Clostridia_vadinBB60_group	g__norank_f__norank_o__Clostridia_vadinBB60_group	s__uncultured_rumen_bacterium_g__norank_f__norank_o__Clostridia_vadinBB60_group	OTU139	1	0	0	0	0	2	0	0	0	0	1	0	0	0	0	1	0	0	0	0	5
d__Bacteria	k__norank_d__Bacteria	p__Firmicutes	c__Clostridia	o__Clostridia_vadinBB60_group	f__norank_o__Clostridia_vadinBB60_group	g__norank_f__norank_o__Clostridia_vadinBB60_group	s__uncultured_rumen_bacterium_4C28d-15	OTU269	1	1	0	2	0	0	0	0	0	0	0	0	0	0	0	0	1	0	1	0	6
d__Bacteria	k__norank_d__Bacteria	p__Firmicutes	c__Clostridia	o__Clostridia_UCG-014	f__norank_o__Clostridia_UCG-014	g__norank_f__norank_o__Clostridia_UCG-014	s__uncultured_rumen_bacterium_g__norank_f__norank_o__Clostridia_UCG-014	OTU1613	15	0	10	4	1	0	11	4	8	6	12	2	4	7	6	10	7	4	4	1	116
d__Bacteria	k__norank_d__Bacteria	p__Patescibacteria	c__Saccharimonadia	o__Saccharimonadales	f__Saccharimonadaceae	g__Candidatus_Saccharimonas	s__uncultured_bacterium_g__Candidatus_Saccharimonas	OTU19	0	1	0	1	0	2	2	0	0	0	0	0	1	0	0	0	0	2	0	0	9
d__Bacteria	k__norank_d__Bacteria	p__Firmicutes	c__Bacilli	o__RF39	f__norank_o__RF39	g__norank_f__norank_o__RF39	s__uncultured_rumen_bacterium_g__norank_f__norank_o__RF39	OTU1611	2	1	2	1	0	0	0	0	1	0	2	1	0	1	0	1	1	1	1	1	16
d__Bacteria	k__norank_d__Bacteria	p__Firmicutes	c__Clostridia	o__Peptostreptococcales-Tissierellales	f__Anaerovoracaceae	g__unclassified_f__Anaerovoracaceae	s__unclassified_f__Anaerovoracaceae	OTU1610	3	4	1	0	2	0	2	0	3	1	0	0	2	2	0	4	1	2	0	1	28
d__Bacteria	k__norank_d__Bacteria	p__Firmicutes	c__Clostridia	o__Lachnospirales	f__Lachnospiraceae	g__Lachnospiraceae_NK3A20_group	s__unclassified_g__Lachnospiraceae_NK3A20_group	OTU1204	121	317	96	51	126	86	69	43	24	72	80	26	148	159	54	67	37	86	58	81	1801
d__Bacteria	k__norank_d__Bacteria	p__Spirochaetota	c__Spirochaetia	o__Spirochaetales	f__Spirochaetaceae	g__Treponema	s__uncultured_rumen_bacterium_g__Treponema	OTU1797	1	0	0	2	0	0	0	0	0	0	0	0	0	0	0	0	0	0	0	0	3
d__Bacteria	k__norank_d__Bacteria	p__Bacteroidota	c__Bacteroidia	o__Bacteroidales	f__Prevotellaceae	g__Prevotella	s__uncultured_rumen_bacterium_g__Prevotella	OTU453	0	0	0	4	0	0	0	0	3	2	1	2	1	0	0	0	0	4	0	1	18
d__Bacteria	k__norank_d__Bacteria	p__Firmicutes	c__Clostridia	o__Lachnospirales	f__Lachnospiraceae	g__Lachnospiraceae_ND3007_group	s__rumen_bacterium_R-20	OTU1365	0	0	0	0	0	0	0	0	0	0	0	0	0	0	0	0	1	0	2	0	3
d__Bacteria	k__norank_d__Bacteria	p__Firmicutes	c__Clostridia	o__Lachnospirales	f__Lachnospiraceae	g__Eubacterium_ruminantium_group	s__Eubacterium_ruminantium	OTU547	23	10	6	11	28	1	7	23	26	1	19	7	18	8	59	37	26	18	8	14	350
d__Bacteria	k__norank_d__Bacteria	p__Firmicutes	c__Bacilli	o__RF39	f__norank_o__RF39	g__norank_f__norank_o__RF39	s__uncultured_prokaryote_g__norank_f__norank_o__RF39	OTU1195	0	0	1	0	0	0	0	0	0	0	0	0	1	0	3	0	1	0	4	0	10
d__Bacteria	k__norank_d__Bacteria	p__Firmicutes	c__Clostridia	o__Peptostreptococcales-Tissierellales	f__Anaerovoracaceae	g__unclassified_f__Anaerovoracaceae	s__unclassified_f__Anaerovoracaceae	OTU1502	0	2	1	0	0	0	0	1	0	0	0	0	0	1	0	2	0	0	1	1	9
d__Bacteria	k__norank_d__Bacteria	p__Firmicutes	c__Bacilli	o__RF39	f__norank_o__RF39	g__norank_f__norank_o__RF39	s__unclassified_g__norank_f__norank_o__RF39	OTU1098	4	0	0	1	4	0	1	1	3	2	1	0	4	1	0	3	1	0	3	2	31
d__Bacteria	k__norank_d__Bacteria	p__Firmicutes	c__Bacilli	o__Erysipelotrichales	f__Erysipelotrichaceae	g__Erysipelotrichaceae_UCG-009	s__uncultured_rumen_bacterium_g__Erysipelotrichaceae_UCG-009	OTU463	2	0	1	1	0	0	0	0	0	2	0	0	0	0	0	0	0	1	0	0	7
d__Bacteria	k__norank_d__Bacteria	p__Bacteroidota	c__Bacteroidia	o__Bacteroidales	f__norank_o__Bacteroidales	g__norank_f__norank_o__Bacteroidales	s__uncultured_rumen_bacterium_g__norank_f__norank_o__Bacteroidales	OTU161	9	4	15	13	0	0	1	12	5	13	4	12	8	10	0	5	10	4	7	5	137
d__Bacteria	k__norank_d__Bacteria	p__Firmicutes	c__Clostridia	o__Oscillospirales	f__Eubacterium_coprostanoligenes_group	g__norank_f__Eubacterium_coprostanoligenes_group	s__uncultured_rumen_bacterium_g__norank_f__Eubacterium_coprostanoligenes_group	OTU381	8	0	7	1	1	0	1	1	1	0	2	0	2	2	0	1	4	6	1	1	39
d__Bacteria	k__norank_d__Bacteria	p__Firmicutes	c__Negativicutes	o__Acidaminococcales	f__Acidaminococcaceae	g__Acidaminococcus	s__uncultured_rumen_bacterium_g__Acidaminococcus	OTU1099	0	2	8	0	0	0	5	2	7	3	0	0	1	12	1	8	0	3	3	6	61
d__Bacteria	k__norank_d__Bacteria	p__Firmicutes	c__Clostridia	o__Clostridia_vadinBB60_group	f__norank_o__Clostridia_vadinBB60_group	g__norank_f__norank_o__Clostridia_vadinBB60_group	s__uncultured_rumen_bacterium_g__norank_f__norank_o__Clostridia_vadinBB60_group	OTU557	1	1	1	2	0	0	1	1	0	0	4	1	2	0	4	0	1	0	1	1	21
d__Bacteria	k__norank_d__Bacteria	p__Chloroflexi	c__Anaerolineae	o__Anaerolineales	f__Anaerolineaceae	g__Flexilinea	s__uncultured_rumen_bacterium_g__Flexilinea	OTU185	0	2	1	0	0	0	0	0	0	3	1	0	0	1	0	1	0	0	0	0	9
d__Bacteria	k__norank_d__Bacteria	p__Firmicutes	c__Clostridia	o__Peptostreptococcales-Tissierellales	f__Anaerovoracaceae	g__Eubacterium_nodatum_group	s__uncultured_rumen_bacterium_g__Eubacterium_nodatum_group	OTU286	12	42	11	6	13	6	14	3	3	6	9	6	14	15	8	6	5	6	3	12	200
d__Bacteria	k__norank_d__Bacteria	p__Cyanobacteria	c__Vampirivibrionia	o__Gastranaerophilales	f__norank_o__Gastranaerophilales	g__norank_f__norank_o__Gastranaerophilales	s__unclassified_g__norank_f__norank_o__Gastranaerophilales	OTU1919	0	0	0	1	0	0	0	1	2	2	6	2	0	0	0	0	0	0	0	0	14
d__Bacteria	k__norank_d__Bacteria	p__Firmicutes	c__Clostridia	o__Oscillospirales	f__Oscillospiraceae	g__Papillibacter	s__unclassified_g__Papillibacter	OTU1100	0	0	0	2	0	0	0	0	0	1	0	1	1	1	0	0	0	0	0	0	6
d__Bacteria	k__norank_d__Bacteria	p__Firmicutes	c__Clostridia	o__Lachnospirales	f__Lachnospiraceae	g__unclassified_f__Lachnospiraceae	s__unclassified_f__Lachnospiraceae	OTU1399	0	0	0	0	0	0	0	0	1	0	0	0	0	0	0	1	0	0	2	1	5
d__Bacteria	k__norank_d__Bacteria	p__Firmicutes	c__Bacilli	o__RF39	f__norank_o__RF39	g__norank_f__norank_o__RF39	s__unclassified_g__norank_f__norank_o__RF39	OTU1305	11	1	6	1	19	2	1	2	3	1	4	0	2	3	10	3	10	1	5	2	87
d__Bacteria	k__norank_d__Bacteria	p__Firmicutes	c__Bacilli	o__Lactobacillales	f__Aerococcaceae	g__Aerococcus	s__Aerococcus_urinaeequi	OTU223	0	6	0	0	0	0	0	0	0	0	0	0	0	0	0	0	0	0	0	0	6
d__Bacteria	k__norank_d__Bacteria	p__Bacteroidota	c__Bacteroidia	o__Bacteroidales	f__Prevotellaceae	g__Prevotellaceae_NK3B31_group	s__uncultured_rumen_bacterium_g__Prevotellaceae_NK3B31_group	OTU1893	1	0	0	5	0	0	0	0	0	2	0	0	1	9	0	0	3	0	0	0	21
d__Bacteria	k__norank_d__Bacteria	p__Firmicutes	c__Clostridia	o__Oscillospirales	f__Eubacterium_coprostanoligenes_group	g__norank_f__Eubacterium_coprostanoligenes_group	s__unclassified_g__norank_f__Eubacterium_coprostanoligenes_group	OTU958	0	1	0	0	1	1	3	1	1	2	1	0	0	0	4	0	0	0	0	0	15
d__Bacteria	k__norank_d__Bacteria	p__Bacteroidota	c__Bacteroidia	o__Bacteroidales	f__Rikenellaceae	g__Rikenellaceae_RC9_gut_group	s__uncultured_rumen_bacterium_g__Rikenellaceae_RC9_gut_group	OTU1741	11	1	1	7	1	8	4	2	2	3	4	1	10	9	1	8	4	1	0	3	81
d__Bacteria	k__norank_d__Bacteria	p__Actinobacteriota	c__Coriobacteriia	o__Coriobacteriales	f__Eggerthellaceae	g__DNF00809	s__uncultured_bacterium_g__DNF00809	OTU1231	1	6	2	3	0	10	3	1	1	2	1	0	2	3	2	6	4	3	2	11	63
d__Bacteria	k__norank_d__Bacteria	p__Bacteroidota	c__Bacteroidia	o__Bacteroidales	f__Prevotellaceae	g__unclassified_f__Prevotellaceae	s__unclassified_f__Prevotellaceae	OTU530	4	31	0	0	2	0	80	2	4	5	1	6	8	0	0	9	1	13	1	1	168
d__Bacteria	k__norank_d__Bacteria	p__Firmicutes	c__Clostridia	o__Lachnospirales	f__Lachnospiraceae	g__Coprococcus	s__unclassified_g__Coprococcus	OTU205	16	45	34	7	6	5	7	11	2	10	24	7	16	26	16	17	6	15	12	9	291
d__Bacteria	k__norank_d__Bacteria	p__Spirochaetota	c__Spirochaetia	o__Spirochaetales	f__Spirochaetaceae	g__Treponema	s__unclassified_g__Treponema	OTU831	0	0	1	3	0	0	0	2	0	2	0	1	2	0	0	0	0	0	2	1	14
d__Bacteria	k__norank_d__Bacteria	p__Firmicutes	c__Clostridia	o__Clostridia_UCG-014	f__norank_o__Clostridia_UCG-014	g__norank_f__norank_o__Clostridia_UCG-014	s__uncultured_rumen_bacterium_g__norank_f__norank_o__Clostridia_UCG-014	OTU1839	19	5	6	4	0	0	10	13	4	4	6	6	14	10	1	13	19	13	9	6	162
d__Bacteria	k__norank_d__Bacteria	p__Firmicutes	c__Clostridia	o__Lachnospirales	f__Lachnospiraceae	g__unclassified_f__Lachnospiraceae	s__unclassified_f__Lachnospiraceae	OTU1579	0	0	0	0	0	0	0	0	0	0	0	0	0	1	0	0	0	0	0	0	1
d__Bacteria	k__norank_d__Bacteria	p__Firmicutes	c__Bacilli	o__RF39	f__norank_o__RF39	g__norank_f__norank_o__RF39	s__unclassified_g__norank_f__norank_o__RF39	OTU1547	5	4	3	2	1	0	1	0	0	1	0	0	1	3	3	0	1	0	1	0	26
d__Bacteria	k__norank_d__Bacteria	p__Proteobacteria	c__Gammaproteobacteria	o__Aeromonadales	f__Succinivibrionaceae	g__Succinivibrio	s__uncultured_bacterium_g__Succinivibrio	OTU905	1	0	1	0	12	6	2	7	1	1	11	2	1	3	1	1	0	1	8	7	66
d__Bacteria	k__norank_d__Bacteria	p__Bacteroidota	c__Bacteroidia	o__Bacteroidales	f__Prevotellaceae	g__Prevotellaceae_UCG-004	s__uncultured_rumen_bacterium_4C0d-8	OTU839	55	3	53	119	4	0	11	127	55	181	48	45	15	34	9	23	66	14	36	68	966
d__Bacteria	k__norank_d__Bacteria	p__Firmicutes	c__Clostridia	o__Lachnospirales	f__Lachnospiraceae	g__unclassified_f__Lachnospiraceae	s__unclassified_f__Lachnospiraceae	OTU1576	20	1	8	15	0	0	0	4	14	1	9	2	5	6	0	4	12	10	17	7	135
d__Bacteria	k__norank_d__Bacteria	p__Bacteroidota	c__Bacteroidia	o__Bacteroidales	f__F082	g__norank_f__F082	s__unclassified_g__norank_f__F082	OTU1809	1	0	1	1	2	1	0	0	3	0	0	1	2	1	0	3	2	0	1	0	19
d__Bacteria	k__norank_d__Bacteria	p__unclassified_k__norank_d__Bacteria	c__unclassified_k__norank_d__Bacteria	o__unclassified_k__norank_d__Bacteria	f__unclassified_k__norank_d__Bacteria	g__unclassified_k__norank_d__Bacteria	s__unclassified_k__norank_d__Bacteria	OTU862	0	0	0	0	0	0	0	0	0	1	0	0	0	0	0	0	0	0	0	0	1
d__Bacteria	k__norank_d__Bacteria	p__Firmicutes	c__Bacilli	o__Erysipelotrichales	f__Erysipelatoclostridiaceae	g__UCG-004	s__uncultured_bacterium_g__UCG-004	OTU646	0	1	1	0	2	1	0	0	2	1	0	1	5	0	1	0	0	0	0	3	18
d__Bacteria	k__norank_d__Bacteria	p__Proteobacteria	c__Alphaproteobacteria	o__Rhodobacterales	f__Rhodobacteraceae	g__Paracoccus	s__unclassified_g__Paracoccus	OTU215	1	3	0	0	0	1	0	0	0	0	0	0	0	0	0	0	0	0	0	0	5
d__Bacteria	k__norank_d__Bacteria	p__Bacteroidota	c__Bacteroidia	o__Bacteroidales	f__Rikenellaceae	g__Rikenellaceae_RC9_gut_group	s__unclassified_g__Rikenellaceae_RC9_gut_group	OTU1692	10	12	10	17	9	0	11	2	7	17	1	0	26	8	8	23	10	17	15	20	223
d__Bacteria	k__norank_d__Bacteria	p__Bacteroidota	c__Bacteroidia	o__Bacteroidales	f__Prevotellaceae	g__Prevotellaceae_UCG-003	s__uncultured_rumen_bacterium_g__Prevotellaceae_UCG-003	OTU820	13	1	8	12	1	1	0	5	2	63	5	33	9	5	3	9	18	1	4	1	194
d__Bacteria	k__norank_d__Bacteria	p__Synergistota	c__Synergistia	o__Synergistales	f__Synergistaceae	g__Pyramidobacter	s__uncultured_bacterium_g__Pyramidobacter	OTU1187	0	3	2	0	0	0	6	0	4	1	3	1	1	0	9	5	0	0	0	4	39
d__Bacteria	k__norank_d__Bacteria	p__Firmicutes	c__Clostridia	o__Lachnospirales	f__Lachnospiraceae	g__Ruminococcus_gauvreauii_group	s__uncultured_bacterium_g__Ruminococcus_gauvreauii_group	OTU1709	34	41	37	19	2	0	14	15	9	14	16	5	48	37	1	31	12	31	54	29	449
d__Bacteria	k__norank_d__Bacteria	p__Firmicutes	c__Clostridia	o__Oscillospirales	f__Ruminococcaceae	g__UCG-001	s__uncultured_bacterium_g__UCG-001	OTU106	53	114	23	64	4	9	18	14	5	11	5	3	75	52	5	16	44	31	4	11	561
d__Bacteria	k__norank_d__Bacteria	p__Bacteroidota	c__Bacteroidia	o__Bacteroidales	f__Prevotellaceae	g__Prevotella	s__unclassified_g__Prevotella	OTU1652	5	10	22	12	1	0	14	19	27	32	9	21	13	21	1	10	21	7	3	7	255
d__Bacteria	k__norank_d__Bacteria	p__Bacteroidota	c__Bacteroidia	o__Bacteroidales	f__F082	g__norank_f__F082	s__uncultured_rumen_bacterium_g__norank_f__F082	OTU476	1	4	6	0	4	3	2	1	0	1	2	2	0	3	1	3	0	0	1	0	34
d__Bacteria	k__norank_d__Bacteria	p__Firmicutes	c__Clostridia	o__Oscillospirales	f__UCG-010	g__norank_f__UCG-010	s__uncultured_rumen_bacterium_g__norank_f__UCG-010	OTU1944	1	1	0	1	0	0	0	0	0	0	1	0	0	0	0	0	1	0	0	0	5
d__Bacteria	k__norank_d__Bacteria	p__Firmicutes	c__Clostridia	o__Oscillospirales	f__Oscillospiraceae	g__unclassified_f__Oscillospiraceae	s__unclassified_f__Oscillospiraceae	OTU656	0	0	0	0	1	0	0	2	2	1	2	0	0	0	2	7	0	1	0	1	19
d__Bacteria	k__norank_d__Bacteria	p__Firmicutes	c__Clostridia	o__Peptostreptococcales-Tissierellales	f__Anaerovoracaceae	g__Eubacterium_nodatum_group	s__uncultured_bacterium_g__Eubacterium_nodatum_group	OTU188	1	1	2	0	0	0	0	1	0	1	0	0	1	0	0	0	0	0	0	1	8
d__Bacteria	k__norank_d__Bacteria	p__Firmicutes	c__Clostridia	o__Lachnospirales	f__Lachnospiraceae	g__Acetitomaculum	s__uncultured_rumen_bacterium_g__Acetitomaculum	OTU618	5	10	1	5	2	3	1	3	1	3	5	1	6	9	4	4	1	2	6	2	74
d__Bacteria	k__norank_d__Bacteria	p__Firmicutes	c__Clostridia	o__Lachnospirales	f__Lachnospiraceae	g__Oribacterium	s__uncultured_rumen_bacterium_g__Oribacterium	OTU674	4	2	2	0	1	0	2	15	11	4	12	4	0	2	4	1	2	0	9	21	96
d__Bacteria	k__norank_d__Bacteria	p__Firmicutes	c__Clostridia	o__Lachnospirales	f__Lachnospiraceae	g__Lachnospiraceae_AC2044_group	s__uncultured_rumen_bacterium_g__Lachnospiraceae_AC2044_group	OTU1891	14	23	21	19	0	0	8	16	4	6	28	16	24	11	0	8	29	24	8	17	276
d__Bacteria	k__norank_d__Bacteria	p__Firmicutes	c__Bacilli	o__Lactobacillales	f__Streptococcaceae	g__Streptococcus	s__Streptococcus_pluranimalium	OTU1136	0	0	0	3	0	0	0	0	0	0	0	0	0	1	0	0	0	1	0	0	5
d__Bacteria	k__norank_d__Bacteria	p__Firmicutes	c__Clostridia	o__Oscillospirales	f__Eubacterium_coprostanoligenes_group	g__norank_f__Eubacterium_coprostanoligenes_group	s__unclassified_g__norank_f__Eubacterium_coprostanoligenes_group	OTU1279	38	10	9	6	7	0	9	7	14	9	23	7	13	7	26	10	86	14	4	6	305
d__Bacteria	k__norank_d__Bacteria	p__Actinobacteriota	c__Actinobacteria	o__Pseudonocardiales	f__Pseudonocardiaceae	g__Saccharopolyspora	s__Saccharopolyspora_rectivirgula_g__Saccharopolyspora	OTU1053	0	0	0	0	1	0	0	0	0	0	0	0	1	1	0	0	0	0	0	0	3
d__Bacteria	k__norank_d__Bacteria	p__Firmicutes	c__Negativicutes	o__Veillonellales-Selenomonadales	f__Selenomonadaceae	g__Anaerovibrio	s__Anaerovibrio_lipolyticus	OTU1002	28	12	16	64	0	0	0	18	3	16	12	13	18	51	0	0	65	17	16	5	354
d__Bacteria	k__norank_d__Bacteria	p__Bacteroidota	c__Bacteroidia	o__Bacteroidales	f__Prevotellaceae	g__Prevotella	s__rumen_bacterium_R-9	OTU1639	4	0	3	3	1	0	6	11	3	13	12	5	6	2	2	0	3	4	7	3	88
d__Bacteria	k__norank_d__Bacteria	p__Cyanobacteria	c__Vampirivibrionia	o__Gastranaerophilales	f__norank_o__Gastranaerophilales	g__norank_f__norank_o__Gastranaerophilales	s__uncultured_rumen_bacterium_g__norank_f__norank_o__Gastranaerophilales	OTU596	0	3	3	1	5	3	4	10	6	3	4	2	1	4	5	20	7	3	12	19	115
d__Bacteria	k__norank_d__Bacteria	p__Firmicutes	c__Clostridia	o__Christensenellales	f__Christensenellaceae	g__Christensenellaceae_R-7_group	s__uncultured_rumen_bacterium_g__Christensenellaceae_R-7_group	OTU1160	6	2	4	4	2	0	2	2	0	1	3	0	5	2	0	5	2	2	0	5	47
d__Bacteria	k__norank_d__Bacteria	p__Firmicutes	c__Bacilli	o__Erysipelotrichales	f__Erysipelatoclostridiaceae	g__Erysipelotrichaceae_UCG-002	s__uncultured_bacterium_g__Erysipelotrichaceae_UCG-002	OTU1908	4	3	114	0	1920	7942	905	54	140	8	263	49	1	2	760	284	1	22	118	263	12853
d__Bacteria	k__norank_d__Bacteria	p__Firmicutes	c__Clostridia	o__Oscillospirales	f__Oscillospiraceae	g__UCG-002	s__unclassified_g__UCG-002	OTU25	66	8	30	50	2	0	33	11	2	12	42	4	23	26	0	74	57	35	12	16	503
d__Bacteria	k__norank_d__Bacteria	p__Firmicutes	c__Bacilli	o__Erysipelotrichales	f__Erysipelotrichaceae	g__Solobacterium	s__uncultured_rumen_bacterium_g__Solobacterium	OTU1956	0	3	1	2	0	0	0	2	0	1	1	0	1	1	0	1	2	0	0	1	16
d__Bacteria	k__norank_d__Bacteria	p__Firmicutes	c__Clostridia	o__Oscillospirales	f__Ruminococcaceae	g__Ruminococcus	s__Ruminococcus_flavefaciens	OTU1409	6	5	3	1	5	0	0	9	2	3	2	4	1	7	8	3	29	7	5	3	103
d__Bacteria	k__norank_d__Bacteria	p__Bacteroidota	c__Bacteroidia	o__Bacteroidales	f__Muribaculaceae	g__norank_f__Muribaculaceae	s__uncultured_rumen_bacterium_g__norank_f__Muribaculaceae	OTU213	20	18	9	11	1	0	6	1	1	6	8	6	12	45	0	10	10	8	1	1	174
d__Bacteria	k__norank_d__Bacteria	p__Firmicutes	c__Bacilli	o__Erysipelotrichales	f__Erysipelotrichaceae	g__Solobacterium	s__unclassified_g__Solobacterium	OTU125	2	5	2	1	2	0	0	1	1	0	1	0	3	6	4	1	2	2	2	3	38
d__Bacteria	k__norank_d__Bacteria	p__Firmicutes	c__Clostridia	o__Lachnospirales	f__Lachnospiraceae	g__Oribacterium	s__uncultured_rumen_bacterium_4C28d-17	OTU545	4	2	2	0	23	1	12	73	49	9	67	13	1	12	43	29	2	9	131	123	605
d__Bacteria	k__norank_d__Bacteria	p__Firmicutes	c__Clostridia	o__Oscillospirales	f__Ethanoligenenaceae	g__norank_f__Ethanoligenenaceae	s__uncultured_bacterium_g__norank_f__Ethanoligenenaceae	OTU335	0	0	1	0	0	0	0	0	0	0	0	0	0	0	0	0	0	0	0	0	1
d__Bacteria	k__norank_d__Bacteria	p__Bacteroidota	c__Bacteroidia	o__Bacteroidales	f__Prevotellaceae	g__Prevotella	s__uncultured_rumen_bacterium_g__Prevotella	OTU1721	2	0	2	0	0	0	0	9	14	0	5	7	0	2	0	2	3	3	2	4	55
d__Bacteria	k__norank_d__Bacteria	p__Bacteroidota	c__Bacteroidia	o__Bacteroidales	f__Rikenellaceae	g__Rikenellaceae_RC9_gut_group	s__uncultured_bacterium_g__Rikenellaceae_RC9_gut_group	OTU1892	0	0	2	0	4	0	0	1	0	1	0	1	3	1	9	1	0	1	0	4	28
d__Bacteria	k__norank_d__Bacteria	p__Firmicutes	c__Clostridia	o__Oscillospirales	f__Ruminococcaceae	g__Ruminococcus	s__Ruminococcus_sp._HUN007	OTU389	35	0	4	22	0	0	0	3	0	4	16	0	2	30	0	0	180	0	44	2	342
d__Bacteria	k__norank_d__Bacteria	p__Bacteroidota	c__Bacteroidia	o__Bacteroidales	f__Prevotellaceae	g__Prevotella	s__uncultured_rumen_bacterium_g__Prevotella	OTU1729	17	1	9	56	0	0	35	12	26	14	20	34	14	1	4	3	25	9	0	10	290
d__Bacteria	k__norank_d__Bacteria	p__Firmicutes	c__Bacilli	o__Acholeplasmatales	f__Acholeplasmataceae	g__Anaeroplasma	s__unclassified_g__Anaeroplasma	OTU58	8	0	0	3	0	0	0	0	0	1	0	0	0	2	0	1	1	2	0	1	19
d__Bacteria	k__norank_d__Bacteria	p__Bacteroidota	c__Bacteroidia	o__Bacteroidales	f__Rikenellaceae	g__Rikenellaceae_RC9_gut_group	s__unclassified_g__Rikenellaceae_RC9_gut_group	OTU723	7	21	7	7	14	2	22	8	2	11	10	2	16	14	20	4	20	10	15	22	234
d__Bacteria	k__norank_d__Bacteria	p__Firmicutes	c__Clostridia	o__Lachnospirales	f__Lachnospiraceae	g__unclassified_f__Lachnospiraceae	s__unclassified_f__Lachnospiraceae	OTU336	0	0	3	2	1	0	0	8	2	4	9	2	0	1	0	0	0	2	12	3	49
d__Bacteria	k__norank_d__Bacteria	p__Actinobacteriota	c__Coriobacteriia	o__Coriobacteriales	f__Atopobiaceae	g__unclassified_f__Atopobiaceae	s__unclassified_f__Atopobiaceae	OTU489	0	1	0	0	0	1	0	0	0	0	0	0	0	0	1	0	0	0	0	0	3
d__Bacteria	k__norank_d__Bacteria	p__Bacteroidota	c__Bacteroidia	o__Bacteroidales	f__Bacteroidaceae	g__Bacteroides	s__unclassified_g__Bacteroides	OTU149	1	0	0	0	0	0	0	0	0	0	0	0	0	0	0	0	0	0	0	0	1
d__Bacteria	k__norank_d__Bacteria	p__Firmicutes	c__Clostridia	o__Lachnospirales	f__Lachnospiraceae	g__norank_f__Lachnospiraceae	s__uncultured_rumen_bacterium_g__norank_f__Lachnospiraceae	OTU889	6	8	2	9	7	2	0	3	1	3	4	0	5	10	4	6	5	4	3	5	87
d__Bacteria	k__norank_d__Bacteria	p__Bacteroidota	c__Bacteroidia	o__Bacteroidales	f__Prevotellaceae	g__Prevotellaceae_Ga6A1_group	s__uncultured_rumen_bacterium_g__Prevotellaceae_Ga6A1_group	OTU10	34	5	11	44	1	0	16	113	76	27	25	69	25	64	23	17	73	19	36	41	719
d__Bacteria	k__norank_d__Bacteria	p__Firmicutes	c__Negativicutes	o__Acidaminococcales	f__Acidaminococcaceae	g__Succiniclasticum	s__uncultured_rumen_bacterium_g__Succiniclasticum	OTU1955	117	303	147	81	4	0	140	110	66	70	38	65	81	515	175	253	149	136	153	97	2700
d__Bacteria	k__norank_d__Bacteria	p__Firmicutes	c__Negativicutes	o__Veillonellales-Selenomonadales	f__Selenomonadaceae	g__Schwartzia	s__uncultured_rumen_bacterium_g__Schwartzia	OTU1291	33	312	97	143	18	0	129	79	60	46	59	71	131	190	163	103	107	200	113	108	2162
d__Bacteria	k__norank_d__Bacteria	p__Proteobacteria	c__Alphaproteobacteria	o__Rickettsiales	f__Mitochondria	g__norank_f__Mitochondria	s__uncultured_rumen_bacterium_g__norank_f__Mitochondria	OTU187	3	1	1	1	0	0	0	0	0	0	0	0	0	0	0	0	0	0	0	0	6
d__Bacteria	k__norank_d__Bacteria	p__Firmicutes	c__Clostridia	o__Christensenellales	f__Christensenellaceae	g__Christensenellaceae_R-7_group	s__unclassified_g__Christensenellaceae_R-7_group	OTU1302	3	1	1	2	0	0	0	0	1	0	0	0	3	5	0	0	3	0	1	0	20
d__Bacteria	k__norank_d__Bacteria	p__Firmicutes	c__Clostridia	o__Clostridia_UCG-014	f__norank_o__Clostridia_UCG-014	g__norank_f__norank_o__Clostridia_UCG-014	s__unidentified_rumen_bacterium_JW32	OTU850	29	0	3	19	0	0	0	5	17	3	36	25	4	22	0	16	18	1	21	9	228
d__Bacteria	k__norank_d__Bacteria	p__Bacteroidota	c__Bacteroidia	o__Bacteroidales	f__Prevotellaceae	g__Prevotella	s__uncultured_rumen_bacterium_g__Prevotella	OTU521	106	7	35	81	4	0	40	52	80	52	80	44	30	12	18	26	58	47	22	25	819
d__Bacteria	k__norank_d__Bacteria	p__Firmicutes	c__Bacilli	o__RF39	f__norank_o__RF39	g__norank_f__norank_o__RF39	s__unclassified_g__norank_f__norank_o__RF39	OTU981	0	0	0	0	0	0	0	0	0	0	9	0	0	0	0	0	0	0	0	0	9
d__Bacteria	k__norank_d__Bacteria	p__Firmicutes	c__Bacilli	o__Acholeplasmatales	f__Acholeplasmataceae	g__Anaeroplasma	s__uncultured_rumen_bacterium_g__Anaeroplasma	OTU1301	1	0	0	2	0	0	0	0	0	0	0	0	0	1	0	0	6	0	0	0	10
d__Bacteria	k__norank_d__Bacteria	p__Firmicutes	c__Clostridia	o__Christensenellales	f__Christensenellaceae	g__Christensenellaceae_R-7_group	s__uncultured_rumen_bacterium_g__Christensenellaceae_R-7_group	OTU55	0	0	2	1	0	0	0	0	0	0	0	0	1	2	0	0	1	0	0	0	7
d__Bacteria	k__norank_d__Bacteria	p__Firmicutes	c__Clostridia	o__Christensenellales	f__Christensenellaceae	g__Christensenellaceae_R-7_group	s__uncultured_rumen_bacterium_g__Christensenellaceae_R-7_group	OTU936	23	7	16	5	6	1	16	5	5	10	30	5	7	10	2	7	15	13	6	7	196
d__Bacteria	k__norank_d__Bacteria	p__Desulfobacterota	c__Desulfovibrionia	o__Desulfovibrionales	f__Desulfovibrionaceae	g__Mailhella	s__unclassified_g__Mailhella	OTU1514	0	0	1	0	0	0	0	0	0	0	2	0	1	1	0	0	0	0	0	2	7
d__Bacteria	k__norank_d__Bacteria	p__Firmicutes	c__Clostridia	o__Lachnospirales	f__Lachnospiraceae	g__Acetitomaculum	s__uncultured_rumen_bacterium_g__Acetitomaculum	OTU925	1	3	3	0	0	0	0	0	1	2	1	0	2	2	3	2	1	0	0	1	22
d__Bacteria	k__norank_d__Bacteria	p__Bacteroidota	c__Bacteroidia	o__Bacteroidales	f__F082	g__norank_f__F082	s__uncultured_rumen_bacterium_g__norank_f__F082	OTU1413	0	1	8	1	0	1	5	1	1	2	0	3	2	4	1	1	1	5	14	2	53
d__Bacteria	k__norank_d__Bacteria	p__Firmicutes	c__Clostridia	o__Oscillospirales	f__UCG-010	g__norank_f__UCG-010	s__unclassified_g__norank_f__UCG-010	OTU883	1	0	0	1	0	2	0	0	0	1	1	0	0	1	1	1	3	0	0	1	13
d__Bacteria	k__norank_d__Bacteria	p__Bacteroidota	c__Bacteroidia	o__Bacteroidales	f__F082	g__norank_f__F082	s__uncultured_rumen_bacterium_g__norank_f__F082	OTU1414	24	0	6	5	0	0	0	0	1	0	0	11	0	3	0	0	8	0	16	0	74
d__Bacteria	k__norank_d__Bacteria	p__Firmicutes	c__Clostridia	o__Clostridia_UCG-014	f__norank_o__Clostridia_UCG-014	g__norank_f__norank_o__Clostridia_UCG-014	s__uncultured_bacterium_g__norank_f__norank_o__Clostridia_UCG-014	OTU966	0	0	0	0	0	0	0	0	0	0	2	0	0	0	0	0	0	0	0	0	2
d__Bacteria	k__norank_d__Bacteria	p__Bacteroidota	c__Bacteroidia	o__Bacteroidales	f__Prevotellaceae	g__unclassified_f__Prevotellaceae	s__unclassified_f__Prevotellaceae	OTU435	2	0	1	4	0	0	0	0	0	1	0	2	6	6	0	0	3	0	0	0	25
d__Bacteria	k__norank_d__Bacteria	p__Firmicutes	c__Clostridia	o__Lachnospirales	f__Lachnospiraceae	g__Coprococcus	s__uncultured_rumen_bacterium_g__Coprococcus	OTU283	5	5	6	5	0	0	4	0	0	2	2	1	5	4	0	2	2	2	0	2	47
d__Bacteria	k__norank_d__Bacteria	p__Bacteroidota	c__Bacteroidia	o__Bacteroidales	f__Rikenellaceae	g__Rikenellaceae_RC9_gut_group	s__uncultured_bacterium_g__Rikenellaceae_RC9_gut_group	OTU1145	8	5	7	4	4	0	6	4	0	7	8	0	7	9	2	7	7	6	18	11	120
d__Bacteria	k__norank_d__Bacteria	p__Firmicutes	c__Clostridia	o__Oscillospirales	f__Ruminococcaceae	g__norank_f__Ruminococcaceae	s__uncultured_rumen_bacterium_g__norank_f__Ruminococcaceae	OTU41	7	0	2	12	2	0	1	1	0	2	14	1	4	3	0	2	9	2	3	6	71
d__Bacteria	k__norank_d__Bacteria	p__Bacteroidota	c__Bacteroidia	o__Bacteroidales	f__Rikenellaceae	g__Rikenellaceae_RC9_gut_group	s__uncultured_rumen_bacterium_g__Rikenellaceae_RC9_gut_group	OTU1804	0	0	0	3	0	0	0	0	0	0	0	0	0	0	0	0	0	0	0	0	3
d__Bacteria	k__norank_d__Bacteria	p__Firmicutes	c__Bacilli	o__Erysipelotrichales	f__Erysipelatoclostridiaceae	g__UCG-004	s__unidentified_rumen_bacterium_RFN74	OTU1225	0	1	0	0	0	0	2	0	0	0	1	0	0	0	0	2	0	0	1	1	8
d__Bacteria	k__norank_d__Bacteria	p__Firmicutes	c__Bacilli	o__Erysipelotrichales	f__Erysipelotrichaceae	g__Solobacterium	s__uncultured_rumen_bacterium_g__Solobacterium	OTU1197	0	2	0	1	0	0	0	1	0	0	2	1	0	1	3	0	0	0	0	1	12
d__Bacteria	k__norank_d__Bacteria	p__Firmicutes	c__Clostridia	o__Clostridia_UCG-014	f__norank_o__Clostridia_UCG-014	g__norank_f__norank_o__Clostridia_UCG-014	s__unclassified_g__norank_f__norank_o__Clostridia_UCG-014	OTU1331	12	2	4	1	3	0	12	4	4	7	7	1	3	1	5	5	4	6	5	24	110
d__Bacteria	k__norank_d__Bacteria	p__Firmicutes	c__Clostridia	o__Oscillospirales	f__Ruminococcaceae	g__Ruminococcus	s__uncultured_bacterium_Contigcl_1787	OTU291	14	3	4	3	5	2	8	2	8	4	27	2	10	2	6	5	50	7	12	8	182
d__Bacteria	k__norank_d__Bacteria	p__Firmicutes	c__Clostridia	o__Oscillospirales	f__Ruminococcaceae	g__unclassified_f__Ruminococcaceae	s__unclassified_f__Ruminococcaceae	OTU193	0	2	1	0	1	0	0	1	1	0	0	2	0	0	0	3	0	0	1	0	12
d__Bacteria	k__norank_d__Bacteria	p__Firmicutes	c__Clostridia	o__Lachnospirales	f__Lachnospiraceae	g__Butyrivibrio	s__uncultured_rumen_bacterium_g__Butyrivibrio	OTU478	2	1	0	2	2	2	0	1	1	0	1	0	2	1	1	1	1	1	1	1	21
d__Bacteria	k__norank_d__Bacteria	p__Firmicutes	c__Clostridia	o__Lachnospirales	f__Lachnospiraceae	g__Roseburia	s__uncultured_rumen_bacterium_g__Roseburia	OTU274	6	10	5	5	7	4	3	4	0	2	4	1	8	10	7	4	7	3	3	4	97
d__Bacteria	k__norank_d__Bacteria	p__Firmicutes	c__Bacilli	o__RF39	f__norank_o__RF39	g__norank_f__norank_o__RF39	s__uncultured_rumen_bacterium_g__norank_f__norank_o__RF39	OTU1133	0	0	1	1	2	0	0	0	0	0	2	0	1	5	0	0	1	0	0	0	13
d__Bacteria	k__norank_d__Bacteria	p__Firmicutes	c__Clostridia	o__Peptostreptococcales-Tissierellales	f__Anaerovoracaceae	g__Family_XIII_AD3011_group	s__unclassified_g__Family_XIII_AD3011_group	OTU1358	48	91	76	42	5	1	7	12	2	37	49	6	40	41	21	14	17	17	11	29	566
d__Bacteria	k__norank_d__Bacteria	p__Firmicutes	c__Bacilli	o__Izemoplasmatales	f__norank_o__Izemoplasmatales	g__norank_f__norank_o__Izemoplasmatales	s__unidentified_rumen_bacterium_RFN82	OTU985	1	1	0	0	0	0	0	1	0	3	1	1	0	2	1	1	1	1	2	0	16
d__Bacteria	k__norank_d__Bacteria	p__Bacteroidota	c__Bacteroidia	o__Bacteroidales	f__Prevotellaceae	g__Prevotellaceae_UCG-003	s__unclassified_g__Prevotellaceae_UCG-003	OTU1287	0	0	0	0	0	0	0	0	0	0	0	0	0	0	0	0	1	0	0	0	1
d__Bacteria	k__norank_d__Bacteria	p__Patescibacteria	c__Gracilibacteria	o__Absconditabacteriales_SR1	f__norank_o__Absconditabacteriales_SR1	g__norank_f__norank_o__Absconditabacteriales_SR1	s__uncultured_rumen_bacterium_g__norank_f__norank_o__Absconditabacteriales_SR1	OTU957	64	11	102	102	1	1	22	48	18	44	86	24	24	95	11	107	116	24	56	56	1012
d__Bacteria	k__norank_d__Bacteria	p__Firmicutes	c__Clostridia	o__Oscillospirales	f__Ruminococcaceae	g__unclassified_f__Ruminococcaceae	s__unclassified_f__Ruminococcaceae	OTU856	0	0	0	0	0	0	0	0	0	2	0	0	0	0	0	5	17	0	1	2	27
d__Bacteria	k__norank_d__Bacteria	p__Firmicutes	c__Bacilli	o__RF39	f__norank_o__RF39	g__norank_f__norank_o__RF39	s__unclassified_g__norank_f__norank_o__RF39	OTU1442	2	0	0	0	0	0	0	0	0	0	1	0	0	1	0	0	5	0	4	0	13
d__Bacteria	k__norank_d__Bacteria	p__Firmicutes	c__Clostridia	o__Oscillospirales	f__Eubacterium_coprostanoligenes_group	g__norank_f__Eubacterium_coprostanoligenes_group	s__uncultured_rumen_bacterium_g__norank_f__Eubacterium_coprostanoligenes_group	OTU911	4	0	5	1	0	0	0	0	0	2	7	1	0	1	0	1	2	0	0	0	24
d__Bacteria	k__norank_d__Bacteria	p__Bacteroidota	c__Bacteroidia	o__Bacteroidales	f__Prevotellaceae	g__Prevotellaceae_UCG-001	s__uncultured_rumen_bacterium_g__Prevotellaceae_UCG-001	OTU1731	5	3	0	8	0	0	1	3	1	13	0	2	6	11	0	1	3	7	2	0	66
d__Bacteria	k__norank_d__Bacteria	p__Firmicutes	c__Negativicutes	o__Veillonellales-Selenomonadales	f__Selenomonadaceae	g__Selenomonas	s__uncultured_bacterium_g__Selenomonas	OTU573	7	48	15	3	5	0	24	37	20	25	4	11	12	100	25	17	9	12	21	7	402
d__Bacteria	k__norank_d__Bacteria	p__Firmicutes	c__Clostridia	o__norank_c__Clostridia	f__norank_o__norank_c__Clostridia	g__norank_f__norank_o__norank_c__Clostridia	s__uncultured_rumen_bacterium_g__norank_f__norank_o__norank_c__Clostridia	OTU140	1	0	0	1	0	0	2	0	2	0	1	0	0	0	1	0	0	0	0	0	8
d__Bacteria	k__norank_d__Bacteria	p__Campilobacterota	c__Campylobacteria	o__Campylobacterales	f__Campylobacteraceae	g__Campylobacter	s__uncultured_rumen_bacterium_g__Campylobacter	OTU1372	1	2	0	2	1	1	2	0	0	2	1	2	2	3	1	1	3	1	2	1	28
d__Bacteria	k__norank_d__Bacteria	p__Bacteroidota	c__Bacteroidia	o__Bacteroidales	f__Prevotellaceae	g__Prevotellaceae_UCG-003	s__uncultured_rumen_bacterium_g__Prevotellaceae_UCG-003	OTU1527	0	1	0	0	0	0	33	1	1	6	5	6	1	1	0	1	8	0	1	3	68
d__Bacteria	k__norank_d__Bacteria	p__Actinobacteriota	c__Coriobacteriia	o__Coriobacteriales	f__Atopobiaceae	g__unclassified_f__Atopobiaceae	s__unclassified_f__Atopobiaceae	OTU257	0	4	0	0	0	2	0	0	0	0	2	0	0	0	1	0	0	0	0	0	9
d__Bacteria	k__norank_d__Bacteria	p__Firmicutes	c__Clostridia	o__Lachnospirales	f__Lachnospiraceae	g__Eubacterium_ruminantium_group	s__unclassified_g__Eubacterium_ruminantium_group	OTU549	10	1	15	7	15	1	6	32	22	4	27	7	0	12	14	16	4	8	21	18	240
d__Bacteria	k__norank_d__Bacteria	p__Firmicutes	c__Clostridia	o__Lachnospirales	f__Lachnospiraceae	g__unclassified_f__Lachnospiraceae	s__unclassified_f__Lachnospiraceae	OTU1219	0	0	0	1	0	5	0	1	0	0	0	0	0	0	0	1	0	0	0	0	8
d__Bacteria	k__norank_d__Bacteria	p__Bacteroidota	c__Bacteroidia	o__Bacteroidales	f__Rikenellaceae	g__Rikenellaceae_RC9_gut_group	s__uncultured_rumen_bacterium_g__Rikenellaceae_RC9_gut_group	OTU1758	0	0	3	0	0	0	0	0	0	0	2	0	0	0	0	0	0	0	2	0	7
d__Bacteria	k__norank_d__Bacteria	p__Firmicutes	c__Clostridia	o__Monoglobales	f__Monoglobaceae	g__Monoglobus	s__uncultured_bacterium_g__Monoglobus	OTU487	0	0	0	0	0	2	1	1	0	0	0	0	0	0	2	0	0	0	0	5	11
d__Bacteria	k__norank_d__Bacteria	p__Bacteroidota	c__Bacteroidia	o__Bacteroidales	f__Rikenellaceae	g__Rikenellaceae_RC9_gut_group	s__uncultured_bacterium_g__Rikenellaceae_RC9_gut_group	OTU221	0	1	0	0	0	0	0	0	0	0	1	0	0	0	0	0	0	0	0	0	2
d__Bacteria	k__norank_d__Bacteria	p__Actinobacteriota	c__Coriobacteriia	o__Coriobacteriales	f__Atopobiaceae	g__Olsenella	s__unclassified_g__Olsenella	OTU1222	0	1	0	0	0	10	0	0	0	0	0	0	0	0	0	3	0	0	0	0	14
d__Bacteria	k__norank_d__Bacteria	p__Bacteroidota	c__Bacteroidia	o__Bacteroidales	f__Bacteroidales_UCG-001	g__norank_f__Bacteroidales_UCG-001	s__uncultured_rumen_bacterium_g__norank_f__Bacteroidales_UCG-001	OTU780	13	1	8	17	0	0	3	3	8	46	5	16	9	4	0	2	6	2	6	0	149
d__Bacteria	k__norank_d__Bacteria	p__Bacteroidota	c__Bacteroidia	o__Bacteroidales	f__Muribaculaceae	g__norank_f__Muribaculaceae	s__uncultured_rumen_bacterium_g__norank_f__Muribaculaceae	OTU938	107	2	320	259	7	3	1	42	9	50	126	24	15	144	0	3	23	2	69	9	1215
d__Bacteria	k__norank_d__Bacteria	p__Firmicutes	c__Clostridia	o__Lachnospirales	f__Lachnospiraceae	g__Acetitomaculum	s__uncultured_rumen_bacterium_g__Acetitomaculum	OTU505	2	3	0	0	122	396	9	7	13	1	11	2	2	3	10	22	0	19	3	23	648
d__Bacteria	k__norank_d__Bacteria	p__Firmicutes	c__Clostridia	o__norank_c__Clostridia	f__Hungateiclostridiaceae	g__Saccharofermentans	s__uncultured_rumen_bacterium_g__Saccharofermentans	OTU206	62	20	31	32	16	10	22	14	19	37	42	22	30	24	23	25	55	27	16	33	560
d__Bacteria	k__norank_d__Bacteria	p__Firmicutes	c__Bacilli	o__RF39	f__norank_o__RF39	g__norank_f__norank_o__RF39	s__unclassified_g__norank_f__norank_o__RF39	OTU1934	1	0	1	0	0	0	1	1	0	0	1	0	0	0	0	0	3	0	0	1	9
d__Bacteria	k__norank_d__Bacteria	p__Actinobacteriota	c__Coriobacteriia	o__Coriobacteriales	f__Eggerthellaceae	g__unclassified_f__Eggerthellaceae	s__unclassified_f__Eggerthellaceae	OTU1798	0	7	3	5	0	0	1	0	1	1	1	0	3	0	1	5	4	3	0	5	40
d__Bacteria	k__norank_d__Bacteria	p__Firmicutes	c__Clostridia	o__Oscillospirales	f__unclassified_o__Oscillospirales	g__unclassified_o__Oscillospirales	s__unclassified_o__Oscillospirales	OTU969	0	0	0	0	0	0	0	0	0	0	1	0	0	1	1	0	1	0	0	1	5
d__Bacteria	k__norank_d__Bacteria	p__Firmicutes	c__Clostridia	o__Oscillospirales	f__Ruminococcaceae	g__Ruminococcus	s__Ruminococcus_flavefaciens	OTU385	78	22	36	43	39	5	27	60	51	48	86	22	34	33	116	56	139	28	58	71	1052
d__Bacteria	k__norank_d__Bacteria	p__Desulfobacterota	c__Desulfuromonadia	o__Bradymonadales	f__norank_o__Bradymonadales	g__norank_f__norank_o__Bradymonadales	s__uncultured_rumen_bacterium_g__norank_f__norank_o__Bradymonadales	OTU603	17	0	3	4	0	0	1	1	0	5	7	0	2	2	0	0	2	0	5	1	50
d__Bacteria	k__norank_d__Bacteria	p__Firmicutes	c__Clostridia	o__Oscillospirales	f__Ruminococcaceae	g__Ruminococcus	s__unclassified_g__Ruminococcus	OTU912	22	4	9	10	5	11	12	4	10	6	23	5	13	6	10	25	42	14	6	19	256
d__Bacteria	k__norank_d__Bacteria	p__Bacteroidota	c__Bacteroidia	o__Bacteroidales	f__Rikenellaceae	g__Rikenellaceae_RC9_gut_group	s__uncultured_rumen_bacterium_g__Rikenellaceae_RC9_gut_group	OTU1111	0	0	0	0	0	0	1	0	0	0	0	0	0	1	0	0	0	0	0	0	2
d__Bacteria	k__norank_d__Bacteria	p__Firmicutes	c__Bacilli	o__RF39	f__norank_o__RF39	g__norank_f__norank_o__RF39	s__unclassified_g__norank_f__norank_o__RF39	OTU1155	5	5	4	8	0	0	1	1	0	1	2	4	3	8	3	0	4	8	1	2	60
d__Bacteria	k__norank_d__Bacteria	p__Firmicutes	c__Bacilli	o__Erysipelotrichales	f__Erysipelotrichaceae	g__Solobacterium	s__unclassified_g__Solobacterium	OTU1996	2	0	2	1	0	0	0	0	0	1	1	0	0	1	0	0	0	3	2	0	13
d__Bacteria	k__norank_d__Bacteria	p__Spirochaetota	c__Spirochaetia	o__Spirochaetales	f__Spirochaetaceae	g__Sphaerochaeta	s__uncultured_Spirochaeta_sp._g__Sphaerochaeta	OTU1759	0	0	0	3	0	0	0	0	0	0	0	1	0	0	0	0	0	0	0	0	4
d__Bacteria	k__norank_d__Bacteria	p__Bacteroidota	c__Bacteroidia	o__Bacteroidales	f__Muribaculaceae	g__norank_f__Muribaculaceae	s__uncultured_rumen_bacterium_g__norank_f__Muribaculaceae	OTU1985	3	2	9	18	0	0	0	4	1	3	4	4	2	6	0	0	0	0	7	0	63
d__Bacteria	k__norank_d__Bacteria	p__Cyanobacteria	c__Vampirivibrionia	o__Gastranaerophilales	f__norank_o__Gastranaerophilales	g__norank_f__norank_o__Gastranaerophilales	s__uncultured_rumen_bacterium_g__norank_f__norank_o__Gastranaerophilales	OTU1596	6	1	9	26	9	5	7	14	21	16	13	11	5	9	8	24	28	0	7	18	237
d__Bacteria	k__norank_d__Bacteria	p__Bacteroidota	c__Bacteroidia	o__Bacteroidales	f__Muribaculaceae	g__norank_f__Muribaculaceae	s__unclassified_g__norank_f__Muribaculaceae	OTU1723	0	0	1	1	0	0	2	3	0	0	0	0	0	2	0	4	1	1	0	0	15
d__Bacteria	k__norank_d__Bacteria	p__Firmicutes	c__Clostridia	o__Lachnospirales	f__Lachnospiraceae	g__unclassified_f__Lachnospiraceae	s__unclassified_f__Lachnospiraceae	OTU249	11	9	3	11	2	0	0	3	2	3	2	4	18	15	3	7	3	8	6	5	115
d__Bacteria	k__norank_d__Bacteria	p__Firmicutes	c__Clostridia	o__Eubacteriales	f__Eubacteriaceae	g__Pseudoramibacter	s__uncultured_bacterium_g__Pseudoramibacter	OTU143	34	19	6	15	0	0	0	4	2	3	3	8	21	6	0	0	6	5	1	5	138
d__Bacteria	k__norank_d__Bacteria	p__Bacteroidota	c__Bacteroidia	o__Bacteroidales	f__Prevotellaceae	g__Prevotella	s__uncultured_rumen_bacterium_g__Prevotella	OTU1837	3	1	0	2	0	0	0	0	0	0	0	2	1	2	0	0	0	0	0	0	11
d__Bacteria	k__norank_d__Bacteria	p__Firmicutes	c__Clostridia	o__Oscillospirales	f__Oscillospiraceae	g__Colidextribacter	s__uncultured_rumen_bacterium_g__Colidextribacter	OTU102	3	0	0	1	0	0	0	0	0	0	0	0	0	0	0	0	0	0	0	0	4
d__Bacteria	k__norank_d__Bacteria	p__Firmicutes	c__Clostridia	o__Lachnospirales	f__Lachnospiraceae	g__Lachnospiraceae_UCG-008	s__uncultured_rumen_bacterium_g__Lachnospiraceae_UCG-008	OTU1470	3	0	0	1	0	0	0	0	0	1	0	0	0	2	0	0	2	0	1	0	10
d__Bacteria	k__norank_d__Bacteria	p__Spirochaetota	c__Spirochaetia	o__Spirochaetales	f__Spirochaetaceae	g__Treponema	s__unclassified_g__Treponema	OTU950	1	0	0	1	0	0	0	0	0	0	2	0	0	4	0	0	2	0	3	0	13
d__Bacteria	k__norank_d__Bacteria	p__Bacteroidota	c__Bacteroidia	o__Bacteroidales	f__Prevotellaceae	g__unclassified_f__Prevotellaceae	s__unclassified_f__Prevotellaceae	OTU782	0	0	3	1	0	0	3	2	1	0	1	1	0	1	6	0	0	0	0	5	24
d__Bacteria	k__norank_d__Bacteria	p__Firmicutes	c__Clostridia	o__Oscillospirales	f__Oscillospiraceae	g__Colidextribacter	s__uncultured_rumen_bacterium_g__Colidextribacter	OTU181	162	23	26	7	12	1	83	32	9	28	73	17	131	31	10	43	70	100	52	63	973
d__Bacteria	k__norank_d__Bacteria	p__Actinobacteriota	c__Coriobacteriia	o__Coriobacteriales	f__Atopobiaceae	g__Olsenella	s__uncultured_rumen_bacterium_g__Olsenella	OTU1343	25	59	46	34	0	2	57	19	13	30	12	11	100	62	3	28	3	206	16	24	750
d__Bacteria	k__norank_d__Bacteria	p__Firmicutes	c__Clostridia	o__Lachnospirales	f__Lachnospiraceae	g__unclassified_f__Lachnospiraceae	s__unclassified_f__Lachnospiraceae	OTU1361	2	0	1	5	0	0	0	2	0	0	3	2	1	2	0	3	7	4	4	2	38
d__Bacteria	k__norank_d__Bacteria	p__Firmicutes	c__Clostridia	o__Lachnospirales	f__Lachnospiraceae	g__Eubacterium_ruminantium_group	s__uncultured_Lachnospiraceae_bacterium_g__Eubacterium_ruminantium_group	OTU665	8	2	7	16	33	0	8	3	8	2	1	3	5	11	4	6	16	7	7	16	163
d__Bacteria	k__norank_d__Bacteria	p__Firmicutes	c__Clostridia	o__Oscillospirales	f__Ruminococcaceae	g__Ruminococcus	s__uncultured_Clostridiaceae_bacterium_g__Ruminococcus	OTU580	0	0	0	0	0	0	0	1	0	0	1	0	0	0	0	0	15	0	5	0	22
d__Bacteria	k__norank_d__Bacteria	p__Spirochaetota	c__Spirochaetia	o__Spirochaetales	f__Spirochaetaceae	g__Sphaerochaeta	s__uncultured_rumen_bacterium_g__Sphaerochaeta	OTU70	0	0	1	0	0	0	0	0	0	0	0	0	0	0	0	0	0	0	0	0	1
d__Bacteria	k__norank_d__Bacteria	p__Proteobacteria	c__Gammaproteobacteria	o__Aeromonadales	f__Succinivibrionaceae	g__Succinivibrio	s__unclassified_g__Succinivibrio	OTU316	0	0	1	0	4	2	0	3	3	1	1	2	0	0	1	1	0	0	2	4	25
d__Bacteria	k__norank_d__Bacteria	p__Firmicutes	c__Clostridia	o__Clostridia_UCG-014	f__norank_o__Clostridia_UCG-014	g__norank_f__norank_o__Clostridia_UCG-014	s__unclassified_g__norank_f__norank_o__Clostridia_UCG-014	OTU281	7	0	6	0	1	0	0	0	0	1	5	0	0	4	0	0	1	0	1	0	26
d__Bacteria	k__norank_d__Bacteria	p__Bacteroidota	c__Bacteroidia	o__Bacteroidales	f__Prevotellaceae	g__Prevotella	s__uncultured_rumen_bacterium_g__Prevotella	OTU1371	8	2	10	19	0	0	5	5	15	11	3	8	13	22	0	12	15	1	8	6	163
d__Bacteria	k__norank_d__Bacteria	p__Spirochaetota	c__Spirochaetia	o__Spirochaetales	f__Spirochaetaceae	g__Treponema	s__unclassified_g__Treponema	OTU1007	1	0	3	0	0	0	0	0	0	0	0	2	0	2	0	0	0	1	0	0	9
d__Bacteria	k__norank_d__Bacteria	p__Firmicutes	c__Clostridia	o__Clostridia_UCG-014	f__norank_o__Clostridia_UCG-014	g__norank_f__norank_o__Clostridia_UCG-014	s__unclassified_g__norank_f__norank_o__Clostridia_UCG-014	OTU288	1	0	3	0	1	0	1	1	1	0	3	2	0	1	0	0	2	0	2	6	24
d__Bacteria	k__norank_d__Bacteria	p__Firmicutes	c__Clostridia	o__Oscillospirales	f__Oscillospiraceae	g__V9D2013_group	s__uncultured_bacterium_g__V9D2013_group	OTU972	0	0	1	0	0	0	0	0	0	0	1	0	0	0	0	1	1	0	0	0	4
d__Bacteria	k__norank_d__Bacteria	p__Bacteroidota	c__Bacteroidia	o__Bacteroidales	f__Muribaculaceae	g__norank_f__Muribaculaceae	s__unclassified_g__norank_f__Muribaculaceae	OTU207	4	48	7	1	22	11	11	5	9	5	3	3	6	8	8	8	6	7	5	2	179
d__Bacteria	k__norank_d__Bacteria	p__Bacteroidota	c__Bacteroidia	o__Bacteroidales	f__Prevotellaceae	g__Prevotella	s__uncultured_rumen_bacterium_g__Prevotella	OTU1572	26	4	9	15	0	0	1	18	26	42	24	28	18	13	1	18	18	30	9	22	322
d__Bacteria	k__norank_d__Bacteria	p__Bacteroidota	c__Bacteroidia	o__Bacteroidales	f__Prevotellaceae	g__Prevotella	s__uncultured_rumen_bacterium_g__Prevotella	OTU1574	176	200	79	159	56	0	206	73	99	162	95	195	248	43	40	72	196	114	33	83	2329
d__Bacteria	k__norank_d__Bacteria	p__Firmicutes	c__Clostridia	o__Oscillospirales	f__UCG-010	g__norank_f__UCG-010	s__uncultured_bacterium_g__norank_f__UCG-010	OTU982	0	0	0	0	0	0	0	0	0	0	11	0	0	0	0	0	0	0	0	0	11
d__Bacteria	k__norank_d__Bacteria	p__Proteobacteria	c__Gammaproteobacteria	o__Aeromonadales	f__Succinivibrionaceae	g__Succinivibrionaceae_UCG-001	s__uncultured_rumen_bacterium_g__Succinivibrionaceae_UCG-001	OTU91	67	231	260	84	821	69	171	3593	3008	1571	1306	660	129	101	284	135	138	144	7228	2328	22328
d__Bacteria	k__norank_d__Bacteria	p__Cyanobacteria	c__Vampirivibrionia	o__Gastranaerophilales	f__norank_o__Gastranaerophilales	g__norank_f__norank_o__Gastranaerophilales	s__unclassified_g__norank_f__norank_o__Gastranaerophilales	OTU968	1	2	2	1	0	0	0	1	3	5	4	1	1	2	0	1	5	3	1	2	35
d__Bacteria	k__norank_d__Bacteria	p__Actinobacteriota	c__Coriobacteriia	o__Coriobacteriales	f__Coriobacteriales_Incertae_Sedis	g__norank_f__Coriobacteriales_Incertae_Sedis	s__uncultured_rumen_bacterium_g__norank_f__Coriobacteriales_Incertae_Sedis	OTU1580	0	3	1	0	2	0	0	0	0	0	0	0	2	0	0	0	0	1	2	0	11
d__Bacteria	k__norank_d__Bacteria	p__Spirochaetota	c__Spirochaetia	o__Spirochaetales	f__Spirochaetaceae	g__Treponema	s__uncultured_bacterium_g__Treponema	OTU854	0	0	0	0	0	0	0	0	2	1	0	0	0	0	0	0	0	0	0	1	4
d__Bacteria	k__norank_d__Bacteria	p__Firmicutes	c__Negativicutes	o__Veillonellales-Selenomonadales	f__Veillonellaceae	g__Dialister	s__unclassified_g__Dialister	OTU560	7	19	22	0	87	8	60	48	28	11	14	25	9	12	16	49	3	14	23	53	508
d__Bacteria	k__norank_d__Bacteria	p__Proteobacteria	c__Alphaproteobacteria	o__Rickettsiales	f__Mitochondria	g__norank_f__Mitochondria	s__uncultured_rumen_bacterium_g__norank_f__Mitochondria	OTU1957	0	0	0	3	0	0	0	0	0	1	0	0	3	1	0	2	4	0	0	0	14
d__Bacteria	k__norank_d__Bacteria	p__Bacteroidota	c__Bacteroidia	o__Bacteroidales	f__Prevotellaceae	g__norank_f__Prevotellaceae	s__uncultured_bacterium_g__norank_f__Prevotellaceae	OTU785	5	0	0	14	0	0	0	7	5	4	1	6	2	19	1	0	9	1	2	0	76
d__Bacteria	k__norank_d__Bacteria	p__Bacteroidota	c__Bacteroidia	o__Bacteroidales	f__Rikenellaceae	g__Rikenellaceae_RC9_gut_group	s__unidentified_rumen_bacterium_RF14	OTU21	0	0	0	1	1	0	0	0	0	0	0	0	1	0	0	0	0	1	0	3	7
d__Bacteria	k__norank_d__Bacteria	p__Firmicutes	c__Clostridia	o__Oscillospirales	f__unclassified_o__Oscillospirales	g__unclassified_o__Oscillospirales	s__unclassified_o__Oscillospirales	OTU343	0	0	2	0	0	0	2	0	0	0	0	0	0	0	1	0	0	0	0	0	5
d__Bacteria	k__norank_d__Bacteria	p__Bacteroidota	c__Bacteroidia	o__Bacteroidales	f__Prevotellaceae	g__Prevotella	s__unclassified_g__Prevotella	OTU1621	2	0	0	4	0	0	3	2	3	0	1	7	3	0	0	2	2	1	2	2	34
d__Bacteria	k__norank_d__Bacteria	p__Bacteroidota	c__Bacteroidia	o__Bacteroidales	f__Prevotellaceae	g__Prevotella	s__Prevotella_ruminicola_23	OTU740	318	225	205	133	124	17	137	418	384	301	320	553	257	119	138	169	282	258	168	243	4769
d__Bacteria	k__norank_d__Bacteria	p__Bacteroidota	c__Bacteroidia	o__Bacteroidales	f__Prevotellaceae	g__unclassified_f__Prevotellaceae	s__unclassified_f__Prevotellaceae	OTU1761	0	0	0	1	0	0	0	0	0	0	0	0	0	5	0	0	0	0	0	0	6
d__Bacteria	k__norank_d__Bacteria	p__Firmicutes	c__Clostridia	o__Peptostreptococcales-Tissierellales	f__Anaerovoracaceae	g__Mogibacterium	s__uncultured_rumen_bacterium_g__Mogibacterium	OTU1385	12	32	6	3	3	0	2	4	1	6	6	3	8	16	2	5	4	1	13	5	132
d__Bacteria	k__norank_d__Bacteria	p__Firmicutes	c__Bacilli	o__Erysipelotrichales	f__Erysipelatoclostridiaceae	g__UCG-004	s__uncultured_bacterium_g__UCG-004	OTU1303	0	0	0	0	0	0	2	0	0	0	0	0	1	1	1	0	7	0	0	1	13
d__Bacteria	k__norank_d__Bacteria	p__Firmicutes	c__Clostridia	o__Peptostreptococcales-Tissierellales	f__Anaerovoracaceae	g__Mogibacterium	s__uncultured_bacterium_g__Mogibacterium	OTU1950	0	0	0	0	0	0	0	0	0	0	0	0	0	1	0	0	0	0	0	1	2
d__Bacteria	k__norank_d__Bacteria	p__Firmicutes	c__Clostridia	o__Lachnospirales	f__Lachnospiraceae	g__Shuttleworthia	s__unclassified_g__Shuttleworthia	OTU1733	5	1	3	1	0	0	0	3	1	1	0	1	0	8	0	1	5	1	3	1	35
d__Bacteria	k__norank_d__Bacteria	p__Bacteroidota	c__Bacteroidia	o__Bacteroidales	f__Prevotellaceae	g__Prevotellaceae_UCG-001	s__uncultured_rumen_bacterium_g__Prevotellaceae_UCG-001	OTU916	2	0	3	1	0	0	0	2	0	1	1	0	0	1	0	0	0	0	3	0	14
d__Bacteria	k__norank_d__Bacteria	p__Proteobacteria	c__Gammaproteobacteria	o__Cardiobacteriales	f__Cardiobacteriaceae	g__Suttonella	s__unclassified_g__Suttonella	OTU1051	0	2	1	1	0	5	1	1	2	1	0	0	5	0	0	3	0	0	1	0	23
d__Bacteria	k__norank_d__Bacteria	p__Bacteroidota	c__Bacteroidia	o__Bacteroidales	f__Rikenellaceae	g__Rikenellaceae_RC9_gut_group	s__uncultured_bacterium_g__Rikenellaceae_RC9_gut_group	OTU1552	0	0	0	0	56	32	11	0	14	0	6	1	0	1	29	2	0	0	0	15	167
d__Bacteria	k__norank_d__Bacteria	p__Spirochaetota	c__Spirochaetia	o__Spirochaetales	f__Spirochaetaceae	g__Treponema	s__uncultured_rumen_bacterium_g__Treponema	OTU1656	0	0	1	0	0	0	0	0	0	1	0	2	0	0	0	0	0	0	0	0	4
d__Bacteria	k__norank_d__Bacteria	p__Bacteroidota	c__Bacteroidia	o__Bacteroidales	f__Rikenellaceae	g__Rikenellaceae_RC9_gut_group	s__unidentified_rumen_bacterium_RF36	OTU1570	38	7	39	40	13	2	34	16	6	19	33	20	36	35	28	21	55	21	38	23	524
d__Bacteria	k__norank_d__Bacteria	p__Firmicutes	c__Clostridia	o__Lachnospirales	f__Lachnospiraceae	g__Butyrivibrio	s__uncultured_rumen_bacterium_g__Butyrivibrio	OTU494	1	1	2	0	2	32	2	0	1	1	1	2	0	2	3	1	2	1	3	3	60
d__Bacteria	k__norank_d__Bacteria	p__Bacteroidota	c__Bacteroidia	o__Bacteroidales	f__Prevotellaceae	g__Prevotellaceae_NK3B31_group	s__uncultured_rumen_bacterium_g__Prevotellaceae_NK3B31_group	OTU790	0	0	0	4	0	0	0	0	0	0	0	0	0	0	0	0	2	0	0	0	6
d__Bacteria	k__norank_d__Bacteria	p__Bacteroidota	c__Bacteroidia	o__Bacteroidales	f__Prevotellaceae	g__Prevotellaceae_NK3B31_group	s__uncultured_rumen_bacterium_g__Prevotellaceae_NK3B31_group	OTU794	15	6	21	50	4	0	14	19	13	83	15	15	25	23	9	5	9	4	25	16	371
d__Bacteria	k__norank_d__Bacteria	p__Bacteroidota	c__Bacteroidia	o__Bacteroidales	f__Prevotellaceae	g__Prevotellaceae_UCG-003	s__unclassified_g__Prevotellaceae_UCG-003	OTU1354	18	21	57	32	20	14	27	30	44	150	23	48	77	30	6	37	28	43	28	43	776
d__Bacteria	k__norank_d__Bacteria	p__Bacteroidota	c__Bacteroidia	o__Bacteroidales	f__Muribaculaceae	g__norank_f__Muribaculaceae	s__uncultured_bacterium_g__norank_f__Muribaculaceae	OTU520	0	0	0	1	0	0	7	0	0	0	1	0	2	0	0	2	2	0	0	0	15
d__Bacteria	k__norank_d__Bacteria	p__Fibrobacterota	c__Fibrobacteria	o__Fibrobacterales	f__Fibrobacteraceae	g__Fibrobacter	s__Fibrobacter_sp._UWCM	OTU1337	3	2	5	17	0	0	4	2	8	10	3	0	1	11	3	6	5	3	2	14	99
d__Bacteria	k__norank_d__Bacteria	p__Bacteroidota	c__Bacteroidia	o__Bacteroidales	f__Prevotellaceae	g__Prevotella	s__uncultured_rumen_bacterium_g__Prevotella	OTU440	379	261	134	521	42	13	129	133	215	206	132	453	669	81	122	74	379	241	64	153	4401
d__Bacteria	k__norank_d__Bacteria	p__Bacteroidota	c__Bacteroidia	o__Bacteroidales	f__Prevotellaceae	g__Prevotella	s__uncultured_rumen_bacterium_g__Prevotella	OTU442	1	0	0	2	0	0	1	1	1	1	0	7	4	0	0	1	0	3	0	1	23
d__Bacteria	k__norank_d__Bacteria	p__Firmicutes	c__Bacilli	o__RF39	f__norank_o__RF39	g__norank_f__norank_o__RF39	s__unclassified_g__norank_f__norank_o__RF39	OTU864	3	0	1	0	0	0	7	0	1	1	3	0	1	2	0	1	3	1	1	0	25
d__Bacteria	k__norank_d__Bacteria	p__Proteobacteria	c__Alphaproteobacteria	o__Rhodospirillales	f__norank_o__Rhodospirillales	g__norank_f__norank_o__Rhodospirillales	s__gut_metagenome_g__norank	OTU927	0	0	0	0	0	0	0	0	0	0	1	0	0	0	0	0	0	0	0	0	1
d__Bacteria	k__norank_d__Bacteria	p__Firmicutes	c__Negativicutes	o__Veillonellales-Selenomonadales	f__Selenomonadaceae	g__unclassified_f__Selenomonadaceae	s__unclassified_f__Selenomonadaceae	OTU599	0	21	6	11	5	1	24	22	31	8	6	11	8	43	31	41	14	8	14	39	344
d__Bacteria	k__norank_d__Bacteria	p__Bacteroidota	c__Bacteroidia	o__Bacteroidales	f__Prevotellaceae	g__Prevotella	s__uncultured_rumen_bacterium_g__Prevotella	OTU1751	0	1	0	22	0	0	0	0	0	1	0	2	2	0	0	0	18	0	1	0	47
d__Bacteria	k__norank_d__Bacteria	p__Firmicutes	c__Clostridia	o__Oscillospirales	f__UCG-010	g__norank_f__UCG-010	s__uncultured_rumen_bacterium_4C0d-9	OTU1487	4	2	0	0	4	0	3	1	1	3	1	0	0	6	2	2	8	1	1	2	41
d__Bacteria	k__norank_d__Bacteria	p__Patescibacteria	c__Saccharimonadia	o__Saccharimonadales	f__Saccharimonadaceae	g__Candidatus_Saccharimonas	s__uncultured_rumen_bacterium_g__Candidatus_Saccharimonas	OTU1490	31	24	28	68	6	4	63	21	19	18	18	31	37	63	115	30	17	32	23	31	679
d__Bacteria	k__norank_d__Bacteria	p__Bacteroidota	c__Bacteroidia	o__Bacteroidales	f__Prevotellaceae	g__Prevotellaceae_NK3B31_group	s__uncultured_rumen_bacterium_g__Prevotellaceae_NK3B31_group	OTU461	0	0	0	3	0	0	0	0	0	0	0	0	0	0	0	0	1	0	0	0	4
d__Bacteria	k__norank_d__Bacteria	p__Bacteroidota	c__Bacteroidia	o__Bacteroidales	f__Prevotellaceae	g__Prevotella	s__unclassified_g__Prevotella	OTU515	4	4	0	5	0	0	5	0	6	3	4	3	4	1	3	1	0	2	0	1	46
d__Bacteria	k__norank_d__Bacteria	p__Firmicutes	c__Clostridia	o__Oscillospirales	f__UCG-010	g__norank_f__UCG-010	s__uncultured_rumen_bacterium_g__norank_f__UCG-010	OTU1021	7	1	1	1	0	0	1	0	1	0	0	2	1	0	0	0	6	0	0	0	21
d__Bacteria	k__norank_d__Bacteria	p__Actinobacteriota	c__Coriobacteriia	o__Coriobacteriales	f__Eggerthellaceae	g__Slackia	s__unclassified_g__Slackia	OTU1480	0	1	0	0	1	1	2	0	0	1	0	0	0	0	0	0	1	0	1	0	8
d__Bacteria	k__norank_d__Bacteria	p__Firmicutes	c__Bacilli	o__Erysipelotrichales	f__Erysipelotrichaceae	g__unclassified_f__Erysipelotrichaceae	s__unclassified_f__Erysipelotrichaceae	OTU180	1	0	0	0	0	0	0	0	0	0	0	0	0	1	1	1	0	0	0	0	4
d__Bacteria	k__norank_d__Bacteria	p__Bacteroidota	c__Bacteroidia	o__Bacteroidales	f__Muribaculaceae	g__norank_f__Muribaculaceae	s__uncultured_bacterium_g__norank_f__Muribaculaceae	OTU1637	1	0	3	2	0	0	2	0	0	0	1	1	0	5	0	0	3	1	0	0	19
d__Bacteria	k__norank_d__Bacteria	p__Bacteroidota	c__Bacteroidia	o__Bacteroidales	f__Prevotellaceae	g__Prevotella	s__Prevotella_albensis	OTU1660	23	145	98	6	28	30	83	147	264	214	87	179	98	17	100	30	20	43	72	161	1845
d__Bacteria	k__norank_d__Bacteria	p__Bacteroidota	c__Bacteroidia	o__Bacteroidales	f__F082	g__norank_f__F082	s__unclassified_g__norank_f__F082	OTU38	0	0	0	19	1	0	0	0	0	1	3	0	1	0	0	0	0	0	0	0	25
d__Bacteria	k__norank_d__Bacteria	p__Bacteroidota	c__Bacteroidia	o__Bacteroidales	f__Prevotellaceae	g__Prevotella	s__unclassified_g__Prevotella	OTU469	0	5	4	0	48	5	38	84	60	15	3	19	1	1	17	18	0	7	10	32	367
d__Bacteria	k__norank_d__Bacteria	p__Firmicutes	c__Clostridia	o__norank_c__Clostridia	f__Hungateiclostridiaceae	g__Saccharofermentans	s__unclassified_g__Saccharofermentans	OTU1143	60	13	20	25	10	3	24	13	19	6	37	26	41	16	39	23	42	24	16	44	501
d__Bacteria	k__norank_d__Bacteria	p__Spirochaetota	c__Spirochaetia	o__Spirochaetales	f__Spirochaetaceae	g__Treponema	s__uncultured_rumen_bacterium_g__Treponema	OTU158	6	0	2	8	0	0	0	0	0	2	0	1	3	6	0	0	1	0	3	0	32
d__Bacteria	k__norank_d__Bacteria	p__Patescibacteria	c__Saccharimonadia	o__Saccharimonadales	f__Saccharimonadaceae	g__Candidatus_Saccharimonas	s__uncultured_bacterium_g__Candidatus_Saccharimonas	OTU28	6	7	8	10	5	4	15	19	16	3	5	7	16	6	6	10	7	20	3	10	183
d__Bacteria	k__norank_d__Bacteria	p__Firmicutes	c__Bacilli	o__Acholeplasmatales	f__Acholeplasmataceae	g__Anaeroplasma	s__uncultured_rumen_bacterium_g__Anaeroplasma	OTU45	1	0	0	1	0	0	0	0	0	2	7	0	0	1	0	0	3	0	0	0	15
d__Bacteria	k__norank_d__Bacteria	p__Firmicutes	c__Clostridia	o__Oscillospirales	f__Ruminococcaceae	g__norank_f__Ruminococcaceae	s__unclassified_g__norank_f__Ruminococcaceae	OTU827	2	0	1	0	0	0	0	0	0	1	1	0	0	1	1	0	3	0	0	0	10
d__Bacteria	k__norank_d__Bacteria	p__Firmicutes	c__Clostridia	o__Lachnospirales	f__Lachnospiraceae	g__unclassified_f__Lachnospiraceae	s__unclassified_f__Lachnospiraceae	OTU532	0	0	1	6	0	0	1	1	0	0	2	0	1	1	2	1	0	0	1	3	20
d__Bacteria	k__norank_d__Bacteria	p__Firmicutes	c__Bacilli	o__Erysipelotrichales	f__Erysipelotrichaceae	g__Anaerorhabdus_furcosa_group	s__uncultured_rumen_bacterium_g__Anaerorhabdus_furcosa_group	OTU1835	9	0	4	2	0	0	0	0	0	0	7	2	2	5	0	3	4	2	1	0	41
d__Bacteria	k__norank_d__Bacteria	p__Firmicutes	c__Clostridia	o__Lachnospirales	f__Lachnospiraceae	g__Acetitomaculum	s__uncultured_rumen_bacterium_g__Acetitomaculum	OTU395	1	2	3	0	1	2	0	0	0	0	0	0	0	2	1	0	0	1	0	0	13
d__Bacteria	k__norank_d__Bacteria	p__Spirochaetota	c__Spirochaetia	o__Spirochaetales	f__Spirochaetaceae	g__Treponema	s__Treponema_sp._SF74	OTU1078	0	0	0	0	0	0	0	1	0	1	0	0	1	0	0	0	0	0	0	0	3
d__Bacteria	k__norank_d__Bacteria	p__Bacteroidota	c__Bacteroidia	o__Bacteroidales	f__F082	g__norank_f__F082	s__uncultured_rumen_bacterium_g__norank_f__F082	OTU735	87	4	30	17	3	0	7	3	0	15	47	24	26	20	1	10	67	0	36	2	399
d__Bacteria	k__norank_d__Bacteria	p__Firmicutes	c__Clostridia	o__Lachnospirales	f__Lachnospiraceae	g__Lachnospiraceae_NK3A20_group	s__uncultured_bacterium_g__Lachnospiraceae_NK3A20_group	OTU386	3	3	2	1	2	0	0	2	0	0	0	0	2	0	0	1	2	0	0	3	21
d__Bacteria	k__norank_d__Bacteria	p__Actinobacteriota	c__Coriobacteriia	o__Coriobacteriales	f__Coriobacteriales_Incertae_Sedis	g__unclassified_f__Coriobacteriales_Incertae_Sedis	s__unclassified_f__Coriobacteriales_Incertae_Sedis	OTU1883	0	0	0	0	0	0	0	0	0	0	0	0	0	0	0	0	0	0	1	0	1
d__Bacteria	k__norank_d__Bacteria	p__Firmicutes	c__Clostridia	o__Lachnospirales	f__Lachnospiraceae	g__Oribacterium	s__uncultured_rumen_bacterium_g__Oribacterium	OTU332	12	3	4	7	6	0	5	3	1	4	2	7	2	4	6	6	5	5	8	8	98
d__Bacteria	k__norank_d__Bacteria	p__Firmicutes	c__Bacilli	o__Acholeplasmatales	f__Acholeplasmataceae	g__Anaeroplasma	s__uncultured_rumen_bacterium_g__Anaeroplasma	OTU1462	61	15	34	36	6	0	14	10	10	12	52	7	59	13	57	57	24	33	17	41	558
d__Bacteria	k__norank_d__Bacteria	p__Bacteroidota	c__Bacteroidia	o__Bacteroidales	f__Rikenellaceae	g__Rikenellaceae_RC9_gut_group	s__uncultured_rumen_bacterium_g__Rikenellaceae_RC9_gut_group	OTU1766	3	7	5	8	3	4	4	4	1	1	0	2	6	7	7	4	10	4	5	3	88
d__Bacteria	k__norank_d__Bacteria	p__Firmicutes	c__Clostridia	o__Christensenellales	f__Christensenellaceae	g__Christensenellaceae_R-7_group	s__uncultured_rumen_bacterium_g__Christensenellaceae_R-7_group	OTU1888	7	0	1	3	0	0	1	0	0	4	0	0	2	0	0	1	1	0	1	1	22
d__Bacteria	k__norank_d__Bacteria	p__Verrucomicrobiota	c__Kiritimatiellae	o__WCHB1-41	f__norank_o__WCHB1-41	g__norank_f__norank_o__WCHB1-41	s__uncultured_rumen_bacterium_g__norank_f__norank	OTU1086	0	0	0	0	0	0	0	1	0	0	0	0	1	1	0	0	1	0	0	0	4
d__Bacteria	k__norank_d__Bacteria	p__Firmicutes	c__Clostridia	o__Lachnospirales	f__Lachnospiraceae	g__Marvinbryantia	s__uncultured_bacterium_g__Marvinbryantia	OTU863	4	0	1	3	0	0	0	0	1	4	2	0	1	8	0	1	3	9	4	0	41
d__Bacteria	k__norank_d__Bacteria	p__Firmicutes	c__Clostridia	o__Christensenellales	f__Christensenellaceae	g__Christensenellaceae_R-7_group	s__uncultured_rumen_bacterium_g__Christensenellaceae_R-7_group	OTU1882	113	39	57	66	53	6	115	39	28	40	46	17	90	25	3	95	46	33	36	37	984
d__Bacteria	k__norank_d__Bacteria	p__Firmicutes	c__Clostridia	o__Lachnospirales	f__Lachnospiraceae	g__Lachnospiraceae_NK3A20_group	s__uncultured_rumen_bacterium_g__Lachnospiraceae_NK3A20_group	OTU910	71	228	91	82	75	173	40	27	16	95	54	17	153	165	54	40	49	64	50	53	1597
d__Bacteria	k__norank_d__Bacteria	p__Firmicutes	c__Bacilli	o__RF39	f__norank_o__RF39	g__norank_f__norank_o__RF39	s__uncultured_rumen_bacterium_g__norank_f__norank_o__RF39	OTU1549	5	3	2	3	1	0	3	1	3	1	7	5	1	0	2	5	5	2	8	2	59
d__Bacteria	k__norank_d__Bacteria	p__Firmicutes	c__Clostridia	o__Peptococcales	f__Peptococcaceae	g__unclassified_f__Peptococcaceae	s__unclassified_f__Peptococcaceae	OTU973	0	0	0	0	0	0	0	0	0	0	1	0	0	0	0	0	0	0	0	0	1
d__Bacteria	k__norank_d__Bacteria	p__Spirochaetota	c__Spirochaetia	o__Spirochaetales	f__Spirochaetaceae	g__Treponema	s__uncultured_bacterium_g__Treponema	OTU1224	0	0	1	0	0	0	1	1	2	3	2	1	0	0	0	1	0	0	0	2	14
d__Bacteria	k__norank_d__Bacteria	p__Firmicutes	c__Clostridia	o__Oscillospirales	f__Eubacterium_coprostanoligenes_group	g__norank_f__Eubacterium_coprostanoligenes_group	s__uncultured_rumen_bacterium_g__norank_f__Eubacterium_coprostanoligenes_group	OTU672	3	0	1	0	0	0	0	1	3	0	1	0	5	2	0	5	4	7	3	0	35
d__Bacteria	k__norank_d__Bacteria	p__Firmicutes	c__Bacilli	o__Erysipelotrichales	f__Erysipelatoclostridiaceae	g__UCG-004	s__uncultured_rumen_bacterium_g__UCG-004	OTU1070	9	1	2	1	2	0	3	1	1	5	6	2	5	1	0	4	3	3	2	1	52
d__Bacteria	k__norank_d__Bacteria	p__Firmicutes	c__Clostridia	o__unclassified_c__Clostridia	f__unclassified_c__Clostridia	g__unclassified_c__Clostridia	s__unclassified_c__Clostridia	OTU1176	0	0	0	0	1	0	0	0	0	0	1	0	0	0	4	1	0	0	0	0	7
d__Bacteria	k__norank_d__Bacteria	p__Bacteroidota	c__Bacteroidia	o__Bacteroidales	f__Prevotellaceae	g__Prevotella	s__unclassified_g__Prevotella	OTU1826	2	0	0	2	0	0	0	0	0	2	0	6	1	1	0	2	5	1	0	1	23
d__Bacteria	k__norank_d__Bacteria	p__Bacteroidota	c__Bacteroidia	o__Bacteroidales	f__Prevotellaceae	g__Prevotella	s__unclassified_g__Prevotella	OTU1396	0	1	3	0	0	0	0	3	8	1	1	2	0	0	0	0	0	0	3	1	23
d__Bacteria	k__norank_d__Bacteria	p__Firmicutes	c__Clostridia	o__Lachnospirales	f__Lachnospiraceae	g__Lachnoclostridium	s__uncultured_rumen_bacterium_g__Lachnoclostridium	OTU1515	5	0	3	2	19	0	1	22	7	6	19	0	0	1	13	10	1	6	4	27	146
d__Bacteria	k__norank_d__Bacteria	p__Bacteroidota	c__Bacteroidia	o__Bacteroidales	f__Bacteroidales_BS11_gut_group	g__norank_f__Bacteroidales_BS11_gut_group	s__uncultured_bacterium_g__norank_f__Bacteroidales_BS11_gut_group	OTU1393	0	0	0	0	1	0	0	0	2	0	6	4	0	1	0	0	0	0	15	6	35
d__Bacteria	k__norank_d__Bacteria	p__Firmicutes	c__Clostridia	o__Christensenellales	f__Christensenellaceae	g__Christensenellaceae_R-7_group	s__unclassified_g__Christensenellaceae_R-7_group	OTU1829	6	0	0	6	0	0	0	0	0	1	0	0	5	2	0	0	0	0	1	0	21
d__Bacteria	k__norank_d__Bacteria	p__Firmicutes	c__Clostridia	o__Oscillospirales	f__Oscillospiraceae	g__Colidextribacter	s__uncultured_rumen_bacterium_g__Colidextribacter	OTU1285	0	0	0	1	1	0	0	0	0	0	0	0	0	0	0	0	2	1	0	0	5
d__Bacteria	k__norank_d__Bacteria	p__Bacteroidota	c__Bacteroidia	o__Bacteroidales	f__Prevotellaceae	g__Prevotellaceae_UCG-003	s__uncultured_rumen_bacterium_g__Prevotellaceae_UCG-003	OTU798	7	1	4	15	0	0	3	3	5	3	3	4	12	5	0	1	4	5	2	1	78
d__Bacteria	k__norank_d__Bacteria	p__Bacteroidota	c__Bacteroidia	o__unclassified_c__Bacteroidia	f__unclassified_c__Bacteroidia	g__unclassified_c__Bacteroidia	s__unclassified_c__Bacteroidia	OTU1627	11	1	5	8	0	0	2	5	1	4	4	3	8	8	0	2	8	2	15	11	98
d__Bacteria	k__norank_d__Bacteria	p__Firmicutes	c__Clostridia	o__Lachnospirales	f__Lachnospiraceae	g__unclassified_f__Lachnospiraceae	s__unclassified_f__Lachnospiraceae	OTU1518	8	0	13	10	12	0	3	39	44	4	72	3	0	12	26	5	13	4	68	36	372
d__Bacteria	k__norank_d__Bacteria	p__Firmicutes	c__Bacilli	o__Erysipelotrichales	f__Erysipelatoclostridiaceae	g__UCG-004	s__unclassified_g__UCG-004	OTU645	1	2	0	1	0	0	0	0	2	1	0	1	2	3	1	1	0	1	0	1	17
d__Bacteria	k__norank_d__Bacteria	p__Firmicutes	c__Bacilli	o__RF39	f__norank_o__RF39	g__norank_f__norank_o__RF39	s__unclassified_g__norank_f__norank_o__RF39	OTU1214	2	0	0	1	0	0	0	1	0	0	1	0	0	1	0	1	0	1	0	0	8
d__Bacteria	k__norank_d__Bacteria	p__Bacteroidota	c__Bacteroidia	o__Bacteroidales	f__Rikenellaceae	g__Rikenellaceae_RC9_gut_group	s__uncultured_rumen_bacterium_g__Rikenellaceae_RC9_gut_group	OTU1694	84	40	25	19	2	0	9	8	9	10	41	6	70	27	0	32	34	10	20	11	457
d__Bacteria	k__norank_d__Bacteria	p__Bacteroidota	c__Bacteroidia	o__Bacteroidales	f__Prevotellaceae	g__Prevotellaceae_NK3B31_group	s__uncultured_rumen_bacterium_g__Prevotellaceae_NK3B31_group	OTU1707	1	0	0	4	0	0	0	0	0	0	0	0	2	6	0	0	2	0	0	0	15
d__Bacteria	k__norank_d__Bacteria	p__Firmicutes	c__Negativicutes	o__Veillonellales-Selenomonadales	f__Selenomonadaceae	g__unclassified_f__Selenomonadaceae	s__unclassified_f__Selenomonadaceae	OTU1246	0	2	0	0	1	0	0	0	2	0	0	2	0	1	1	0	2	0	5	4	20
d__Bacteria	k__norank_d__Bacteria	p__Firmicutes	c__unclassified_p__Firmicutes	o__unclassified_p__Firmicutes	f__unclassified_p__Firmicutes	g__unclassified_p__Firmicutes	s__unclassified_p__Firmicutes	OTU1297	0	0	0	0	0	0	0	0	0	0	1	0	1	0	0	1	1	0	0	1	5
d__Bacteria	k__norank_d__Bacteria	p__Verrucomicrobiota	c__Kiritimatiellae	o__WCHB1-41	f__norank_o__WCHB1-41	g__norank_f__norank_o__WCHB1-41	s__uncultured_rumen_bacterium_g__norank_f__norank	OTU1959	1	0	0	1	1	0	0	1	0	0	0	1	1	0	0	0	3	0	1	1	11
d__Bacteria	k__norank_d__Bacteria	p__Firmicutes	c__Clostridia	o__Oscillospirales	f__UCG-010	g__norank_f__UCG-010	s__unclassified_g__norank_f__UCG-010	OTU1006	0	0	0	0	0	0	1	0	0	0	1	1	0	0	0	0	0	0	0	0	3
d__Bacteria	k__norank_d__Bacteria	p__Actinobacteriota	c__Coriobacteriia	o__Coriobacteriales	f__Atopobiaceae	g__Atopobium	s__unclassified_g__Atopobium	OTU1163	1	6	6	7	0	2	0	2	1	0	1	0	5	9	0	2	0	3	2	3	50
d__Bacteria	k__norank_d__Bacteria	p__Firmicutes	c__Bacilli	o__Erysipelotrichales	f__Erysipelatoclostridiaceae	g__Asteroleplasma	s__uncultured_Anaeroplasmataceae_bacterium	OTU1541	0	12	1	0	12	26	0	2	1	1	3	1	1	0	2	4	0	2	2	8	78
d__Bacteria	k__norank_d__Bacteria	p__Bacteroidota	c__Bacteroidia	o__Bacteroidales	f__Rikenellaceae	g__U29-B03	s__uncultured_rumen_bacterium_g__U29-B03	OTU1899	1	0	0	0	0	0	0	0	1	6	0	0	1	0	0	2	2	1	0	0	14
d__Bacteria	k__norank_d__Bacteria	p__Firmicutes	c__Clostridia	o__Clostridia_UCG-014	f__norank_o__Clostridia_UCG-014	g__norank_f__norank_o__Clostridia_UCG-014	s__gut_metagenome_g__norank_f__norank_o__Clostridia_UCG-014	OTU1232	10	4	22	2	22	6	49	23	21	6	50	19	14	10	24	21	1	3	13	15	335
d__Bacteria	k__norank_d__Bacteria	p__Actinobacteriota	c__Coriobacteriia	o__Coriobacteriales	f__norank_o__Coriobacteriales	g__norank_f__norank_o__Coriobacteriales	s__uncultured_Coriobacteriaceae_bacterium_g__norank	OTU217	1	3	1	3	0	0	0	1	2	1	0	0	2	3	2	2	2	3	1	6	33
d__Bacteria	k__norank_d__Bacteria	p__Firmicutes	c__Clostridia	o__Lachnospirales	f__Lachnospiraceae	g__Lachnospiraceae_ND3007_group	s__uncultured_rumen_bacterium_g__Lachnospiraceae_ND3007_group	OTU643	1	0	1	3	0	0	0	0	1	1	0	0	3	2	0	0	0	0	0	1	13
d__Bacteria	k__norank_d__Bacteria	p__Firmicutes	c__Clostridia	o__Oscillospirales	f__Oscillospiraceae	g__norank_f__Oscillospiraceae	s__uncultured_rumen_bacterium_g__norank_f__Oscillospiraceae	OTU1277	2	10	3	3	3	7	1	4	2	4	1	4	5	1	5	2	13	5	2	1	78
d__Bacteria	k__norank_d__Bacteria	p__Firmicutes	c__Clostridia	o__Lachnospirales	f__Lachnospiraceae	g__Oribacterium	s__uncultured_rumen_bacterium_g__Oribacterium	OTU553	32	4	3	22	0	0	1	5	1	14	9	3	10	11	0	0	42	9	8	6	180
d__Bacteria	k__norank_d__Bacteria	p__Bacteroidota	c__Bacteroidia	o__Bacteroidales	f__Muribaculaceae	g__norank_f__Muribaculaceae	s__uncultured_rumen_bacterium_g__norank_f__Muribaculaceae	OTU1622	40	13	38	32	194	2	12	23	58	20	12	8	29	9	11	38	23	16	5	80	663
d__Bacteria	k__norank_d__Bacteria	p__Firmicutes	c__Bacilli	o__Acholeplasmatales	f__Acholeplasmataceae	g__Anaeroplasma	s__uncultured_bacterium_g__Anaeroplasma	OTU989	7	6	0	2	0	0	2	0	3	3	8	1	4	1	10	2	1	0	1	2	53
d__Bacteria	k__norank_d__Bacteria	p__Firmicutes	c__Clostridia	o__Lachnospirales	f__Lachnospiraceae	g__Eubacterium_hallii_group	s__uncultured_bacterium_g__Eubacterium_hallii_group	OTU353	24	15	13	27	0	0	1	5	3	10	2	4	22	29	0	4	16	14	12	10	211
d__Bacteria	k__norank_d__Bacteria	p__Firmicutes	c__Clostridia	o__Oscillospirales	f__Eubacterium_coprostanoligenes_group	g__norank_f__Eubacterium_coprostanoligenes_group	s__unclassified_g__norank_f__Eubacterium_coprostanoligenes_group	OTU1469	0	0	0	1	0	0	1	1	0	0	1	0	0	0	0	0	0	1	1	1	7
d__Bacteria	k__norank_d__Bacteria	p__Bacteroidota	c__Bacteroidia	o__Bacteroidales	f__Prevotellaceae	g__Prevotellaceae_UCG-001	s__uncultured_rumen_bacterium_g__Prevotellaceae_UCG-001	OTU1282	8	0	0	0	0	0	0	0	0	0	1	11	3	3	0	0	5	0	3	0	34
d__Bacteria	k__norank_d__Bacteria	p__Firmicutes	c__Clostridia	o__Peptostreptococcales-Tissierellales	f__Anaerovoracaceae	g__Eubacterium_brachy_group	s__uncultured_bacterium_g__Eubacterium_brachy_group	OTU263	5	2	1	0	0	0	0	0	1	0	1	0	0	1	1	1	0	0	0	0	13
d__Bacteria	k__norank_d__Bacteria	p__Bacteroidota	c__Bacteroidia	o__Bacteroidales	f__Rikenellaceae	g__Rikenellaceae_RC9_gut_group	s__unclassified_g__Rikenellaceae_RC9_gut_group	OTU12	1	0	1	0	0	0	0	0	0	0	1	0	1	1	0	0	0	0	2	0	7
d__Bacteria	k__norank_d__Bacteria	p__Firmicutes	c__Bacilli	o__RF39	f__norank_o__RF39	g__norank_f__norank_o__RF39	s__unclassified_g__norank_f__norank_o__RF39	OTU1921	1	0	9	1	6	11	8	3	13	1	22	1	7	3	10	2	0	6	6	9	119
d__Bacteria	k__norank_d__Bacteria	p__Firmicutes	c__Bacilli	o__Erysipelotrichales	f__Erysipelatoclostridiaceae	g__UCG-004	s__unclassified_g__UCG-004	OTU1786	0	0	0	0	0	0	0	0	0	1	1	0	0	0	0	1	0	0	0	0	3
d__Bacteria	k__norank_d__Bacteria	p__Firmicutes	c__Clostridia	o__Lachnospirales	f__Lachnospiraceae	g__Shuttleworthia	s__uncultured_bacterium_g__Shuttleworthia	OTU320	16	9	5	9	13	3	7	4	1	6	8	1	18	13	8	4	9	7	2	7	150
d__Bacteria	k__norank_d__Bacteria	p__Bacteroidota	c__Bacteroidia	o__Bacteroidales	f__Muribaculaceae	g__norank_f__Muribaculaceae	s__uncultured_rumen_bacterium_g__norank_f__Muribaculaceae	OTU1537	6	3	5	6	3	1	7	2	3	2	1	2	6	9	8	2	2	2	1	6	77
d__Bacteria	k__norank_d__Bacteria	p__Cyanobacteria	c__Vampirivibrionia	o__Gastranaerophilales	f__norank_o__Gastranaerophilales	g__norank_f__norank_o__Gastranaerophilales	s__uncultured_rumen_bacterium_g__norank_f__norank_o__Gastranaerophilales	OTU1055	6	5	0	0	0	0	3	0	1	1	11	1	2	2	0	1	4	6	4	2	49
d__Bacteria	k__norank_d__Bacteria	p__Firmicutes	c__Bacilli	o__RF39	f__norank_o__RF39	g__norank_f__norank_o__RF39	s__uncultured_bacterium_g__norank_f__norank_o__RF39	OTU1207	19	10	9	3	11	0	9	3	5	5	8	4	7	15	11	6	20	4	3	5	157
d__Bacteria	k__norank_d__Bacteria	p__Firmicutes	c__Clostridia	o__Christensenellales	f__Christensenellaceae	g__Christensenellaceae_R-7_group	s__unclassified_g__Christensenellaceae_R-7_group	OTU1767	0	0	1	0	0	0	0	0	0	0	0	0	0	0	0	0	0	0	0	0	1
d__Bacteria	k__norank_d__Bacteria	p__Firmicutes	c__Clostridia	o__Christensenellales	f__Christensenellaceae	g__Christensenellaceae_R-7_group	s__unclassified_g__Christensenellaceae_R-7_group	OTU1760	0	0	0	5	0	0	0	0	0	0	0	0	0	0	0	0	10	0	0	0	15
d__Bacteria	k__norank_d__Bacteria	p__Bacteroidota	c__Bacteroidia	o__Bacteroidales	f__Prevotellaceae	g__Prevotella	s__unclassified_g__Prevotella	OTU1017	4	2	1	13	0	1	3	0	4	3	0	3	7	0	3	3	3	8	0	3	61
d__Bacteria	k__norank_d__Bacteria	p__Firmicutes	c__Clostridia	o__Lachnospirales	f__Lachnospiraceae	g__Lachnoclostridium	s__uncultured_rumen_bacterium_g__Lachnoclostridium	OTU892	3	0	0	3	0	0	0	0	0	0	2	1	0	2	0	0	0	0	3	0	14
d__Bacteria	k__norank_d__Bacteria	p__Actinobacteriota	c__Coriobacteriia	o__Coriobacteriales	f__unclassified_o__Coriobacteriales	g__unclassified_o__Coriobacteriales	s__unclassified_o__Coriobacteriales	OTU1248	0	0	0	1	0	0	0	0	0	0	0	0	0	1	0	0	1	0	0	0	3
d__Bacteria	k__norank_d__Bacteria	p__Bacteroidota	c__Bacteroidia	o__Bacteroidales	f__Rikenellaceae	g__Rikenellaceae_RC9_gut_group	s__uncultured_bacterium_g__Rikenellaceae_RC9_gut_group	OTU1630	0	1	4	1	1	0	2	2	0	4	0	0	3	1	1	4	0	1	1	1	27
d__Bacteria	k__norank_d__Bacteria	p__Firmicutes	c__Clostridia	o__Lachnospirales	f__Lachnospiraceae	g__Butyrivibrio	s__uncultured_Butyrivibrio_sp._g__Butyrivibrio	OTU1150	1	0	0	3	0	0	0	0	0	3	1	0	0	3	0	0	4	0	2	0	17
d__Bacteria	k__norank_d__Bacteria	p__Bacteroidota	c__Bacteroidia	o__Bacteroidales	f__F082	g__norank_f__F082	s__uncultured_rumen_bacterium_g__norank_f__F082	OTU1655	2	1	1	0	0	0	12	1	2	3	1	1	4	2	0	17	3	0	3	0	53
d__Bacteria	k__norank_d__Bacteria	p__Firmicutes	c__Clostridia	o__Peptostreptococcales-Tissierellales	f__Anaerovoracaceae	g__Eubacterium_nodatum_group	s__unclassified_g__Eubacterium_nodatum_group	OTU544	2	2	2	1	1	1	1	1	0	0	0	0	0	1	0	2	0	1	1	0	16
d__Bacteria	k__norank_d__Bacteria	p__Firmicutes	c__Clostridia	o__Clostridia_vadinBB60_group	f__norank_o__Clostridia_vadinBB60_group	g__norank_f__norank_o__Clostridia_vadinBB60_group	s__uncultured_rumen_bacterium_g__norank_f__norank_o__Clostridia_vadinBB60_group	OTU1427	0	0	0	0	1	0	0	0	0	0	1	0	0	0	0	0	0	0	0	0	2
d__Bacteria	k__norank_d__Bacteria	p__Bacteroidota	c__Bacteroidia	o__Bacteroidales	f__Prevotellaceae	g__Prevotella	s__uncultured_bacterium_g__Prevotella	OTU1545	0	0	0	0	2	2	2	2	7	0	0	1	0	0	8	0	0	1	0	2	27
d__Bacteria	k__norank_d__Bacteria	p__Firmicutes	c__Bacilli	o__Erysipelotrichales	f__Erysipelatoclostridiaceae	g__UCG-004	s__uncultured_bacterium_g__UCG-004	OTU1533	5	0	0	2	0	0	0	0	0	0	3	1	0	2	0	0	0	0	1	2	16
d__Bacteria	k__norank_d__Bacteria	p__Bacteroidota	c__Bacteroidia	o__Bacteroidales	f__Prevotellaceae	g__Prevotella	s__uncultured_rumen_bacterium_g__Prevotella	OTU786	42	6	24	25	2	0	33	14	18	26	59	47	24	15	0	9	30	23	11	23	431
d__Bacteria	k__norank_d__Bacteria	p__Bacteroidota	c__Bacteroidia	o__Bacteroidales	f__Prevotellaceae	g__Prevotellaceae_UCG-001	s__uncultured_rumen_bacterium_g__Prevotellaceae_UCG-001	OTU514	9	2	17	19	0	0	37	9	23	24	20	10	14	8	0	20	12	13	8	6	251
d__Bacteria	k__norank_d__Bacteria	p__Firmicutes	c__Clostridia	o__Lachnospirales	f__Lachnospiraceae	g__Lachnospiraceae_UCG-006	s__uncultured_rumen_bacterium_g__Lachnospiraceae_UCG-006	OTU1595	2	1	0	1	0	0	0	0	1	0	0	1	1	5	1	1	2	0	0	3	19
d__Bacteria	k__norank_d__Bacteria	p__Firmicutes	c__Clostridia	o__Peptostreptococcales-Tissierellales	f__Anaerovoracaceae	g__Anaerovorax	s__uncultured_rumen_bacterium_g__Anaerovorax	OTU1356	5	0	0	5	2	0	2	1	0	0	3	1	3	4	1	2	1	3	2	2	37
d__Bacteria	k__norank_d__Bacteria	p__Bacteroidota	c__Bacteroidia	o__Bacteroidales	f__Muribaculaceae	g__norank_f__Muribaculaceae	s__uncultured_bacterium_g__norank_f__Muribaculaceae	OTU1336	7	0	3	0	0	0	7	0	0	0	3	0	2	2	0	0	6	3	0	6	39
d__Bacteria	k__norank_d__Bacteria	p__Bacteroidota	c__Bacteroidia	o__Bacteroidales	f__Prevotellaceae	g__Prevotella	s__uncultured_rumen_bacterium_g__Prevotella	OTU789	10	2	4	16	0	0	0	0	0	3	24	15	3	2	0	1	2	0	2	0	84
d__Bacteria	k__norank_d__Bacteria	p__Bacteroidota	c__Bacteroidia	o__Bacteroidales	f__F082	g__norank_f__F082	s__uncultured_rumen_bacterium_g__norank_f__F082	OTU1380	18	1	8	8	0	0	0	0	0	13	14	10	4	17	2	12	21	1	15	4	148
d__Bacteria	k__norank_d__Bacteria	p__Bacteroidota	c__Bacteroidia	o__Bacteroidales	f__F082	g__norank_f__F082	s__uncultured_rumen_bacterium_g__norank_f__F082	OTU1387	12	2	8	12	0	1	3	0	0	21	18	24	7	23	0	8	23	0	38	2	202
d__Bacteria	k__norank_d__Bacteria	p__Firmicutes	c__Negativicutes	o__Veillonellales-Selenomonadales	f__Veillonellaceae	g__Allisonella	s__uncultured_bacterium_g__Allisonella	OTU821	0	0	12	1	37	0	11	7	14	7	14	3	0	0	8	0	1	3	9	22	149
d__Bacteria	k__norank_d__Bacteria	p__Bacteroidota	c__Bacteroidia	o__Bacteroidales	f__Muribaculaceae	g__norank_f__Muribaculaceae	s__uncultured_rumen_bacterium_g__norank_f__Muribaculaceae	OTU1318	29	3	11	27	3	1	0	5	3	8	2	18	5	10	0	5	40	2	13	2	187
d__Bacteria	k__norank_d__Bacteria	p__Bacteroidota	c__Bacteroidia	o__Bacteroidales	f__F082	g__norank_f__F082	s__uncultured_rumen_bacterium_g__norank_f__F082	OTU1388	36	7	50	32	0	0	46	52	14	21	34	7	51	30	4	29	29	68	73	65	648
d__Bacteria	k__norank_d__Bacteria	p__Bacteroidota	c__Bacteroidia	o__Bacteroidales	f__Prevotellaceae	g__Prevotella	s__uncultured_bacterium_g__Prevotella	OTU1612	0	0	0	0	0	0	0	1	0	1	0	0	0	0	0	4	0	0	3	0	9
d__Bacteria	k__norank_d__Bacteria	p__Firmicutes	c__Bacilli	o__RF39	f__norank_o__RF39	g__norank_f__norank_o__RF39	s__unclassified_g__norank_f__norank_o__RF39	OTU146	2	0	1	0	0	0	0	0	0	1	0	0	0	0	0	0	3	2	2	0	11
d__Bacteria	k__norank_d__Bacteria	p__Firmicutes	c__Negativicutes	o__Veillonellales-Selenomonadales	f__Veillonellaceae	g__Dialister	s__uncultured_bacterium_g__Dialister	OTU913	5	9	9	0	73	5	34	41	40	11	24	12	4	9	47	30	3	3	14	30	403
d__Bacteria	k__norank_d__Bacteria	p__Spirochaetota	c__Spirochaetia	o__Spirochaetales	f__Spirochaetaceae	g__Treponema	s__unclassified_g__Treponema	OTU1019	0	0	0	0	0	0	0	0	0	0	0	2	0	1	0	0	0	0	0	0	3
d__Bacteria	k__norank_d__Bacteria	p__Firmicutes	c__Clostridia	o__Oscillospirales	f__Ruminococcaceae	g__Ruminococcus	s__bacterium_V9D2012	OTU662	7	3	0	2	0	0	2	1	8	3	5	1	1	0	6	3	3	1	1	3	50
d__Bacteria	k__norank_d__Bacteria	p__Bacteroidota	c__Bacteroidia	o__Bacteroidales	f__Prevotellaceae	g__Prevotella	s__uncultured_rumen_bacterium_g__Prevotella	OTU1568	61	57	32	247	26	12	59	21	38	50	26	78	82	24	28	20	38	42	8	25	974
d__Bacteria	k__norank_d__Bacteria	p__Firmicutes	c__Clostridia	o__Lachnospirales	f__Lachnospiraceae	g__Acetitomaculum	s__uncultured_rumen_bacterium_6C3d-13	OTU691	36	171	28	45	19	31	19	21	11	26	37	11	54	84	33	33	39	35	23	21	777
d__Bacteria	k__norank_d__Bacteria	p__Firmicutes	c__Clostridia	o__Christensenellales	f__Christensenellaceae	g__Christensenellaceae_R-7_group	s__unclassified_g__Christensenellaceae_R-7_group	OTU1789	1	0	0	1	0	0	0	0	0	0	0	0	0	2	0	0	0	0	0	0	4
d__Bacteria	k__norank_d__Bacteria	p__Bacteroidota	c__Bacteroidia	o__Bacteroidales	f__Prevotellaceae	g__Prevotella	s__uncultured_rumen_bacterium_g__Prevotella	OTU1563	7	5	1	5	0	0	8	5	5	2	3	3	3	1	3	0	1	5	1	8	66
d__Bacteria	k__norank_d__Bacteria	p__Bacteroidota	c__Bacteroidia	o__Bacteroidales	f__Prevotellaceae	g__Prevotella	s__uncultured_rumen_bacterium_g__Prevotella	OTU1561	9	1	3	9	0	0	0	14	10	12	0	3	11	35	1	3	21	2	11	2	147
d__Bacteria	k__norank_d__Bacteria	p__Firmicutes	c__Clostridia	o__Oscillospirales	f__Ruminococcaceae	g__Ruminococcus	s__Ruminococcus_callidus	OTU486	0	0	0	0	3	4	0	0	0	0	0	0	0	0	0	0	0	0	0	0	7
d__Bacteria	k__norank_d__Bacteria	p__Firmicutes	c__Clostridia	o__unclassified_c__Clostridia	f__unclassified_c__Clostridia	g__unclassified_c__Clostridia	s__unclassified_c__Clostridia	OTU67	122	52	72	94	37	1	24	18	13	29	76	5	44	70	12	20	69	31	26	51	866
d__Bacteria	k__norank_d__Bacteria	p__Proteobacteria	c__Gammaproteobacteria	o__Burkholderiales	f__Comamonadaceae	g__Comamonas	s__uncultured_rumen_bacterium_g__Comamonas	OTU1018	1	0	2	0	1	1	0	0	2	0	0	1	0	0	0	2	1	1	0	1	13
d__Bacteria	k__norank_d__Bacteria	p__unclassified_k__norank_d__Bacteria	c__unclassified_k__norank_d__Bacteria	o__unclassified_k__norank_d__Bacteria	f__unclassified_k__norank_d__Bacteria	g__unclassified_k__norank_d__Bacteria	s__unclassified_k__norank_d__Bacteria	OTU117	1	0	0	0	1	0	2	0	0	0	0	0	1	0	7	26	12	0	0	0	50
d__Bacteria	k__norank_d__Bacteria	p__Firmicutes	c__Clostridia	o__Lachnospirales	f__Lachnospiraceae	g__Shuttleworthia	s__unclassified_g__Shuttleworthia	OTU1123	119	443	184	38	203	108	197	186	163	44	208	56	85	139	137	196	39	91	164	183	2983
d__Bacteria	k__norank_d__Bacteria	p__Firmicutes	c__Clostridia	o__Christensenellales	f__Christensenellaceae	g__Christensenellaceae_R-7_group	s__unclassified_g__Christensenellaceae_R-7_group	OTU1147	1	0	2	4	0	0	0	0	0	0	0	0	0	5	0	0	1	0	0	0	13
d__Bacteria	k__norank_d__Bacteria	p__Patescibacteria	c__Saccharimonadia	o__Saccharimonadales	f__Saccharimonadaceae	g__Candidatus_Saccharimonas	s__uncultured_rumen_bacterium_g__Candidatus_Saccharimonas	OTU629	2	0	0	0	1	0	1	3	2	2	11	3	5	1	1	1	2	1	4	1	41
d__Bacteria	k__norank_d__Bacteria	p__Firmicutes	c__Clostridia	o__Peptostreptococcales-Tissierellales	f__Anaerovoracaceae	g__Eubacterium_nodatum_group	s__Eubacterium_sp._68-3-10	OTU496	0	0	0	0	5	6	0	0	0	0	0	0	0	0	1	1	0	0	0	0	13
d__Bacteria	k__norank_d__Bacteria	p__Firmicutes	c__Clostridia	o__Oscillospirales	f__Ruminococcaceae	g__Ruminococcus	s__unclassified_g__Ruminococcus	OTU42	37	11	17	9	28	2	12	47	30	20	41	24	11	16	56	23	68	7	33	66	558
d__Bacteria	k__norank_d__Bacteria	p__Bacteroidota	c__Bacteroidia	o__Bacteroidales	f__Muribaculaceae	g__norank_f__Muribaculaceae	s__uncultured_rumen_bacterium_g__norank_f__Muribaculaceae	OTU446	20	3	4	14	0	0	0	4	0	1	1	2	6	6	0	0	10	0	5	0	76
d__Bacteria	k__norank_d__Bacteria	p__Firmicutes	c__Bacilli	o__Erysipelotrichales	f__Erysipelotrichaceae	g__Anaerorhabdus_furcosa_group	s__uncultured_bacterium_g__Anaerorhabdus_furcosa_group	OTU956	0	0	0	0	0	0	0	0	0	0	3	0	0	0	0	0	0	0	0	0	3
d__Bacteria	k__norank_d__Bacteria	p__Actinobacteriota	c__Coriobacteriia	o__Coriobacteriales	f__unclassified_o__Coriobacteriales	g__unclassified_o__Coriobacteriales	s__unclassified_o__Coriobacteriales	OTU233	0	1	1	0	0	1	0	0	1	0	0	0	0	0	0	1	0	0	1	4	10
d__Bacteria	k__norank_d__Bacteria	p__Firmicutes	c__Clostridia	o__Clostridia_UCG-014	f__norank_o__Clostridia_UCG-014	g__norank_f__norank_o__Clostridia_UCG-014	s__uncultured_bacterium_g__norank_f__norank_o__Clostridia_UCG-014	OTU88	14	6	6	9	0	0	4	2	1	2	5	0	4	1	1	3	3	1	3	0	65
d__Bacteria	k__norank_d__Bacteria	p__Bacteroidota	c__Bacteroidia	o__Bacteroidales	f__Muribaculaceae	g__norank_f__Muribaculaceae	s__uncultured_rumen_bacterium_g__norank_f__Muribaculaceae	OTU133	35	1	4	0	0	0	1	1	11	18	32	1	10	4	4	2	9	0	8	7	148
d__Bacteria	k__norank_d__Bacteria	p__Firmicutes	c__Clostridia	o__Clostridia_UCG-014	f__norank_o__Clostridia_UCG-014	g__norank_f__norank_o__Clostridia_UCG-014	s__uncultured_rumen_bacterium_g__norank_f__norank_o__Clostridia_UCG-014	OTU893	59	26	31	15	12	0	14	10	3	11	54	6	18	28	19	31	6	15	9	22	389
d__Bacteria	k__norank_d__Bacteria	p__Bacteroidota	c__Bacteroidia	o__Bacteroidales	f__Bacteroidales_RF16_group	g__norank_f__Bacteroidales_RF16_group	s__unclassified_g__norank_f__Bacteroidales_RF16_group	OTU1951	0	0	0	0	0	0	0	0	0	0	0	0	2	0	0	0	1	1	0	0	4
d__Bacteria	k__norank_d__Bacteria	p__Firmicutes	c__Clostridia	o__Lachnospirales	f__Lachnospiraceae	g__Butyrivibrio	s__uncultured_rumen_bacterium_g__Butyrivibrio	OTU1368	6	6	2	1	6	0	4	4	10	3	8	3	1	2	18	6	11	2	19	7	119
d__Bacteria	k__norank_d__Bacteria	p__Bacteroidota	c__Bacteroidia	o__Bacteroidales	f__Prevotellaceae	g__Prevotellaceae_UCG-001	s__unclassified_g__Prevotellaceae_UCG-001	OTU1739	3	3	7	7	0	0	0	4	4	20	0	6	5	22	1	3	6	3	9	2	105
d__Bacteria	k__norank_d__Bacteria	p__Bacteroidota	c__Bacteroidia	o__Bacteroidales	f__norank_o__Bacteroidales	g__norank_f__norank_o__Bacteroidales	s__uncultured_bacterium_g__norank_f__norank_o__Bacteroidales	OTU1483	15	1	16	7	2	0	3	8	4	26	8	10	3	8	8	16	10	10	11	9	175
d__Bacteria	k__norank_d__Bacteria	p__Bacteroidota	c__Bacteroidia	o__Bacteroidales	f__Prevotellaceae	g__Prevotellaceae_UCG-003	s__uncultured_rumen_bacterium_g__Prevotellaceae_UCG-003	OTU47	2	0	0	0	0	0	0	0	0	0	10	0	1	1	0	0	0	0	0	0	14
d__Bacteria	k__norank_d__Bacteria	p__Firmicutes	c__Clostridia	o__Clostridia_UCG-014	f__norank_o__Clostridia_UCG-014	g__norank_f__norank_o__Clostridia_UCG-014	s__unclassified_g__norank_f__norank_o__Clostridia_UCG-014	OTU1426	1	1	2	1	1	1	0	0	0	1	1	0	2	1	3	0	2	1	1	3	22
d__Bacteria	k__norank_d__Bacteria	p__Firmicutes	c__Clostridia	o__Oscillospirales	f__Butyricicoccaceae	g__UCG-009	s__uncultured_bacterium_g__UCG-009	OTU1591	0	1	0	0	1	0	0	0	0	0	0	0	1	0	0	0	0	3	0	0	6
d__Bacteria	k__norank_d__Bacteria	p__Firmicutes	c__Clostridia	o__Lachnospirales	f__Lachnospiraceae	g__Lachnospiraceae_NK3A20_group	s__unclassified_g__Lachnospiraceae_NK3A20_group	OTU1577	64	5	50	48	1	1	8	36	26	42	67	22	58	71	13	91	118	40	60	19	840
d__Bacteria	k__norank_d__Bacteria	p__Firmicutes	c__Clostridia	o__Lachnospirales	f__Lachnospiraceae	g__Lachnospiraceae_NK3A20_group	s__unclassified_g__Lachnospiraceae_NK3A20_group	OTU1578	1	125	20	1	156	194	89	37	39	6	32	5	18	1	106	62	0	21	18	70	1001
d__Bacteria	k__norank_d__Bacteria	p__Firmicutes	c__Clostridia	o__unclassified_c__Clostridia	f__unclassified_c__Clostridia	g__unclassified_c__Clostridia	s__unclassified_c__Clostridia	OTU7	0	0	0	0	0	0	0	1	1	2	1	0	10	5	0	0	13	0	0	0	33
d__Bacteria	k__norank_d__Bacteria	p__Firmicutes	c__Clostridia	o__Clostridia_UCG-014	f__norank_o__Clostridia_UCG-014	g__norank_f__norank_o__Clostridia_UCG-014	s__unclassified_g__norank_f__norank_o__Clostridia_UCG-014	OTU1853	2	1	1	2	15	0	4	1	0	0	3	1	1	0	0	0	2	0	1	0	34
d__Bacteria	k__norank_d__Bacteria	p__Firmicutes	c__Clostridia	o__Lachnospirales	f__Lachnospiraceae	g__Lachnospiraceae_NK4A136_group	s__uncultured_rumen_bacterium_g__Lachnospiraceae_NK4A136_group	OTU1464	14	4	12	17	16	4	5	11	13	3	27	7	14	22	13	6	15	15	28	15	261
d__Bacteria	k__norank_d__Bacteria	p__Firmicutes	c__Bacilli	o__Acholeplasmatales	f__Acholeplasmataceae	g__Anaeroplasma	s__uncultured_rumen_bacterium_g__Anaeroplasma	OTU397	17	0	2	6	0	0	0	0	0	4	11	1	0	1	0	0	12	0	0	1	55
d__Bacteria	k__norank_d__Bacteria	p__Firmicutes	c__Bacilli	o__Izemoplasmatales	f__Izemoplasmataceae	g__norank_f__Izemoplasmataceae	s__unidentified_rumen_bacterium_RF3	OTU1531	0	0	0	0	0	0	0	0	0	0	0	0	0	0	0	0	2	0	0	1	3
d__Bacteria	k__norank_d__Bacteria	p__Firmicutes	c__Bacilli	o__RF39	f__norank_o__RF39	g__norank_f__norank_o__RF39	s__unclassified_g__norank_f__norank_o__RF39	OTU855	3	0	3	2	1	3	0	1	1	2	2	2	0	1	1	0	1	1	1	1	26
d__Bacteria	k__norank_d__Bacteria	p__Firmicutes	c__Clostridia	o__Lachnospirales	f__Lachnospiraceae	g__Syntrophococcus	s__uncultured_rumen_bacterium_g__Syntrophococcus	OTU663	2	3	1	0	1	1	0	0	2	0	2	1	2	0	1	1	1	1	1	3	23
d__Bacteria	k__norank_d__Bacteria	p__Proteobacteria	c__Gammaproteobacteria	o__Enterobacterales	f__Erwiniaceae	g__Pantoea	s__unclassified_g__Pantoea	OTU85	1	0	0	0	0	2	0	0	0	0	0	2	0	1	1	1	1	0	0	0	9
d__Bacteria	k__norank_d__Bacteria	p__Firmicutes	c__Clostridia	o__Peptostreptococcales-Tissierellales	f__Anaerovoracaceae	g__Eubacterium_nodatum_group	s__uncultured_rumen_bacterium_g__Eubacterium_nodatum_group	OTU135	1	0	0	0	1	0	0	2	1	0	1	3	5	0	3	1	3	6	0	0	27
d__Bacteria	k__norank_d__Bacteria	p__Desulfobacterota	c__Desulfobulbia	o__Desulfobulbales	f__Desulfobulbaceae	g__Desulfobulbus	s__unclassified_g__Desulfobulbus	OTU412	3	1	2	3	0	2	0	1	1	2	1	0	6	1	1	0	0	0	1	0	25
d__Bacteria	k__norank_d__Bacteria	p__Firmicutes	c__Clostridia	o__Lachnospirales	f__Lachnospiraceae	g__unclassified_f__Lachnospiraceae	s__unclassified_f__Lachnospiraceae	OTU393	11	0	8	6	2	0	7	8	6	1	21	3	0	8	24	8	4	2	13	10	142
d__Bacteria	k__norank_d__Bacteria	p__Firmicutes	c__Bacilli	o__Lactobacillales	f__Lactobacillaceae	g__Lactobacillus	s__unclassified_g__Lactobacillus	OTU970	0	1	0	0	0	0	1	0	0	0	1	0	0	0	1	0	0	1	0	1	6
d__Bacteria	k__norank_d__Bacteria	p__Firmicutes	c__Clostridia	o__Lachnospirales	f__Lachnospiraceae	g__unclassified_f__Lachnospiraceae	s__unclassified_f__Lachnospiraceae	OTU396	0	4	8	0	27	6	9	12	3	4	17	0	0	0	11	0	0	9	13	4	127
d__Bacteria	k__norank_d__Bacteria	p__unclassified_k__norank_d__Bacteria	c__unclassified_k__norank_d__Bacteria	o__unclassified_k__norank_d__Bacteria	f__unclassified_k__norank_d__Bacteria	g__unclassified_k__norank_d__Bacteria	s__unclassified_k__norank_d__Bacteria	OTU1223	0	1	0	0	0	0	0	0	0	0	0	0	0	0	0	1	0	0	0	0	2
d__Bacteria	k__norank_d__Bacteria	p__Firmicutes	c__Negativicutes	o__Acidaminococcales	f__Acidaminococcaceae	g__Succiniclasticum	s__uncultured_rumen_bacterium_g__Succiniclasticum	OTU1067	8	6	7	5	2	2	14	3	3	5	1	3	10	9	31	18	2	12	3	5	149
d__Bacteria	k__norank_d__Bacteria	p__Firmicutes	c__Clostridia	o__Peptostreptococcales-Tissierellales	f__Anaerovoracaceae	g__Eubacterium_nodatum_group	s__uncultured_bacterium_g__Eubacterium_nodatum_group	OTU705	0	1	3	1	0	1	1	0	0	1	0	0	0	0	0	0	0	1	0	0	9
d__Bacteria	k__norank_d__Bacteria	p__Firmicutes	c__Clostridia	o__Clostridia_UCG-014	f__norank_o__Clostridia_UCG-014	g__norank_f__norank_o__Clostridia_UCG-014	s__unclassified_g__norank_f__norank_o__Clostridia_UCG-014	OTU748	9	0	2	0	0	0	1	2	1	0	3	2	0	2	0	1	3	0	3	0	29
d__Bacteria	k__norank_d__Bacteria	p__unclassified_k__norank_d__Bacteria	c__unclassified_k__norank_d__Bacteria	o__unclassified_k__norank_d__Bacteria	f__unclassified_k__norank_d__Bacteria	g__unclassified_k__norank_d__Bacteria	s__unclassified_k__norank_d__Bacteria	OTU943	8	1	0	0	0	0	0	0	0	0	8	1	1	16	0	0	0	0	1	0	36
d__Bacteria	k__norank_d__Bacteria	p__Bacteroidota	c__Bacteroidia	o__Bacteroidales	f__Prevotellaceae	g__Prevotellaceae_NK3B31_group	s__uncultured_rumen_bacterium_g__Prevotellaceae_NK3B31_group	OTU1603	1	0	1	2	0	0	0	0	0	3	0	0	0	3	0	0	1	0	0	0	11
d__Bacteria	k__norank_d__Bacteria	p__Actinobacteriota	c__Actinobacteria	o__Actinomycetales	f__Actinomycetaceae	g__norank_f__Actinomycetaceae	s__uncultured_rumen_bacterium_g__norank_f__Actinomycetaceae	OTU1034	2	0	0	1	0	0	0	0	0	0	0	0	6	0	0	0	0	0	0	0	9
d__Bacteria	k__norank_d__Bacteria	p__Firmicutes	c__Clostridia	o__Lachnospirales	f__Lachnospiraceae	g__Lachnospiraceae_AC2044_group	s__uncultured_rumen_bacterium_g__Lachnospiraceae_AC2044_group	OTU623	21	3	13	18	0	0	3	6	7	14	42	6	1	24	0	1	30	4	13	7	213
d__Bacteria	k__norank_d__Bacteria	p__Firmicutes	c__Bacilli	o__RF39	f__norank_o__RF39	g__norank_f__norank_o__RF39	s__unclassified_g__norank_f__norank_o__RF39	OTU1135	8	0	1	3	1	1	2	2	3	0	15	3	13	9	1	10	3	1	9	2	87
d__Bacteria	k__norank_d__Bacteria	p__Bacteroidota	c__Bacteroidia	o__Bacteroidales	f__Rikenellaceae	g__Rikenellaceae_RC9_gut_group	s__uncultured_rumen_bacterium_g__Rikenellaceae_RC9_gut_group	OTU1681	82	25	22	125	13	11	9	6	5	19	52	9	44	29	1	24	63	16	15	19	589
d__Bacteria	k__norank_d__Bacteria	p__Firmicutes	c__Clostridia	o__Clostridia_UCG-014	f__norank_o__Clostridia_UCG-014	g__norank_f__norank_o__Clostridia_UCG-014	s__uncultured_bacterium_g__norank_f__norank_o__Clostridia_UCG-014	OTU1500	2	1	0	0	0	0	0	0	4	1	2	0	1	0	0	5	0	1	2	4	23
d__Bacteria	k__norank_d__Bacteria	p__Firmicutes	c__Clostridia	o__Peptostreptococcales-Tissierellales	f__Anaerovoracaceae	g__Family_XIII_AD3011_group	s__uncultured_rumen_bacterium_g__Family_XIII_AD3011_group	OTU175	28	16	28	18	0	2	8	3	3	5	12	0	7	11	2	3	17	6	9	11	189
d__Bacteria	k__norank_d__Bacteria	p__Firmicutes	c__Clostridia	o__Lachnospirales	f__Lachnospiraceae	g__Eubacterium_hallii_group	s__uncultured_bacterium_g__Eubacterium_hallii_group	OTU334	19	21	39	46	0	1	1	8	2	13	1	9	4	42	0	4	18	10	26	6	270
d__Bacteria	k__norank_d__Bacteria	p__Patescibacteria	c__Saccharimonadia	o__Saccharimonadales	f__Saccharimonadaceae	g__Candidatus_Saccharimonas	s__uncultured_rumen_bacterium_g__Candidatus_Saccharimonas	OTU43	41	18	27	35	14	2	53	27	26	19	25	35	29	62	91	57	47	53	17	46	724
d__Bacteria	k__norank_d__Bacteria	p__Firmicutes	c__Clostridia	o__Lachnospirales	f__Lachnospiraceae	g__Eubacterium_hallii_group	s__uncultured_rumen_bacterium_g__Eubacterium_hallii_group	OTU1063	1	2	0	2	0	0	5	2	1	1	0	1	9	2	1	1	1	2	1	2	34
d__Bacteria	k__norank_d__Bacteria	p__Bacteroidota	c__Bacteroidia	o__Bacteroidales	f__Muribaculaceae	g__norank_f__Muribaculaceae	s__uncultured_bacterium_g__norank_f__Muribaculaceae	OTU525	0	0	0	0	1	0	2	0	0	0	2	0	0	0	0	0	0	0	0	0	5
d__Bacteria	k__norank_d__Bacteria	p__Firmicutes	c__Negativicutes	o__Veillonellales-Selenomonadales	f__Selenomonadaceae	g__unclassified_f__Selenomonadaceae	s__unclassified_f__Selenomonadaceae	OTU1040	2	1	0	4	0	0	0	0	1	1	0	1	2	5	0	0	3	1	2	0	23
d__Bacteria	k__norank_d__Bacteria	p__Actinobacteriota	c__Actinobacteria	o__Corynebacteriales	f__Dietziaceae	g__Dietzia	s__Dietzia_psychralcaliphila	OTU34	0	2	0	1	0	0	0	0	0	0	0	0	0	0	0	0	0	0	0	0	3
d__Bacteria	k__norank_d__Bacteria	p__Bacteroidota	c__Bacteroidia	o__Bacteroidales	f__Prevotellaceae	g__Prevotella	s__uncultured_bacterium_g__Prevotella	OTU558	56	102	232	40	435	204	311	1639	1112	413	36	498	196	83	143	414	36	146	236	294	6626
d__Bacteria	k__norank_d__Bacteria	p__Bacteroidota	c__Bacteroidia	o__Bacteroidales	f__F082	g__norank_f__F082	s__unclassified_g__norank_f__F082	OTU684	0	0	0	0	0	0	0	1	1	1	0	1	0	0	0	0	1	0	0	0	5
d__Bacteria	k__norank_d__Bacteria	p__Proteobacteria	c__Alphaproteobacteria	o__Rhodospirillales	f__norank_o__Rhodospirillales	g__norank_f__norank_o__Rhodospirillales	s__uncultured_rumen_bacterium_g__norank_f__norank_o__Rhodospirillales	OTU1238	0	0	1	1	0	0	0	0	0	1	1	1	0	0	0	1	1	0	4	0	11
d__Bacteria	k__norank_d__Bacteria	p__Firmicutes	c__Clostridia	o__Oscillospirales	f__Eubacterium_coprostanoligenes_group	g__norank_f__Eubacterium_coprostanoligenes_group	s__uncultured_rumen_bacterium_g__norank_f__Eubacterium_coprostanoligenes_group	OTU1050	0	1	2	2	0	0	0	1	0	0	0	1	2	1	0	0	6	4	0	1	21
d__Bacteria	k__norank_d__Bacteria	p__Bacteroidota	c__Bacteroidia	o__Bacteroidales	f__Rikenellaceae	g__Rikenellaceae_RC9_gut_group	s__uncultured_bacterium_g__Rikenellaceae_RC9_gut_group	OTU50	0	0	0	1	2	0	1	0	1	0	0	0	0	0	0	0	1	0	0	0	6
d__Bacteria	k__norank_d__Bacteria	p__Firmicutes	c__Clostridia	o__Oscillospirales	f__Clostridium_methylpentosum_group	g__norank_f__Clostridium_methylpentosum_group	s__uncultured_rumen_bacterium_g__norank_f__Clostridium_methylpentosum_group	OTU1889	0	2	1	0	0	0	0	0	0	1	0	0	4	0	0	3	3	0	0	0	14
d__Bacteria	k__norank_d__Bacteria	p__Cyanobacteria	c__Vampirivibrionia	o__Gastranaerophilales	f__norank_o__Gastranaerophilales	g__norank_f__norank_o__Gastranaerophilales	s__unclassified_g__norank_f__norank_o__Gastranaerophilales	OTU1423	0	0	1	2	0	0	0	0	3	1	10	1	1	3	0	3	13	1	2	6	47
d__Bacteria	k__norank_d__Bacteria	p__Firmicutes	c__Clostridia	o__Lachnospirales	f__Lachnospiraceae	g__unclassified_f__Lachnospiraceae	s__unclassified_f__Lachnospiraceae	OTU1344	1	0	2	4	0	0	0	0	0	0	1	0	2	1	0	1	2	3	0	0	17
d__Bacteria	k__norank_d__Bacteria	p__Firmicutes	c__Bacilli	o__RF39	f__norank_o__RF39	g__norank_f__norank_o__RF39	s__unclassified_g__norank_f__norank_o__RF39	OTU1042	0	3	4	0	6	1	6	2	5	1	7	0	6	2	4	3	0	2	6	5	63
d__Bacteria	k__norank_d__Bacteria	p__Firmicutes	c__Bacilli	o__Erysipelotrichales	f__Erysipelatoclostridiaceae	g__UCG-004	s__unclassified_g__UCG-004	OTU1221	0	0	0	0	0	0	0	0	0	1	1	0	0	0	0	2	0	0	2	0	6
d__Bacteria	k__norank_d__Bacteria	p__Bacteroidota	c__Bacteroidia	o__Bacteroidales	f__Rikenellaceae	g__Rikenellaceae_RC9_gut_group	s__unclassified_g__Rikenellaceae_RC9_gut_group	OTU1671	5	2	5	3	0	0	3	1	4	27	0	3	4	12	0	2	6	4	1	2	84
d__Bacteria	k__norank_d__Bacteria	p__Bacteroidota	c__Bacteroidia	o__Bacteroidales	f__Bacteroidaceae	g__Bacteroides	s__Bacteroides_vulgatus	OTU355	2	0	1	0	0	0	0	0	0	0	0	0	0	0	0	1	0	0	0	0	4
d__Bacteria	k__norank_d__Bacteria	p__Firmicutes	c__Clostridia	o__Clostridia_UCG-014	f__norank_o__Clostridia_UCG-014	g__norank_f__norank_o__Clostridia_UCG-014	s__unclassified_g__norank_f__norank_o__Clostridia_UCG-014	OTU922	10	61	21	10	50	17	64	20	37	3	59	10	25	9	78	24	9	26	32	71	636
d__Bacteria	k__norank_d__Bacteria	p__Bacteroidota	c__Bacteroidia	o__Bacteroidales	f__Rikenellaceae	g__Rikenellaceae_RC9_gut_group	s__uncultured_rumen_bacterium_g__Rikenellaceae_RC9_gut_group	OTU726	46	34	24	13	12	6	12	5	11	7	8	12	32	11	6	15	26	22	9	13	324
d__Bacteria	k__norank_d__Bacteria	p__Firmicutes	c__Bacilli	o__Erysipelotrichales	f__Erysipelotrichaceae	g__Catenisphaera	s__unclassified_g__Catenisphaera	OTU502	1	0	1	0	1	11	1	0	1	1	2	1	3	4	0	1	1	0	0	1	30
d__Bacteria	k__norank_d__Bacteria	p__Firmicutes	c__Clostridia	o__Lachnospirales	f__Lachnospiraceae	g__Eubacterium_hallii_group	s__unidentified_rumen_bacterium_RF24	OTU555	5	2	1	1	0	0	0	1	0	0	5	0	1	4	1	3	1	1	3	0	29
d__Bacteria	k__norank_d__Bacteria	p__Firmicutes	c__Clostridia	o__Oscillospirales	f__Ruminococcaceae	g__norank_f__Ruminococcaceae	s__uncultured_rumen_bacterium_g__norank_f__Ruminococcaceae	OTU1851	0	0	0	0	0	0	0	0	0	0	0	0	0	0	0	1	0	0	0	1	2
d__Bacteria	k__norank_d__Bacteria	p__Bacteroidota	c__Bacteroidia	o__Bacteroidales	f__Prevotellaceae	g__unclassified_f__Prevotellaceae	s__unclassified_f__Prevotellaceae	OTU1717	10	28	5	0	3	5	6	3	3	6	2	8	10	0	36	3	5	15	1	44	193
d__Bacteria	k__norank_d__Bacteria	p__Bacteroidota	c__Bacteroidia	o__Bacteroidales	f__Prevotellaceae	g__Prevotella	s__unclassified_g__Prevotella	OTU1635	6	0	9	0	0	0	0	3	0	5	2	15	2	1	0	1	4	1	2	0	51
d__Bacteria	k__norank_d__Bacteria	p__Bacteroidota	c__Bacteroidia	o__Bacteroidales	f__Bacteroidales_RF16_group	g__norank_f__Bacteroidales_RF16_group	s__unclassified_g__norank_f__Bacteroidales_RF16_group	OTU963	0	0	0	0	0	0	0	0	0	0	1	0	0	0	0	0	0	0	0	0	1
d__Bacteria	k__norank_d__Bacteria	p__Cyanobacteria	c__Vampirivibrionia	o__Gastranaerophilales	f__norank_o__Gastranaerophilales	g__norank_f__norank_o__Gastranaerophilales	s__unclassified_g__norank_f__norank_o__Gastranaerophilales	OTU829	0	0	0	0	0	0	0	1	0	1	0	0	0	1	0	0	0	0	1	1	5
d__Bacteria	k__norank_d__Bacteria	p__Firmicutes	c__Clostridia	o__Lachnospirales	f__Lachnospiraceae	g__Syntrophococcus	s__Syntrophococcus_sucromutans	OTU341	24	26	31	14	16	6	3	5	1	11	15	6	21	26	12	7	20	15	17	8	284
d__Bacteria	k__norank_d__Bacteria	p__Bacteroidota	c__Bacteroidia	o__Bacteroidales	f__Prevotellaceae	g__Prevotellaceae_UCG-001	s__uncultured_rumen_bacterium_g__Prevotellaceae_UCG-001	OTU438	1	0	0	2	0	0	0	1	0	2	1	0	1	0	0	0	0	0	0	0	8
d__Bacteria	k__norank_d__Bacteria	p__Spirochaetota	c__Spirochaetia	o__Spirochaetales	f__Spirochaetaceae	g__Treponema	s__uncultured_rumen_bacterium_g__Treponema	OTU1801	1	1	1	1	0	0	3	0	1	6	1	3	1	4	0	0	1	0	1	2	27
d__Bacteria	k__norank_d__Bacteria	p__Firmicutes	c__Clostridia	o__Lachnospirales	f__Lachnospiraceae	g__Lachnospiraceae_UCG-008	s__uncultured_rumen_bacterium_g__Lachnospiraceae_UCG-008	OTU677	2	0	0	1	0	0	0	0	1	1	2	0	1	1	0	0	2	0	0	0	11
d__Bacteria	k__norank_d__Bacteria	p__Firmicutes	c__Clostridia	o__Lachnospirales	f__Lachnospiraceae	g__unclassified_f__Lachnospiraceae	s__unclassified_f__Lachnospiraceae	OTU642	1	3	1	0	2	0	2	1	1	0	1	0	2	1	1	0	0	1	0	1	18
d__Bacteria	k__norank_d__Bacteria	p__Firmicutes	c__Clostridia	o__Oscillospirales	f__Oscillospiraceae	g__NK4A214_group	s__unclassified_g__NK4A214_group	OTU1433	33	25	23	11	8	0	7	13	14	24	30	5	15	11	3	38	21	23	13	9	326
d__Bacteria	k__norank_d__Bacteria	p__Firmicutes	c__Bacilli	o__Erysipelotrichales	f__Erysipelatoclostridiaceae	g__UCG-004	s__unclassified_g__UCG-004	OTU679	1	0	0	0	0	0	1	0	1	0	0	0	0	0	0	0	1	1	0	0	5
d__Bacteria	k__norank_d__Bacteria	p__Firmicutes	c__Clostridia	o__Lachnospirales	f__Lachnospiraceae	g__Lachnospiraceae_NK3A20_group	s__uncultured_rumen_bacterium_g__Lachnospiraceae_NK3A20_group	OTU230	3	7	3	7	1	2	2	2	3	1	1	1	7	0	2	4	3	4	3	2	58
d__Bacteria	k__norank_d__Bacteria	p__Spirochaetota	c__Spirochaetia	o__Spirochaetales	f__Spirochaetaceae	g__Sphaerochaeta	s__uncultured_bacterium_g__Sphaerochaeta	OTU815	0	0	0	0	0	0	3	0	4	1	1	4	0	0	2	1	0	0	0	2	18
d__Bacteria	k__norank_d__Bacteria	p__Proteobacteria	c__Alphaproteobacteria	o__Rhodospirillales	f__norank_o__Rhodospirillales	g__norank_f__norank_o__Rhodospirillales	s__unclassified_g__norank_f__norank_o__Rhodospirillales	OTU585	0	0	0	0	0	0	0	2	0	0	0	0	2	0	0	0	0	0	0	0	4
d__Bacteria	k__norank_d__Bacteria	p__Firmicutes	c__Clostridia	o__Oscillospirales	f__Oscillospiraceae	g__UCG-002	s__unclassified_g__UCG-002	OTU26	8	2	1	15	0	0	3	0	0	3	7	2	2	3	0	3	21	2	0	0	72
d__Bacteria	k__norank_d__Bacteria	p__Firmicutes	c__Clostridia	o__Oscillospirales	f__Eubacterium_coprostanoligenes_group	g__norank_f__Eubacterium_coprostanoligenes_group	s__uncultured_rumen_bacterium_g__norank_f__Eubacterium_coprostanoligenes_group	OTU1283	34	2	4	7	0	0	1	1	1	0	4	0	11	14	1	3	35	4	4	3	129
d__Bacteria	k__norank_d__Bacteria	p__Firmicutes	c__Clostridia	o__Oscillospirales	f__UCG-010	g__norank_f__UCG-010	s__uncultured_rumen_bacterium_g__norank_f__UCG-010	OTU80	27	4	2	8	1	1	2	0	2	4	3	5	4	12	1	7	22	8	0	4	117
d__Bacteria	k__norank_d__Bacteria	p__Patescibacteria	c__Saccharimonadia	o__Saccharimonadales	f__norank_o__Saccharimonadales	g__norank_f__norank_o__Saccharimonadales	s__Candidatus_Saccharibacteria_bacterium_UB2523	OTU921	0	0	0	0	7	50	0	0	0	0	1	0	0	0	4	0	0	0	0	5	67
d__Bacteria	k__norank_d__Bacteria	p__Firmicutes	c__Bacilli	o__Erysipelotrichales	f__Erysipelotrichaceae	g__norank_f__Erysipelotrichaceae	s__uncultured_rumen_bacterium_g__norank_f__Erysipelotrichaceae	OTU1026	0	1	0	0	0	1	0	0	0	0	0	0	1	1	0	0	1	0	0	0	5
d__Bacteria	k__norank_d__Bacteria	p__Bacteroidota	c__Bacteroidia	o__Bacteroidales	f__Prevotellaceae	g__Prevotella	s__uncultured_rumen_bacterium_g__Prevotella	OTU1631	17	1	7	8	0	0	2	6	5	14	18	14	2	1	0	7	6	0	3	4	115
d__Bacteria	k__norank_d__Bacteria	p__Firmicutes	c__Clostridia	o__Lachnospirales	f__Lachnospiraceae	g__Acetitomaculum	s__uncultured_rumen_bacterium_g__Acetitomaculum	OTU1004	9	12	8	28	2	1	2	7	2	5	11	2	13	31	4	6	16	4	8	5	176
d__Bacteria	k__norank_d__Bacteria	p__Firmicutes	c__Clostridia	o__Peptostreptococcales-Tissierellales	f__Anaerovoracaceae	g__Mogibacterium	s__uncultured_rumen_bacterium_g__Mogibacterium	OTU1124	41	166	19	18	11	3	20	14	5	18	24	6	38	66	4	30	10	12	10	12	527
d__Bacteria	k__norank_d__Bacteria	p__Firmicutes	c__Negativicutes	o__Veillonellales-Selenomonadales	f__Veillonellaceae	g__Megasphaera	s__Megasphaera_hexanoica	OTU837	0	0	0	0	0	0	1	0	2	1	0	0	0	0	0	1	0	0	0	1	6
d__Bacteria	k__norank_d__Bacteria	p__Bacteroidota	c__Bacteroidia	o__Bacteroidales	f__Rikenellaceae	g__Rikenellaceae_RC9_gut_group	s__uncultured_bacterium_g__Rikenellaceae_RC9_gut_group	OTU932	1	0	0	0	0	0	0	0	0	1	5	1	0	0	0	1	0	0	2	0	11
d__Bacteria	k__norank_d__Bacteria	p__Firmicutes	c__Bacilli	o__Mycoplasmatales	f__Mycoplasmataceae	g__Mycoplasma	s__unclassified_g__Mycoplasma	OTU1307	0	0	0	0	0	0	0	1	0	0	0	0	1	0	0	0	1	0	0	0	3
d__Bacteria	k__norank_d__Bacteria	p__Firmicutes	c__Clostridia	o__Peptostreptococcales-Tissierellales	f__Anaerovoracaceae	g__Family_XIII_AD3011_group	s__uncultured_rumen_bacterium_g__Family_XIII_AD3011_group	OTU1064	4	14	8	2	2	0	1	0	1	2	2	0	4	4	1	0	1	0	1	1	48
d__Bacteria	k__norank_d__Bacteria	p__Firmicutes	c__Clostridia	o__Christensenellales	f__Christensenellaceae	g__Christensenellaceae_R-7_group	s__uncultured_rumen_bacterium_g__Christensenellaceae_R-7_group	OTU308	173	45	57	91	36	13	62	13	15	34	37	17	81	39	0	64	87	53	26	34	977
d__Bacteria	k__norank_d__Bacteria	p__Firmicutes	c__Clostridia	o__Oscillospirales	f__Ruminococcaceae	g__CAG-352	s__uncultured_rumen_bacterium_g__CAG-352	OTU1102	6	0	0	1	0	0	0	0	4	1	0	1	1	3	0	5	7	1	2	0	32
d__Bacteria	k__norank_d__Bacteria	p__Firmicutes	c__Clostridia	o__Christensenellales	f__Christensenellaceae	g__Christensenellaceae_R-7_group	s__unclassified_g__Christensenellaceae_R-7_group	OTU1159	4	0	1	4	0	0	0	4	0	1	0	1	1	1	0	3	0	4	0	2	26
d__Bacteria	k__norank_d__Bacteria	p__Firmicutes	c__Bacilli	o__Erysipelotrichales	f__Erysipelatoclostridiaceae	g__Kandleria	s__Kandleria_vitulina	OTU1104	20	0	43	0	0	0	25	8	3	2	23	4	4	16	12	20	1	34	12	16	243
d__Bacteria	k__norank_d__Bacteria	p__Proteobacteria	c__Alphaproteobacteria	o__Rickettsiales	f__Mitochondria	g__norank_f__Mitochondria	s__uncultured_rumen_bacterium_g__norank_f__Mitochondria	OTU1805	1	1	0	2	0	0	0	2	0	1	0	0	1	0	0	0	0	2	0	0	10
d__Bacteria	k__norank_d__Bacteria	p__Bacteroidota	c__Bacteroidia	o__Bacteroidales	f__Prevotellaceae	g__Prevotellaceae_UCG-001	s__uncultured_rumen_bacterium_g__Prevotellaceae_UCG-001	OTU1571	11	0	12	22	0	0	0	9	0	10	9	7	2	24	0	0	15	0	28	0	149
d__Bacteria	k__norank_d__Bacteria	p__Firmicutes	c__Clostridia	o__Peptostreptococcales-Tissierellales	f__Peptostreptococcaceae	g__Paeniclostridium	s__unclassified_g__Paeniclostridium	OTU712	0	0	0	0	0	0	0	0	0	0	0	0	2	0	0	0	0	0	0	0	2
d__Bacteria	k__norank_d__Bacteria	p__Bacteroidota	c__Bacteroidia	o__Bacteroidales	f__Prevotellaceae	g__Prevotella	s__uncultured_rumen_bacterium_g__Prevotella	OTU1777	7	0	0	2	0	0	0	0	0	0	0	0	0	0	0	0	2	0	1	0	12
d__Bacteria	k__norank_d__Bacteria	p__Firmicutes	c__Clostridia	o__Clostridia_UCG-014	f__norank_o__Clostridia_UCG-014	g__norank_f__norank_o__Clostridia_UCG-014	s__uncultured_rumen_bacterium_g__norank_f__norank_o__Clostridia_UCG-014	OTU398	16	0	6	29	1	3	0	2	1	3	10	3	6	22	0	9	17	1	1	7	137
d__Bacteria	k__norank_d__Bacteria	p__Bacteroidota	c__Bacteroidia	o__Bacteroidales	f__Prevotellaceae	g__Prevotella	s__uncultured_rumen_bacterium_g__Prevotella	OTU1773	0	0	0	0	0	0	0	0	0	0	0	1	0	0	0	0	6	0	0	0	7
d__Bacteria	k__norank_d__Bacteria	p__Bacteroidota	c__Bacteroidia	o__Bacteroidales	f__Rikenellaceae	g__Rikenellaceae_RC9_gut_group	s__uncultured_rumen_bacterium_g__Rikenellaceae_RC9_gut_group	OTU475	0	4	0	0	5	1	0	0	2	0	0	0	0	0	2	0	0	0	0	1	15
d__Bacteria	k__norank_d__Bacteria	p__Bacteroidota	c__Bacteroidia	o__Bacteroidales	f__Muribaculaceae	g__norank_f__Muribaculaceae	s__uncultured_rumen_bacterium_g__norank_f__Muribaculaceae	OTU127	32	30	10	22	1	3	7	2	1	9	6	2	39	63	4	14	19	8	8	5	285
d__Bacteria	k__norank_d__Bacteria	p__Firmicutes	c__Bacilli	o__RF39	f__norank_o__RF39	g__norank_f__norank_o__RF39	s__unclassified_g__norank_f__norank_o__RF39	OTU840	3	0	0	0	1	1	1	0	1	2	3	4	0	2	0	3	0	0	0	0	21
d__Bacteria	k__norank_d__Bacteria	p__Bacteroidota	c__Bacteroidia	o__Bacteroidales	f__Muribaculaceae	g__norank_f__Muribaculaceae	s__uncultured_rumen_bacterium_g__norank_f__Muribaculaceae	OTU124	27	6	11	21	7	0	6	0	4	16	7	5	24	27	0	10	11	4	10	4	200
d__Bacteria	k__norank_d__Bacteria	p__Bacteroidota	c__Bacteroidia	o__Bacteroidales	f__F082	g__norank_f__F082	s__uncultured_rumen_bacterium_g__norank_f__F082	OTU1669	64	9	55	40	16	3	29	16	24	19	36	49	42	61	13	27	30	24	70	41	668
d__Bacteria	k__norank_d__Bacteria	p__Bacteroidota	c__Bacteroidia	o__Bacteroidales	f__Prevotellaceae	g__Prevotellaceae_UCG-003	s__uncultured_rumen_bacterium_g__Prevotellaceae_UCG-003	OTU115	15	5	8	22	2	0	2	10	8	16	9	17	15	3	3	6	16	9	2	4	172
d__Bacteria	k__norank_d__Bacteria	p__Firmicutes	c__Clostridia	o__Peptostreptococcales-Tissierellales	f__Anaerovoracaceae	g__Mogibacterium	s__uncultured_bacterium_g__Mogibacterium	OTU526	1	0	1	0	0	0	1	0	0	1	0	0	1	0	1	0	0	0	1	0	7
d__Bacteria	k__norank_d__Bacteria	p__Spirochaetota	c__Spirochaetia	o__Spirochaetales	f__Spirochaetaceae	g__Treponema	s__Treponema_saccharophilum_DSM_2985	OTU1054	6	1	5	8	0	0	1	9	9	3	5	16	4	8	9	2	8	4	7	7	112
d__Bacteria	k__norank_d__Bacteria	p__Firmicutes	c__Clostridia	o__Clostridiales	f__Clostridiaceae	g__Clostridium_sensu_stricto_1	s__unclassified_g__Clostridium_sensu_stricto_1	OTU432	1	0	0	9	0	0	0	1	1	1	0	0	0	3	0	1	0	0	1	0	18
d__Bacteria	k__norank_d__Bacteria	p__Firmicutes	c__Clostridia	o__Oscillospirales	f__UCG-010	g__norank_f__UCG-010	s__uncultured_prokaryote_g__norank_f__UCG-010	OTU1960	0	0	0	2	0	0	0	0	0	0	0	0	0	0	0	0	0	0	0	0	2
d__Bacteria	k__norank_d__Bacteria	p__Verrucomicrobiota	c__Kiritimatiellae	o__WCHB1-41	f__norank_o__WCHB1-41	g__norank_f__norank_o__WCHB1-41	s__uncultured_rumen_bacterium_g__norank_f__norank	OTU1615	0	0	1	5	0	0	0	0	0	0	0	0	1	1	0	0	5	0	1	1	15
d__Bacteria	k__norank_d__Bacteria	p__Bacteroidota	c__Bacteroidia	o__Bacteroidales	f__Prevotellaceae	g__Paraprevotella	s__uncultured_rumen_bacterium_g__Paraprevotella	OTU1811	0	0	0	1	0	0	0	0	0	1	0	0	0	0	0	0	0	0	1	0	3
d__Bacteria	k__norank_d__Bacteria	p__Bacteroidota	c__Bacteroidia	o__Bacteroidales	f__Prevotellaceae	g__Prevotella	s__uncultured_rumen_bacterium_g__Prevotella	OTU793	28	32	42	36	0	0	62	34	44	62	30	72	52	30	26	33	48	65	17	32	745
d__Bacteria	k__norank_d__Bacteria	p__Firmicutes	c__Bacilli	o__RF39	f__norank_o__RF39	g__norank_f__norank_o__RF39	s__uncultured_bacterium_g__norank_f__norank_o__RF39	OTU1585	0	0	0	0	0	0	0	0	0	0	0	1	1	0	0	0	1	0	0	0	3
d__Bacteria	k__norank_d__Bacteria	p__Firmicutes	c__Bacilli	o__Erysipelotrichales	f__Erysipelotrichaceae	g__unclassified_f__Erysipelotrichaceae	s__unclassified_f__Erysipelotrichaceae	OTU252	1	3	4	2	2	0	1	1	0	4	2	1	3	5	9	1	3	2	2	3	49
d__Bacteria	k__norank_d__Bacteria	p__Bacteroidota	c__Bacteroidia	o__Bacteroidales	f__p-251-o5	g__norank_f__p-251-o5	s__uncultured_bacterium_g__norank_f__p-251-o5	OTU40	0	0	0	8	0	0	0	0	0	0	1	0	0	0	0	0	0	0	0	0	9
d__Bacteria	k__norank_d__Bacteria	p__Bacteroidota	c__Bacteroidia	o__Bacteroidales	f__Prevotellaceae	g__Prevotella	s__unclassified_g__Prevotella	OTU1382	16	17	10	5	6	0	11	14	38	17	23	34	26	4	77	3	2	14	3	13	333
d__Bacteria	k__norank_d__Bacteria	p__Bacteroidota	c__Bacteroidia	o__Bacteroidales	f__Prevotellaceae	g__Prevotella	s__unclassified_g__Prevotella	OTU1383	9	1	13	5	0	0	3	21	18	36	4	26	5	16	0	11	13	8	18	5	212
d__Bacteria	k__norank_d__Bacteria	p__Bacteroidota	c__Bacteroidia	o__Bacteroidales	f__Prevotellaceae	g__Prevotella	s__unclassified_g__Prevotella	OTU1384	34	30	11	42	14	1	5	12	44	26	11	42	43	18	3	13	40	28	8	28	453
d__Bacteria	k__norank_d__Bacteria	p__Firmicutes	c__Bacilli	o__Staphylococcales	f__Staphylococcaceae	g__Staphylococcus	s__unclassified_g__Staphylococcus	OTU1080	6	11	1	1	0	1	0	0	4	4	6	0	5	1	0	2	3	3	0	2	50
d__Bacteria	k__norank_d__Bacteria	p__Patescibacteria	c__Gracilibacteria	o__Absconditabacteriales_SR1	f__norank_o__Absconditabacteriales_SR1	g__norank_f__norank_o__Absconditabacteriales_SR1	s__uncultured_bacterium_g__norank_f__norank_o__Absconditabacteriales_SR1	OTU1369	0	0	0	10	0	0	0	0	0	0	0	0	0	4	0	0	16	0	2	0	32
d__Bacteria	k__norank_d__Bacteria	p__Firmicutes	c__Clostridia	o__Lachnospirales	f__Lachnospiraceae	g__Eubacterium_ruminantium_group	s__uncultured_bacterium_g__Eubacterium_ruminantium_group	OTU245	2	41	12	0	14	35	22	13	29	0	2	3	0	0	17	7	0	2	6	13	218
d__Bacteria	k__norank_d__Bacteria	p__Firmicutes	c__Clostridia	o__norank_c__Clostridia	f__Hungateiclostridiaceae	g__Saccharofermentans	s__uncultured_bacterium_g__Saccharofermentans	OTU1280	5	1	3	5	2	0	2	2	0	3	1	2	2	7	5	5	10	4	4	2	65
d__Bacteria	k__norank_d__Bacteria	p__Bacteroidota	c__Bacteroidia	o__Bacteroidales	f__Prevotellaceae	g__Prevotellaceae_NK3B31_group	s__unclassified_g__Prevotellaceae_NK3B31_group	OTU1738	0	0	0	10	0	0	0	0	0	0	0	0	0	1	0	0	0	0	0	0	11
d__Bacteria	k__norank_d__Bacteria	p__Spirochaetota	c__Spirochaetia	o__Spirochaetales	f__Spirochaetaceae	g__Treponema	s__unclassified_g__Treponema	OTU571	1	0	0	9	0	0	0	1	0	2	0	1	0	6	0	0	5	0	3	0	28
d__Bacteria	k__norank_d__Bacteria	p__Firmicutes	c__Clostridia	o__Peptostreptococcales-Tissierellales	f__Anaerovoracaceae	g__Eubacterium_nodatum_group	s__uncultured_rumen_bacterium_g__Eubacterium_nodatum_group	OTU1170	2	3	2	2	1	1	1	1	0	1	0	1	2	3	3	1	2	1	0	0	27
d__Bacteria	k__norank_d__Bacteria	p__Bacteroidota	c__Bacteroidia	o__Bacteroidales	f__Prevotellaceae	g__Prevotellaceae_UCG-003	s__uncultured_rumen_bacterium_g__Prevotellaceae_UCG-003	OTU1346	0	0	0	0	0	0	0	0	0	2	1	0	0	0	0	2	0	1	1	0	7
d__Bacteria	k__norank_d__Bacteria	p__Firmicutes	c__Clostridia	o__Christensenellales	f__Christensenellaceae	g__Christensenellaceae_R-7_group	s__unclassified_g__Christensenellaceae_R-7_group	OTU1120	8	1	6	2	0	6	0	3	2	4	1	0	2	6	2	1	10	5	4	3	66
d__Bacteria	k__norank_d__Bacteria	p__Firmicutes	c__Clostridia	o__Clostridia_UCG-014	f__norank_o__Clostridia_UCG-014	g__norank_f__norank_o__Clostridia_UCG-014	s__uncultured_rumen_bacterium_g__norank_f__norank_o__Clostridia_UCG-014	OTU1644	8	5	4	14	3	0	2	1	2	1	1	1	13	8	5	3	9	4	0	5	89
d__Bacteria	k__norank_d__Bacteria	p__Firmicutes	c__Bacilli	o__RF39	f__norank_o__RF39	g__norank_f__norank_o__RF39	s__unclassified_g__norank_f__norank_o__RF39	OTU1597	3	1	1	2	9	0	4	0	0	2	2	1	1	2	3	0	2	1	1	0	35
d__Bacteria	k__norank_d__Bacteria	p__Firmicutes	c__Clostridia	o__Clostridia_UCG-014	f__norank_o__Clostridia_UCG-014	g__norank_f__norank_o__Clostridia_UCG-014	s__uncultured_rumen_bacterium_g__norank_f__norank_o__Clostridia_UCG-014	OTU955	19	3	9	10	4	1	10	9	7	6	4	8	15	14	1	4	8	2	9	10	153
d__Bacteria	k__norank_d__Bacteria	p__Spirochaetota	c__Spirochaetia	o__Spirochaetales	f__Spirochaetaceae	g__Treponema	s__unclassified_g__Treponema	OTU96	10	5	9	11	1	0	4	12	17	14	2	8	10	19	0	2	10	8	9	8	159
d__Bacteria	k__norank_d__Bacteria	p__Spirochaetota	c__Spirochaetia	o__Spirochaetales	f__Spirochaetaceae	g__Treponema	s__unclassified_g__Treponema	OTU1932	0	0	0	0	0	0	0	0	0	0	1	0	0	0	0	0	0	0	0	0	1
d__Bacteria	k__norank_d__Bacteria	p__Spirochaetota	c__Spirochaetia	o__Spirochaetales	f__Spirochaetaceae	g__Treponema	s__unclassified_g__Treponema	OTU1935	0	0	0	2	0	0	0	0	0	0	0	0	0	2	0	0	0	0	2	0	6
d__Bacteria	k__norank_d__Bacteria	p__Firmicutes	c__Bacilli	o__Bacillales	f__Planococcaceae	g__Lysinibacillus	s__Lysinibacillus_massiliensis	OTU1293	1	0	1	0	0	0	0	0	0	0	1	2	2	0	0	1	10	0	1	1	20
d__Bacteria	k__norank_d__Bacteria	p__Firmicutes	c__Clostridia	o__Oscillospirales	f__norank_o__Oscillospirales	g__Hydrogenoanaerobacterium	s__uncultured_bacterium_g__Hydrogenoanaerobacterium	OTU1825	3	1	0	0	2	0	0	0	0	1	0	0	1	0	0	3	3	0	1	0	15
d__Bacteria	k__norank_d__Bacteria	p__Firmicutes	c__Clostridia	o__Lachnospirales	f__Lachnospiraceae	g__Acetitomaculum	s__unclassified_g__Acetitomaculum	OTU241	4	6	1	4	1	1	0	5	0	2	1	1	5	7	3	0	0	1	0	2	44
d__Bacteria	k__norank_d__Bacteria	p__Firmicutes	c__Clostridia	o__Clostridia_UCG-014	f__norank_o__Clostridia_UCG-014	g__norank_f__norank_o__Clostridia_UCG-014	s__unclassified_g__norank_f__norank_o__Clostridia_UCG-014	OTU1915	2	0	1	0	9	2	4	2	1	0	14	2	1	1	10	11	1	0	4	11	76
d__Bacteria	k__norank_d__Bacteria	p__Firmicutes	c__Clostridia	o__Clostridia_UCG-014	f__norank_o__Clostridia_UCG-014	g__norank_f__norank_o__Clostridia_UCG-014	s__unclassified_g__norank_f__norank_o__Clostridia_UCG-014	OTU1916	12	3	10	17	2	0	7	0	6	3	11	18	3	9	0	31	18	12	10	4	176
d__Bacteria	k__norank_d__Bacteria	p__Firmicutes	c__Clostridia	o__Oscillospirales	f__Oscillospiraceae	g__NK4A214_group	s__unclassified_g__NK4A214_group	OTU261	50	12	17	26	9	3	8	6	4	11	16	9	28	12	5	11	22	5	7	12	273
d__Bacteria	k__norank_d__Bacteria	p__Firmicutes	c__Clostridia	o__Lachnospirales	f__Lachnospiraceae	g__Shuttleworthia	s__unclassified_g__Shuttleworthia	OTU731	1	1	0	3	0	0	0	0	0	1	0	0	3	1	0	0	1	0	0	0	11
d__Bacteria	k__norank_d__Bacteria	p__Firmicutes	c__Clostridia	o__Oscillospirales	f__Oscillospiraceae	g__NK4A214_group	s__uncultured_bacterium_g__NK4A214_group	OTU876	22	6	11	24	2	0	12	7	4	14	12	7	18	19	2	16	13	17	9	6	221
d__Bacteria	k__norank_d__Bacteria	p__Bacteroidota	c__Bacteroidia	o__Bacteroidales	f__Rikenellaceae	g__U29-B03	s__uncultured_rumen_bacterium_g__U29-B03	OTU1718	0	0	0	0	0	0	1	0	0	0	0	2	7	1	0	2	2	3	1	0	19
d__Bacteria	k__norank_d__Bacteria	p__Firmicutes	c__Bacilli	o__Izemoplasmatales	f__norank_o__Izemoplasmatales	g__norank_f__norank_o__Izemoplasmatales	s__gut_metagenome_g__norank_f__norank_o__Izemoplasmatales	OTU1543	2	0	1	0	0	0	1	0	1	0	0	0	0	0	0	1	0	0	0	1	7
d__Bacteria	k__norank_d__Bacteria	p__Spirochaetota	c__Spirochaetia	o__Spirochaetales	f__Spirochaetaceae	g__Treponema	s__unclassified_g__Treponema	OTU594	1	0	0	0	0	0	1	2	1	3	1	1	2	2	0	3	3	3	0	1	24
d__Bacteria	k__norank_d__Bacteria	p__Spirochaetota	c__Spirochaetia	o__Spirochaetales	f__Spirochaetaceae	g__Treponema	s__unclassified_g__Treponema	OTU994	2	0	19	2	1	0	8	7	12	5	6	16	1	1	0	11	1	0	8	20	120
d__Bacteria	k__norank_d__Bacteria	p__Firmicutes	c__Bacilli	o__RF39	f__norank_o__RF39	g__norank_f__norank_o__RF39	s__unclassified_g__norank_f__norank_o__RF39	OTU1467	6	0	3	0	0	0	0	1	0	9	5	0	0	6	0	5	12	0	5	1	53
d__Bacteria	k__norank_d__Bacteria	p__Firmicutes	c__Clostridia	o__Oscillospirales	f__Oscillospiraceae	g__UCG-002	s__unclassified_g__UCG-002	OTU1243	1	0	0	2	0	0	0	0	0	0	1	1	0	0	0	1	0	0	0	1	7
d__Bacteria	k__norank_d__Bacteria	p__Firmicutes	c__Bacilli	o__Lactobacillales	f__Streptococcaceae	g__Streptococcus	s__Streptococcus_lutetiensis	OTU1037	10	12	4	13	2	7	6	6	11	1	6	7	35	10	7	5	18	4	5	9	178
d__Bacteria	k__norank_d__Bacteria	p__Firmicutes	c__Clostridia	o__Lachnospirales	f__Lachnospiraceae	g__Shuttleworthia	s__uncultured_bacterium_g__Shuttleworthia	OTU693	7	5	3	23	0	1	0	3	1	2	12	6	5	6	0	0	5	7	6	0	92
d__Bacteria	k__norank_d__Bacteria	p__Bacteroidota	c__Bacteroidia	o__Bacteroidales	f__Muribaculaceae	g__norank_f__Muribaculaceae	s__uncultured_rumen_bacterium_g__norank_f__Muribaculaceae	OTU1260	56	54	97	63	13	0	6	22	23	36	98	9	52	92	4	62	23	14	22	54	800
d__Bacteria	k__norank_d__Bacteria	p__Bacteroidota	c__Bacteroidia	o__Bacteroidales	f__Prevotellaceae	g__Prevotellaceae_NK3B31_group	s__uncultured_rumen_bacterium_g__Prevotellaceae_NK3B31_group	OTU1764	0	0	0	3	0	0	0	0	0	0	0	0	0	1	0	0	0	0	0	0	4
d__Bacteria	k__norank_d__Bacteria	p__Firmicutes	c__Bacilli	o__Erysipelotrichales	f__Erysipelatoclostridiaceae	g__Sharpea	s__uncultured_bacterium_g__Sharpea	OTU382	6	126	41	0	43	60	16	13	17	6	27	6	14	35	28	27	3	29	11	17	525
d__Bacteria	k__norank_d__Bacteria	p__Firmicutes	c__Clostridia	o__Oscillospirales	f__Eubacterium_coprostanoligenes_group	g__norank_f__Eubacterium_coprostanoligenes_group	s__unclassified_g__norank_f__Eubacterium_coprostanoligenes_group	OTU1530	1	3	1	1	0	0	5	0	0	0	1	0	5	1	3	1	3	1	0	2	28
d__Bacteria	k__norank_d__Bacteria	p__Firmicutes	c__Clostridia	o__Lachnospirales	f__Lachnospiraceae	g__Shuttleworthia	s__unclassified_g__Shuttleworthia	OTU1918	2	44	37	0	67	9	16	35	50	9	147	32	3	19	91	24	0	1	55	31	672
d__Bacteria	k__norank_d__Bacteria	p__Firmicutes	c__Clostridia	o__Lachnospirales	f__Lachnospiraceae	g__Lachnospiraceae_UCG-008	s__unclassified_g__Lachnospiraceae_UCG-008	OTU315	14	2	6	6	1	0	1	2	6	6	2	4	2	6	13	3	5	9	5	5	98
d__Bacteria	k__norank_d__Bacteria	p__Bacteroidota	c__Bacteroidia	o__unclassified_c__Bacteroidia	f__unclassified_c__Bacteroidia	g__unclassified_c__Bacteroidia	s__unclassified_c__Bacteroidia	OTU1736	1	0	0	0	0	0	0	0	0	0	0	0	0	0	0	0	0	0	0	0	1
d__Bacteria	k__norank_d__Bacteria	p__Cyanobacteria	c__Vampirivibrionia	o__Gastranaerophilales	f__norank_o__Gastranaerophilales	g__norank_f__norank_o__Gastranaerophilales	s__unclassified_g__norank_f__norank_o__Gastranaerophilales	OTU1415	0	0	0	0	3	16	2	21	5	0	1	2	3	2	18	5	0	1	5	57	141
d__Bacteria	k__norank_d__Bacteria	p__Bacteroidota	c__Bacteroidia	o__Bacteroidales	f__Prevotellaceae	g__Prevotella	s__uncultured_rumen_bacterium_g__Prevotella	OTU817	0	0	0	0	0	0	0	0	0	2	0	0	0	0	0	0	0	0	0	0	2
d__Bacteria	k__norank_d__Bacteria	p__Bacteroidota	c__Bacteroidia	o__Bacteroidales	f__Prevotellaceae	g__unclassified_f__Prevotellaceae	s__unclassified_f__Prevotellaceae	OTU1638	3	24	3	0	2	24	11	5	9	13	1	27	8	5	1	2	6	12	3	5	164
d__Bacteria	k__norank_d__Bacteria	p__Firmicutes	c__Bacilli	o__Erysipelotrichales	f__Erysipelatoclostridiaceae	g__UCG-004	s__uncultured_rumen_bacterium_g__UCG-004	OTU426	3	3	2	1	1	0	0	0	0	0	0	0	1	0	1	1	0	0	2	1	16
d__Bacteria	k__norank_d__Bacteria	p__Bacteroidota	c__Bacteroidia	o__Bacteroidales	f__Prevotellaceae	g__Prevotella	s__uncultured_rumen_bacterium_g__Prevotella	OTU811	6	4	5	4	0	0	0	3	1	2	1	4	1	8	0	2	11	3	1	2	58
d__Bacteria	k__norank_d__Bacteria	p__Firmicutes	c__Clostridia	o__Oscillospirales	f__Clostridium_methylpentosum_group	g__norank_f__Clostridium_methylpentosum_group	s__uncultured_rumen_bacterium_g__norank_f__Clostridium_methylpentosum_group	OTU399	0	0	0	1	0	0	0	0	0	0	0	0	0	0	0	0	0	0	0	0	1
d__Bacteria	k__norank_d__Bacteria	p__Firmicutes	c__Clostridia	o__Lachnospirales	f__Lachnospiraceae	g__Lachnospiraceae_NK4A136_group	s__bacterium_XPB1013	OTU551	4	1	3	11	0	0	0	4	1	1	9	1	1	9	0	3	2	2	10	5	67
d__Bacteria	k__norank_d__Bacteria	p__Cyanobacteria	c__Vampirivibrionia	o__Gastranaerophilales	f__norank_o__Gastranaerophilales	g__norank_f__norank_o__Gastranaerophilales	s__uncultured_rumen_bacterium_g__norank_f__norank_o__Gastranaerophilales	OTU129	1	0	2	0	0	0	1	5	0	2	10	2	0	2	0	1	1	1	3	1	32
d__Bacteria	k__norank_d__Bacteria	p__Firmicutes	c__Bacilli	o__RF39	f__norank_o__RF39	g__norank_f__norank_o__RF39	s__uncultured_bacterium_g__norank_f__norank_o__RF39	OTU819	10	14	12	3	7	0	4	2	8	10	10	2	7	8	1	8	8	1	1	3	119
d__Bacteria	k__norank_d__Bacteria	p__Firmicutes	c__Clostridia	o__Oscillospirales	f__Eubacterium_coprostanoligenes_group	g__norank_f__Eubacterium_coprostanoligenes_group	s__unclassified_g__norank_f__Eubacterium_coprostanoligenes_group	OTU1444	0	0	1	0	1	0	1	0	0	0	0	0	0	0	0	0	0	4	1	0	8
d__Bacteria	k__norank_d__Bacteria	p__Firmicutes	c__Clostridia	o__Lachnospirales	f__Lachnospiraceae	g__Eubacterium_hallii_group	s__uncultured_rumen_bacterium_g__Eubacterium_hallii_group	OTU333	66	54	55	14	0	0	29	14	8	27	56	7	57	30	1	16	19	44	29	28	554
d__Bacteria	k__norank_d__Bacteria	p__Firmicutes	c__Clostridia	o__Oscillospirales	f__UCG-010	g__norank_f__UCG-010	s__uncultured_bacterium_g__norank_f__UCG-010	OTU881	4	0	0	6	0	0	0	0	0	2	2	0	0	3	0	0	3	0	1	0	21
d__Bacteria	k__norank_d__Bacteria	p__Bacteroidota	c__Bacteroidia	o__Bacteroidales	f__p-251-o5	g__norank_f__p-251-o5	s__uncultured_rumen_bacterium_g__norank_f__p-251-o5	OTU1969	5	0	13	61	0	0	0	1	0	4	5	1	0	12	0	1	7	0	4	2	116
d__Bacteria	k__norank_d__Bacteria	p__Bacteroidota	c__Bacteroidia	o__Bacteroidales	f__F082	g__norank_f__F082	s__unclassified_g__norank_f__F082	OTU1769	0	0	0	11	0	0	0	0	0	0	0	0	0	0	0	0	0	0	0	0	11
d__Bacteria	k__norank_d__Bacteria	p__Firmicutes	c__Clostridia	o__Lachnospirales	f__Lachnospiraceae	g__Lachnospiraceae_NK3A20_group	s__uncultured_rumen_bacterium_g__Lachnospiraceae_NK3A20_group	OTU116	3	2	2	1	0	0	0	1	1	1	0	0	0	2	1	1	2	4	1	0	22
d__Bacteria	k__norank_d__Bacteria	p__Bacteroidota	c__Bacteroidia	o__Bacteroidales	f__F082	g__norank_f__F082	s__uncultured_rumen_bacterium_g__norank_f__F082	OTU1440	1	0	0	0	0	0	0	0	0	1	3	1	0	1	1	0	2	0	1	0	11
d__Bacteria	k__norank_d__Bacteria	p__Firmicutes	c__Clostridia	o__Peptostreptococcales-Tissierellales	f__Anaerovoracaceae	g__Anaerovorax	s__uncultured_rumen_bacterium_g__Anaerovorax	OTU48	2	0	0	5	0	0	0	0	0	1	0	0	4	4	0	2	6	2	1	3	30
d__Bacteria	k__norank_d__Bacteria	p__Bacteroidota	c__Bacteroidia	o__Bacteroidales	f__F082	g__norank_f__F082	s__uncultured_rumen_bacterium_g__norank_f__F082	OTU801	0	0	0	0	0	0	3	0	0	0	0	0	0	0	0	0	0	0	0	0	3
d__Bacteria	k__norank_d__Bacteria	p__Actinobacteriota	c__Coriobacteriia	o__Coriobacteriales	f__Eggerthellaceae	g__Enterorhabdus	s__unclassified_g__Enterorhabdus	OTU1349	0	0	0	0	0	0	0	0	0	0	0	0	0	0	0	1	0	1	0	0	2
d__Bacteria	k__norank_d__Bacteria	p__Bacteroidota	c__Bacteroidia	o__Bacteroidales	f__F082	g__norank_f__F082	s__uncultured_rumen_bacterium_g__norank_f__F082	OTU1447	0	0	6	0	0	0	0	0	0	0	0	0	0	0	0	0	0	0	0	0	6
d__Bacteria	k__norank_d__Bacteria	p__Firmicutes	c__Clostridia	o__Lachnospirales	f__Lachnospiraceae	g__unclassified_f__Lachnospiraceae	s__unclassified_f__Lachnospiraceae	OTU468	0	0	0	1	1	0	0	0	0	0	0	0	0	0	0	0	1	0	0	0	3
d__Bacteria	k__norank_d__Bacteria	p__Firmicutes	c__Clostridia	o__Lachnospirales	f__Lachnospiraceae	g__Eubacterium_ruminantium_group	s__uncultured_Lachnospiraceae_bacterium_g__Eubacterium_ruminantium_group	OTU686	2	0	2	0	0	0	0	1	2	0	4	0	2	0	0	0	0	3	1	1	18
d__Bacteria	k__norank_d__Bacteria	p__Firmicutes	c__Clostridia	o__Oscillospirales	f__Ruminococcaceae	g__UCG-001	s__uncultured_bacterium_g__UCG-001	OTU1920	1	0	1	0	0	0	2	0	0	0	0	1	0	1	0	3	0	0	0	0	9
d__Bacteria	k__norank_d__Bacteria	p__Bacteroidota	c__Bacteroidia	o__Bacteroidales	f__Rikenellaceae	g__Rikenellaceae_RC9_gut_group	s__uncultured_rumen_bacterium_g__Rikenellaceae_RC9_gut_group	OTU284	1	0	4	0	0	0	1	1	1	1	3	1	1	2	1	1	5	0	0	0	23
d__Bacteria	k__norank_d__Bacteria	p__Spirochaetota	c__Spirochaetia	o__Spirochaetales	f__Spirochaetaceae	g__Treponema	s__uncultured_rumen_bacterium_g__Treponema	OTU1508	0	0	2	0	0	0	2	1	0	11	2	2	0	0	0	2	5	1	2	1	31
d__Bacteria	k__norank_d__Bacteria	p__Bacteroidota	c__Bacteroidia	o__Bacteroidales	f__Prevotellaceae	g__Prevotella	s__uncultured_rumen_bacterium_g__Prevotella	OTU1317	6	1	0	12	0	0	0	9	20	5	1	2	2	1	2	6	17	4	6	6	100
d__Bacteria	k__norank_d__Bacteria	p__Firmicutes	c__Clostridia	o__Lachnospirales	f__Lachnospiraceae	g__Lachnospiraceae_NK4A136_group	s__unclassified_g__Lachnospiraceae_NK4A136_group	OTU653	1	0	1	5	0	0	0	1	6	0	4	0	1	7	0	0	7	0	6	3	42
d__Bacteria	k__norank_d__Bacteria	p__Firmicutes	c__Negativicutes	o__Veillonellales-Selenomonadales	f__Selenomonadaceae	g__Selenomonas	s__unclassified_g__Selenomonas	OTU155	19	6	4	49	0	0	0	9	1	4	4	10	32	16	0	0	30	6	12	5	207
d__Bacteria	k__norank_d__Bacteria	p__Firmicutes	c__Clostridia	o__Christensenellales	f__Christensenellaceae	g__Christensenellaceae_R-7_group	s__uncultured_rumen_bacterium_g__Christensenellaceae_R-7_group	OTU1350	6	1	6	2	0	0	3	4	0	0	3	0	5	2	0	8	5	4	4	2	55
d__Bacteria	k__norank_d__Bacteria	p__Firmicutes	c__Bacilli	o__Erysipelotrichales	f__Erysipelotrichaceae	g__Solobacterium	s__unclassified_g__Solobacterium	OTU449	0	0	1	2	0	0	0	0	0	0	0	0	0	2	0	0	0	0	1	0	6
d__Bacteria	k__norank_d__Bacteria	p__Firmicutes	c__Clostridia	o__unclassified_c__Clostridia	f__unclassified_c__Clostridia	g__unclassified_c__Clostridia	s__unclassified_c__Clostridia	OTU651	1	0	1	1	4	0	0	1	5	3	3	3	1	0	0	0	0	2	1	4	30
d__Bacteria	k__norank_d__Bacteria	p__Firmicutes	c__Clostridia	o__Oscillospirales	f__UCG-010	g__norank_f__UCG-010	s__unclassified_g__norank_f__UCG-010	OTU984	2	0	2	0	3	0	0	1	1	0	1	0	0	1	1	0	2	1	0	0	15
d__Bacteria	k__norank_d__Bacteria	p__Bacteroidota	c__Bacteroidia	o__Bacteroidales	f__Prevotellaceae	g__Prevotellaceae_NK3B31_group	s__uncultured_rumen_bacterium_g__Prevotellaceae_NK3B31_group	OTU751	8	0	6	4	0	0	0	4	0	4	0	1	1	5	0	0	2	1	2	0	38
d__Bacteria	k__norank_d__Bacteria	p__Firmicutes	c__Bacilli	o__Erysipelotrichales	f__Erysipelotrichaceae	g__unclassified_f__Erysipelotrichaceae	s__unclassified_f__Erysipelotrichaceae	OTU1128	0	0	0	0	0	0	0	0	0	0	0	0	0	1	0	0	0	0	2	0	3
d__Bacteria	k__norank_d__Bacteria	p__Bacteroidota	c__Bacteroidia	o__Bacteroidales	f__Rikenellaceae	g__Rikenellaceae_RC9_gut_group	s__uncultured_rumen_bacterium_g__Rikenellaceae_RC9_gut_group	OTU371	9	7	28	3	0	1	4	7	2	8	10	4	6	29	0	4	2	1	5	0	130
d__Bacteria	k__norank_d__Bacteria	p__Spirochaetota	c__Spirochaetia	o__Spirochaetales	f__Spirochaetaceae	g__Treponema	s__uncultured_bacterium_g__Treponema	OTU873	3	0	0	1	0	0	0	0	0	1	1	1	0	1	0	0	2	0	3	0	13
d__Bacteria	k__norank_d__Bacteria	p__Firmicutes	c__Bacilli	o__RF39	f__norank_o__RF39	g__norank_f__norank_o__RF39	s__unidentified_rumen_bacterium_RF9	OTU874	1	0	2	4	1	0	3	0	0	2	1	0	0	2	0	2	2	1	0	1	22
d__Bacteria	k__norank_d__Bacteria	p__Patescibacteria	c__Saccharimonadia	o__Saccharimonadales	f__norank_o__Saccharimonadales	g__norank_f__norank_o__Saccharimonadales	s__Candidatus_Saccharibacteria_bacterium_UB2523	OTU1601	0	1	0	0	18	61	65	0	6	0	4	4	0	0	18	14	0	1	2	4	198
d__Bacteria	k__norank_d__Bacteria	p__Firmicutes	c__Bacilli	o__Erysipelotrichales	f__Erysipelotrichaceae	g__unclassified_f__Erysipelotrichaceae	s__unclassified_f__Erysipelotrichaceae	OTU1167	0	3	3	2	3	0	4	0	0	0	6	0	4	3	5	0	4	1	2	0	40
d__Bacteria	k__norank_d__Bacteria	p__Bacteroidota	c__Bacteroidia	o__Bacteroidales	f__Prevotellaceae	g__Prevotella	s__uncultured_rumen_bacterium_g__Prevotella	OTU49	7	0	0	4	0	0	0	0	0	5	5	2	1	0	0	0	4	0	0	0	28
d__Bacteria	k__norank_d__Bacteria	p__Firmicutes	c__Clostridia	o__Oscillospirales	f__Eubacterium_coprostanoligenes_group	g__norank_f__Eubacterium_coprostanoligenes_group	s__unclassified_g__norank_f__Eubacterium_coprostanoligenes_group	OTU360	9	2	2	0	0	0	0	4	1	4	9	1	6	6	16	2	9	2	1	1	75
d__Bacteria	k__norank_d__Bacteria	p__Firmicutes	c__Clostridia	o__Lachnospirales	f__Lachnospiraceae	g__Lachnospiraceae_NK4A136_group	s__unclassified_g__Lachnospiraceae_NK4A136_group	OTU582	22	4	16	10	0	0	10	16	6	3	31	10	6	8	1	15	15	12	17	17	219
d__Bacteria	k__norank_d__Bacteria	p__Firmicutes	c__Bacilli	o__Erysipelotrichales	f__Erysipelotrichaceae	g__Solobacterium	s__unclassified_g__Solobacterium	OTU682	0	1	1	0	34	94	12	7	10	0	13	1	0	0	19	12	0	1	3	6	214
d__Bacteria	k__norank_d__Bacteria	p__Bacteroidota	c__Bacteroidia	o__Bacteroidales	f__Rikenellaceae	g__Rikenellaceae_RC9_gut_group	s__unclassified_g__Rikenellaceae_RC9_gut_group	OTU1668	29	10	31	50	24	3	25	7	10	14	17	10	25	25	19	38	30	16	15	20	418
d__Bacteria	k__norank_d__Bacteria	p__Firmicutes	c__Clostridia	o__Eubacteriales	f__Anaerofustaceae	g__Anaerofustis	s__uncultured_bacterium_g__Anaerofustis	OTU437	0	3	2	3	0	0	0	0	2	0	2	0	0	1	2	0	1	2	1	0	19
d__Bacteria	k__norank_d__Bacteria	p__Bacteroidota	c__Bacteroidia	o__Bacteroidales	f__Muribaculaceae	g__norank_f__Muribaculaceae	s__unclassified_g__norank_f__Muribaculaceae	OTU1270	1	1	3	2	0	0	0	0	0	1	0	0	1	6	0	0	4	1	1	0	21
d__Bacteria	k__norank_d__Bacteria	p__Bacteroidota	c__Bacteroidia	o__Bacteroidales	f__Prevotellaceae	g__Prevotella	s__uncultured_rumen_bacterium_g__Prevotella	OTU1558	44	3	9	35	10	0	34	33	85	22	60	52	11	7	5	11	29	19	20	29	518
d__Bacteria	k__norank_d__Bacteria	p__Firmicutes	c__Clostridia	o__Lachnospirales	f__Lachnospiraceae	g__unclassified_f__Lachnospiraceae	s__unclassified_f__Lachnospiraceae	OTU709	0	0	0	0	1	4	1	0	0	0	1	1	0	1	0	0	0	0	0	1	10
d__Bacteria	k__norank_d__Bacteria	p__Desulfobacterota	c__Desulfobulbia	o__Desulfobulbales	f__Desulfobulbaceae	g__Desulfobulbus	s__uncultured_rumen_bacterium_g__Desulfobulbus	OTU1993	4	6	1	1	4	3	1	2	2	1	1	2	4	4	1	9	4	6	2	1	59
d__Bacteria	k__norank_d__Bacteria	p__Firmicutes	c__Clostridia	o__Peptostreptococcales-Tissierellales	f__Anaerovoracaceae	g__Eubacterium_nodatum_group	s__bacterium_XBB3003	OTU200	12	11	13	5	4	9	2	3	1	6	6	1	5	10	9	3	7	9	4	10	130
d__Bacteria	k__norank_d__Bacteria	p__Bacteroidota	c__Bacteroidia	o__Bacteroidales	f__Prevotellaceae	g__Prevotella	s__uncultured_rumen_bacterium_g__Prevotella	OTU704	66	18	23	15	9	1	83	30	60	28	74	38	26	7	7	20	34	19	10	18	586
d__Bacteria	k__norank_d__Bacteria	p__Actinobacteriota	c__Actinobacteria	o__Bifidobacteriales	f__Bifidobacteriaceae	g__Bifidobacterium	s__Bifidobacterium_pseudolongum	OTU457	0	8	0	49	0	1	0	0	2	4	0	0	14	54	0	0	0	0	3	0	135
d__Bacteria	k__norank_d__Bacteria	p__Firmicutes	c__Bacilli	o__Erysipelotrichales	f__Erysipelotrichaceae	g__Catenisphaera	s__uncultured_rumen_bacterium_g__Catenisphaera	OTU1134	0	0	2	0	0	0	0	0	0	2	0	0	4	5	0	0	0	0	0	0	13
d__Bacteria	k__norank_d__Bacteria	p__Firmicutes	c__Negativicutes	o__Acidaminococcales	f__Acidaminococcaceae	g__Succiniclasticum	s__uncultured_bacterium_g__Succiniclasticum	OTU536	10	391	296	0	62	2	605	310	230	140	119	122	94	11	697	475	1	170	233	425	4393
d__Bacteria	k__norank_d__Bacteria	p__Firmicutes	c__Clostridia	o__Clostridia_UCG-014	f__norank_o__Clostridia_UCG-014	g__norank_f__norank_o__Clostridia_UCG-014	s__uncultured_bacterium_g__norank_f__norank_o__Clostridia_UCG-014	OTU851	3	1	0	0	0	0	0	0	0	1	2	0	0	0	0	0	0	3	2	0	12
d__Bacteria	k__norank_d__Bacteria	p__Firmicutes	c__Clostridia	o__Peptostreptococcales-Tissierellales	f__Anaerovoracaceae	g__Anaerovorax	s__uncultured_rumen_bacterium_g__Anaerovorax	OTU1327	12	0	5	5	1	0	4	1	2	3	4	2	2	4	1	5	2	5	2	0	60
d__Bacteria	k__norank_d__Bacteria	p__Firmicutes	c__Clostridia	o__Peptostreptococcales-Tissierellales	f__Peptostreptococcaceae	g__Filifactor	s__uncultured_bacterium_g__Filifactor	OTU1161	0	0	0	0	0	0	0	0	0	0	0	2	0	1	0	0	0	0	0	0	3
d__Bacteria	k__norank_d__Bacteria	p__Firmicutes	c__Clostridia	o__Oscillospirales	f__Oscillospiraceae	g__NK4A214_group	s__uncultured_bacterium_g__NK4A214_group	OTU318	2	0	1	1	3	2	2	0	1	1	0	0	1	1	2	1	1	1	0	1	21
d__Bacteria	k__norank_d__Bacteria	p__Firmicutes	c__Clostridia	o__Lachnospirales	f__Lachnospiraceae	g__Bacteroides_pectinophilus_group	s__uncultured_bacterium_g__Bacteroides_pectinophilus_group	OTU504	0	0	0	0	2	6	4	0	0	0	0	0	0	0	0	0	0	0	0	0	12
d__Bacteria	k__norank_d__Bacteria	p__Firmicutes	c__Clostridia	o__Oscillospirales	f__Eubacterium_coprostanoligenes_group	g__norank_f__Eubacterium_coprostanoligenes_group	s__unclassified_g__norank_f__Eubacterium_coprostanoligenes_group	OTU179	1	0	5	3	0	0	1	2	0	0	4	1	3	2	0	0	5	1	2	1	31
d__Bacteria	k__norank_d__Bacteria	p__Bacteroidota	c__Bacteroidia	o__Bacteroidales	f__Tannerellaceae	g__unclassified_f__Tannerellaceae	s__unclassified_f__Tannerellaceae	OTU1218	1	0	0	0	0	0	0	0	0	0	0	0	0	2	1	1	0	1	0	0	6
d__Bacteria	k__norank_d__Bacteria	p__Firmicutes	c__Bacilli	o__RF39	f__norank_o__RF39	g__norank_f__norank_o__RF39	s__unclassified_g__norank_f__norank_o__RF39	OTU1474	1	0	3	0	0	0	1	0	0	1	1	0	1	4	0	1	0	1	0	2	16
d__Bacteria	k__norank_d__Bacteria	p__Firmicutes	c__Clostridia	o__Oscillospirales	f__Ruminococcaceae	g__norank_f__Ruminococcaceae	s__uncultured_bacterium_g__norank_f__Ruminococcaceae	OTU1072	0	0	0	0	0	0	0	0	0	0	1	0	1	1	0	0	0	0	0	1	4
d__Bacteria	k__norank_d__Bacteria	p__Firmicutes	c__Clostridia	o__Lachnospirales	f__Lachnospiraceae	g__Tyzzerella	s__uncultured_rumen_bacterium_g__Tyzzerella	OTU937	0	0	0	0	0	0	1	1	1	0	3	0	1	0	0	0	1	0	0	0	8
d__Bacteria	k__norank_d__Bacteria	p__Patescibacteria	c__Saccharimonadia	o__Saccharimonadales	f__Saccharimonadaceae	g__Candidatus_Saccharimonas	s__uncultured_rumen_bacterium_g__Candidatus_Saccharimonas	OTU1029	99	95	61	72	25	35	83	29	20	33	126	52	61	89	48	69	77	45	49	52	1220
d__Bacteria	k__norank_d__Bacteria	p__Bacteroidota	c__Bacteroidia	o__Bacteroidales	f__F082	g__norank_f__F082	s__uncultured_rumen_bacterium_g__norank_f__F082	OTU1878	16	3	4	0	4	4	2	2	4	5	2	3	4	4	2	6	0	0	0	4	69
d__Bacteria	k__norank_d__Bacteria	p__Bacteroidota	c__Bacteroidia	o__Bacteroidales	f__Prevotellaceae	g__Prevotellaceae_UCG-003	s__uncultured_rumen_bacterium_g__Prevotellaceae_UCG-003	OTU69	4	2	14	52	1	0	10	3	0	20	6	3	1	9	0	2	1	2	6	3	139
d__Bacteria	k__norank_d__Bacteria	p__Bacteroidota	c__Bacteroidia	o__Bacteroidales	f__F082	g__norank_f__F082	s__uncultured_rumen_bacterium_g__norank_f__F082	OTU1708	2	2	8	2	9	0	5	3	1	12	7	2	4	8	11	7	4	9	8	22	126
d__Bacteria	k__norank_d__Bacteria	p__Firmicutes	c__Clostridia	o__Lachnospirales	f__Lachnospiraceae	g__Lachnospiraceae_ND3007_group	s__uncultured_Lachnospiraceae_bacterium_g__Lachnospiraceae_ND3007_group	OTU1328	1	0	0	1	0	0	1	0	1	0	0	0	2	1	1	1	1	2	0	2	14
d__Bacteria	k__norank_d__Bacteria	p__Firmicutes	c__Clostridia	o__Christensenellales	f__Christensenellaceae	g__norank_f__Christensenellaceae	s__uncultured_bacterium_g__norank_f__Christensenellaceae	OTU32	0	0	0	0	0	0	0	1	0	0	1	0	0	3	0	0	0	0	0	0	5
d__Bacteria	k__norank_d__Bacteria	p__Firmicutes	c__Clostridia	o__Peptostreptococcales-Tissierellales	f__Anaerovoracaceae	g__Family_XIII_AD3011_group	s__unclassified_g__Family_XIII_AD3011_group	OTU1381	6	4	6	11	2	2	4	1	0	3	4	1	6	10	1	4	5	7	2	3	82
d__Bacteria	k__norank_d__Bacteria	p__Firmicutes	c__Clostridia	o__Lachnospirales	f__Lachnospiraceae	g__FD2005	s__Lachnospiraceae_bacterium_AC2012	OTU273	4	35	33	5	5	7	7	16	12	19	74	23	5	6	30	6	14	16	50	24	391
d__Bacteria	k__norank_d__Bacteria	p__Bacteroidota	c__Bacteroidia	o__Bacteroidales	f__Muribaculaceae	g__norank_f__Muribaculaceae	s__uncultured_rumen_bacterium_g__norank_f__Muribaculaceae	OTU275	204	63	81	89	21	0	62	23	38	71	52	25	84	91	23	272	89	20	43	102	1453
d__Bacteria	k__norank_d__Bacteria	p__Firmicutes	c__Clostridia	o__Lachnospirales	f__Lachnospiraceae	g__Butyrivibrio	s__unclassified_g__Butyrivibrio	OTU466	0	2	14	1	3	0	4	4	0	2	12	1	8	5	5	2	1	4	6	11	85
d__Bacteria	k__norank_d__Bacteria	p__Firmicutes	c__Bacilli	o__Erysipelotrichales	f__Erysipelotrichaceae	g__Erysipelotrichaceae_UCG-009	s__uncultured_rumen_bacterium_g__Erysipelotrichaceae_UCG-009	OTU939	0	9	1	0	16	38	4	0	5	0	5	2	0	0	8	4	0	1	2	7	102
d__Bacteria	k__norank_d__Bacteria	p__Firmicutes	c__Clostridia	o__Oscillospirales	f__Ruminococcaceae	g__Ruminococcus	s__uncultured_rumen_bacterium_g__Ruminococcus	OTU670	22	3	3	8	7	1	1	6	3	2	5	3	5	2	8	6	23	2	2	4	116
d__Bacteria	k__norank_d__Bacteria	p__Firmicutes	c__Clostridia	o__Peptostreptococcales-Tissierellales	f__Anaerovoracaceae	g__unclassified_f__Anaerovoracaceae	s__unclassified_f__Anaerovoracaceae	OTU1012	3	0	0	0	1	0	0	2	0	1	0	1	3	2	0	0	1	1	2	0	17
d__Bacteria	k__norank_d__Bacteria	p__Firmicutes	c__Clostridia	o__Clostridia_UCG-014	f__norank_o__Clostridia_UCG-014	g__norank_f__norank_o__Clostridia_UCG-014	s__uncultured_bacterium_g__norank_f__norank_o__Clostridia_UCG-014	OTU300	13	1	6	0	0	0	0	3	2	6	15	2	2	6	0	3	8	0	2	2	71
d__Bacteria	k__norank_d__Bacteria	p__Firmicutes	c__Clostridia	o__Lachnospirales	f__Lachnospiraceae	g__Lachnospira	s__uncultured_bacterium_g__Lachnospira	OTU625	0	2	0	0	30	39	7	0	5	1	2	0	0	0	12	0	0	0	0	13	111
d__Bacteria	k__norank_d__Bacteria	p__Firmicutes	c__Clostridia	o__Lachnospirales	f__Lachnospiraceae	g__Tuzzerella	s__uncultured_bacterium_g__Tuzzerella	OTU1268	0	0	1	1	1	0	0	0	0	0	0	0	0	3	0	2	1	1	1	0	11
d__Bacteria	k__norank_d__Bacteria	p__Bacteroidota	c__Bacteroidia	o__Bacteroidales	f__Muribaculaceae	g__norank_f__Muribaculaceae	s__unclassified_g__norank_f__Muribaculaceae	OTU1206	4	0	0	3	0	0	4	0	0	0	1	0	0	7	2	2	0	0	0	1	24
d__Bacteria	k__norank_d__Bacteria	p__Firmicutes	c__Clostridia	o__Oscillospirales	f__Oscillospiraceae	g__norank_f__Oscillospiraceae	s__unclassified_g__norank_f__Oscillospiraceae	OTU309	6	2	6	6	3	0	6	4	3	11	4	6	9	2	4	14	14	3	8	14	125
d__Bacteria	k__norank_d__Bacteria	p__Spirochaetota	c__Spirochaetia	o__Spirochaetales	f__Spirochaetaceae	g__Treponema	s__unclassified_g__Treponema	OTU901	0	0	0	0	0	0	0	0	0	0	1	0	0	0	0	0	0	0	1	0	2
d__Bacteria	k__norank_d__Bacteria	p__Bacteroidota	c__Bacteroidia	o__Bacteroidales	f__Prevotellaceae	g__Prevotella	s__uncultured_rumen_bacterium_g__Prevotella	OTU1886	310	58	118	262	6	2	29	101	144	189	175	506	295	68	2	148	373	288	61	94	3229
d__Bacteria	k__norank_d__Bacteria	p__Firmicutes	c__Clostridia	o__Christensenellales	f__Christensenellaceae	g__Christensenellaceae_R-7_group	s__unclassified_g__Christensenellaceae_R-7_group	OTU1974	17	0	27	24	2	0	3	2	0	6	14	2	8	19	0	5	1	0	11	7	148
d__Bacteria	k__norank_d__Bacteria	p__Firmicutes	c__Clostridia	o__Lachnospirales	f__Lachnospiraceae	g__Roseburia	s__uncultured_rumen_bacterium_g__Roseburia	OTU313	4	3	6	9	1	1	1	0	1	3	4	1	3	2	1	0	0	2	0	3	45
d__Bacteria	k__norank_d__Bacteria	p__Firmicutes	c__Bacilli	o__RF39	f__norank_o__RF39	g__norank_f__norank_o__RF39	s__unclassified_g__norank_f__norank_o__RF39	OTU1870	0	1	0	0	0	0	0	0	0	0	0	0	0	1	0	0	0	2	0	0	4
d__Bacteria	k__norank_d__Bacteria	p__Cyanobacteria	c__Vampirivibrionia	o__Gastranaerophilales	f__norank_o__Gastranaerophilales	g__norank_f__norank_o__Gastranaerophilales	s__uncultured_bacterium_g__norank_f__norank_o__Gastranaerophilales	OTU1406	0	0	0	0	2	0	0	0	0	2	2	0	0	0	0	1	1	0	2	1	11
d__Bacteria	k__norank_d__Bacteria	p__Firmicutes	c__Clostridia	o__Lachnospirales	f__Lachnospiraceae	g__Lachnospiraceae_AC2044_group	s__uncultured_rumen_bacterium_g__Lachnospiraceae_AC2044_group	OTU528	13	16	9	6	0	0	19	1	4	1	16	6	11	5	1	16	9	17	5	22	177
d__Bacteria	k__norank_d__Bacteria	p__Firmicutes	c__Clostridia	o__Clostridia_UCG-014	f__norank_o__Clostridia_UCG-014	g__norank_f__norank_o__Clostridia_UCG-014	s__uncultured_bacterium_g__norank_f__norank_o__Clostridia_UCG-014	OTU1257	4	0	1	0	1	0	2	0	1	2	0	0	0	0	0	0	1	0	0	0	12
d__Bacteria	k__norank_d__Bacteria	p__Firmicutes	c__Clostridia	o__Lachnospirales	f__Defluviitaleaceae	g__Defluviitaleaceae_UCG-011	s__uncultured_bacterium_g__Defluviitaleaceae_UCG-011	OTU222	3	1	3	2	1	1	1	0	1	0	0	0	3	4	0	6	4	6	1	6	43
d__Bacteria	k__norank_d__Bacteria	p__Bacteroidota	c__Bacteroidia	o__Bacteroidales	f__Rikenellaceae	g__Rikenellaceae_RC9_gut_group	s__uncultured_rumen_bacterium_g__Rikenellaceae_RC9_gut_group	OTU1781	0	0	0	8	0	0	0	0	0	0	0	0	0	0	0	0	0	0	0	0	8
d__Bacteria	k__norank_d__Bacteria	p__Firmicutes	c__Clostridia	o__Christensenellales	f__Christensenellaceae	g__Christensenellaceae_R-7_group	s__uncultured_prokaryote_g__Christensenellaceae_R-7_group	OTU1859	103	54	32	39	6	4	16	11	14	15	43	10	61	12	11	16	28	27	14	19	535
d__Bacteria	k__norank_d__Bacteria	p__Bacteroidota	c__Bacteroidia	o__Bacteroidales	f__Prevotellaceae	g__Prevotellaceae_NK3B31_group	s__uncultured_rumen_bacterium_g__Prevotellaceae_NK3B31_group	OTU1584	5	0	1	1	0	0	2	2	0	14	0	2	5	12	0	5	2	3	0	2	56
d__Bacteria	k__norank_d__Bacteria	p__Patescibacteria	c__Saccharimonadia	o__Saccharimonadales	f__Saccharimonadaceae	g__Candidatus_Saccharimonas	s__uncultured_rumen_bacterium_g__Candidatus_Saccharimonas	OTU1146	4	2	8	2	1	0	4	2	3	2	2	8	5	13	7	5	0	2	5	4	79
d__Bacteria	k__norank_d__Bacteria	p__Firmicutes	c__Clostridia	o__Oscillospirales	f__UCG-010	g__norank_f__UCG-010	s__uncultured_bacterium_g__norank_f__UCG-010	OTU1948	0	0	0	2	0	0	0	0	0	0	0	0	0	0	0	0	0	0	1	0	3
d__Bacteria	k__norank_d__Bacteria	p__Bacteroidota	c__Bacteroidia	o__Bacteroidales	f__norank_o__Bacteroidales	g__norank_f__norank_o__Bacteroidales	s__uncultured_rumen_bacterium_g__norank_f__norank_o__Bacteroidales	OTU235	15	8	60	26	0	1	73	47	32	87	34	61	28	20	8	39	9	32	32	63	675
d__Bacteria	k__norank_d__Bacteria	p__Firmicutes	c__Clostridia	o__Lachnospirales	f__Lachnospiraceae	g__Lachnospiraceae_NK3A20_group	s__unclassified_g__Lachnospiraceae_NK3A20_group	OTU983	0	3	1	0	1	1	1	0	0	0	1	0	2	0	0	1	0	0	0	1	12
d__Bacteria	k__norank_d__Bacteria	p__Bacteroidota	c__Bacteroidia	o__Bacteroidales	f__F082	g__norank_f__F082	s__unclassified_g__norank_f__F082	OTU1237	0	0	0	0	2	0	1	0	0	3	0	1	0	0	0	2	0	1	0	0	10
d__Bacteria	k__norank_d__Bacteria	p__Firmicutes	c__Bacilli	o__RF39	f__norank_o__RF39	g__norank_f__norank_o__RF39	s__unclassified_g__norank_f__norank_o__RF39	OTU1587	1	0	0	0	0	0	5	1	4	0	5	0	0	1	0	0	0	0	0	0	17
d__Bacteria	k__norank_d__Bacteria	p__Firmicutes	c__Bacilli	o__Erysipelotrichales	f__Erysipelatoclostridiaceae	g__Asteroleplasma	s__unclassified_g__Asteroleplasma	OTU993	0	0	0	4	0	0	1	0	1	0	0	2	1	0	0	3	4	0	3	3	22
d__Bacteria	k__norank_d__Bacteria	p__Firmicutes	c__Clostridia	o__Oscillospirales	f__Ruminococcaceae	g__CAG-352	s__uncultured_bacterium_g__CAG-352	OTU423	4	0	5	18	0	0	0	0	1	2	4	0	4	10	1	0	23	1	3	4	80
d__Bacteria	k__norank_d__Bacteria	p__Spirochaetota	c__Spirochaetia	o__Spirochaetales	f__Spirochaetaceae	g__Treponema	s__Treponema_saccharophilum_DSM_2985	OTU875	1	0	3	3	0	0	1	0	0	3	1	4	0	4	0	0	2	0	3	0	25
d__Bacteria	k__norank_d__Bacteria	p__Bacteroidota	c__Bacteroidia	o__Bacteroidales	f__Rikenellaceae	g__U29-B03	s__uncultured_rumen_bacterium_g__U29-B03	OTU729	2	0	0	0	0	3	0	0	0	5	0	3	2	1	2	1	2	2	0	1	24
d__Bacteria	k__norank_d__Bacteria	p__Firmicutes	c__Clostridia	o__Lachnospirales	f__Lachnospiraceae	g__Lachnospiraceae_NK3A20_group	s__uncultured_rumen_bacterium_g__Lachnospiraceae_NK3A20_group	OTU44	45	46	70	33	14	3	15	7	16	76	117	16	74	71	7	59	69	21	38	21	818
d__Bacteria	k__norank_d__Bacteria	p__Bacteroidota	c__Bacteroidia	o__Bacteroidales	f__Prevotellaceae	g__Prevotellaceae_UCG-003	s__uncultured_bacterium_g__Prevotellaceae_UCG-003	OTU1534	0	0	3	3	0	0	1	2	2	7	2	9	0	0	0	9	4	1	0	5	48
d__Bacteria	k__norank_d__Bacteria	p__Firmicutes	c__Bacilli	o__Bacillales	f__Bacillaceae	g__Bacillus	s__unclassified_g__Bacillus	OTU1220	1	0	1	0	0	0	0	0	0	0	1	0	0	0	0	1	0	0	0	0	4
d__Bacteria	k__norank_d__Bacteria	p__Firmicutes	c__Clostridia	o__Lachnospirales	f__Lachnospiraceae	g__Eubacterium_ventriosum_group	s__unclassified_g__Eubacterium_ventriosum_group	OTU833	3	7	4	19	1	0	4	3	1	4	3	4	2	4	1	7	4	3	4	5	83
d__Bacteria	k__norank_d__Bacteria	p__Firmicutes	c__Bacilli	o__Erysipelotrichales	f__Erysipelatoclostridiaceae	g__UCG-004	s__unidentified_rumen_bacterium_RFN20	OTU1201	11	1	4	2	1	0	0	0	2	3	6	3	3	1	3	3	5	0	0	5	53
d__Bacteria	k__norank_d__Bacteria	p__Bacteroidota	c__Bacteroidia	o__Bacteroidales	f__Prevotellaceae	g__Prevotella	s__uncultured_bacterium_g__Prevotella	OTU716	0	1	0	0	0	0	0	2	1	2	1	1	1	0	0	1	0	0	1	0	11
d__Bacteria	k__norank_d__Bacteria	p__Firmicutes	c__Clostridia	o__Lachnospirales	f__Lachnospiraceae	g__Catonella	s__unclassified_g__Catonella	OTU584	1	0	0	0	1	0	2	3	2	0	3	0	0	0	2	0	0	0	3	1	18
d__Bacteria	k__norank_d__Bacteria	p__Firmicutes	c__Clostridia	o__Peptostreptococcales-Tissierellales	f__Anaerovoracaceae	g__Anaerovorax	s__uncultured_rumen_bacterium_g__Anaerovorax	OTU37	1	0	0	4	2	0	2	0	0	1	0	0	0	2	1	3	1	0	3	1	21
d__Bacteria	k__norank_d__Bacteria	p__Bacteroidota	c__Bacteroidia	o__Bacteroidales	f__Rikenellaceae	g__Rikenellaceae_RC9_gut_group	s__unclassified_g__Rikenellaceae_RC9_gut_group	OTU1650	9	5	10	14	0	0	1	0	0	6	4	1	7	17	0	2	6	2	4	2	90
d__Bacteria	k__norank_d__Bacteria	p__Bacteroidota	c__Bacteroidia	o__Bacteroidales	f__Rikenellaceae	g__Rikenellaceae_RC9_gut_group	s__uncultured_rumen_bacterium_g__Rikenellaceae_RC9_gut_group	OTU743	2	0	1	2	0	0	0	0	0	0	0	0	1	5	0	0	1	0	2	0	14
d__Bacteria	k__norank_d__Bacteria	p__Firmicutes	c__Clostridia	o__Oscillospirales	f__Eubacterium_coprostanoligenes_group	g__norank_f__Eubacterium_coprostanoligenes_group	s__unclassified_g__norank_f__Eubacterium_coprostanoligenes_group	OTU1304	1	0	0	0	0	0	0	0	0	0	0	0	0	0	0	0	4	0	0	0	5
d__Bacteria	k__norank_d__Bacteria	p__Firmicutes	c__Bacilli	o__Lactobacillales	f__Lactobacillaceae	g__Lactobacillus	s__Lactobacillus_agilis	OTU430	0	1	0	1	0	0	0	1	0	0	1	0	0	0	1	0	0	0	0	1	6
d__Bacteria	k__norank_d__Bacteria	p__Firmicutes	c__Clostridia	o__Lachnospirales	f__Lachnospiraceae	g__Shuttleworthia	s__uncultured_rumen_bacterium_g__Shuttleworthia	OTU597	2	0	3	1	43	2	14	41	29	3	43	6	5	2	17	19	6	1	99	58	394
d__Bacteria	k__norank_d__Bacteria	p__Bacteroidota	c__Bacteroidia	o__Bacteroidales	f__Prevotellaceae	g__Prevotellaceae_UCG-003	s__uncultured_rumen_bacterium_g__Prevotellaceae_UCG-003	OTU755	6	0	0	30	0	0	0	5	1	6	10	17	13	4	0	3	14	4	0	3	116
d__Bacteria	k__norank_d__Bacteria	p__Firmicutes	c__Clostridia	o__Clostridia_UCG-014	f__norank_o__Clostridia_UCG-014	g__norank_f__norank_o__Clostridia_UCG-014	s__uncultured_rumen_bacterium_g__norank_f__norank_o__Clostridia_UCG-014	OTU1666	110	91	48	41	12	0	32	19	23	25	57	20	49	48	12	26	55	32	16	33	749
d__Bacteria	k__norank_d__Bacteria	p__Bacteroidota	c__Bacteroidia	o__Bacteroidales	f__F082	g__norank_f__F082	s__uncultured_bacterium_g__norank_f__F082	OTU765	0	0	0	11	1	0	0	0	0	0	0	0	0	0	0	0	0	0	0	0	12
d__Bacteria	k__norank_d__Bacteria	p__Firmicutes	c__Clostridia	o__Peptostreptococcales-Tissierellales	f__Anaerovoracaceae	g__Family_XIII_UCG-001	s__uncultured_rumen_bacterium_g__Family_XIII_UCG-001	OTU78	2	7	3	0	2	2	2	2	1	4	2	3	4	4	1	4	0	2	2	3	50
d__Bacteria	k__norank_d__Bacteria	p__Firmicutes	c__Clostridia	o__Peptostreptococcales-Tissierellales	f__Anaerovoracaceae	g__Anaerovorax	s__uncultured_rumen_bacterium_g__Anaerovorax	OTU1871	0	0	0	0	0	0	0	0	0	0	0	0	1	0	0	0	0	0	0	0	1
d__Bacteria	k__norank_d__Bacteria	p__Firmicutes	c__Clostridia	o__Lachnospirales	f__Lachnospiraceae	g__unclassified_f__Lachnospiraceae	s__unclassified_f__Lachnospiraceae	OTU669	1	0	3	0	0	0	0	0	2	0	1	0	1	2	0	2	1	2	0	0	15
d__Bacteria	k__norank_d__Bacteria	p__Firmicutes	c__Clostridia	o__Lachnospirales	f__Lachnospiraceae	g__unclassified_f__Lachnospiraceae	s__unclassified_f__Lachnospiraceae	OTU668	11	0	0	14	1	0	0	1	4	9	0	0	4	5	0	0	0	0	2	3	54
d__Bacteria	k__norank_d__Bacteria	p__Firmicutes	c__Clostridia	o__Peptostreptococcales-Tissierellales	f__Anaerovoracaceae	g__Mogibacterium	s__uncultured_bacterium_g__Mogibacterium	OTU267	11	42	5	8	0	2	3	2	2	4	2	3	18	12	2	3	2	6	10	6	143
d__Bacteria	k__norank_d__Bacteria	p__Firmicutes	c__Clostridia	o__Lachnospirales	f__Lachnospiraceae	g__Lachnospiraceae_UCG-008	s__uncultured_rumen_bacterium_g__Lachnospiraceae_UCG-008	OTU619	6	0	2	6	1	0	2	1	5	3	6	1	1	1	0	1	1	3	2	5	47
d__Bacteria	k__norank_d__Bacteria	p__Verrucomicrobiota	c__Lentisphaeria	o__Victivallales	f__vadinBE97	g__norank_f__vadinBE97	s__uncultured_bacterium_g__norank_f__vadinBE97	OTU411	1	0	0	2	0	0	0	0	0	1	0	0	0	0	0	0	0	0	0	0	4
d__Bacteria	k__norank_d__Bacteria	p__Firmicutes	c__Clostridia	o__Lachnospirales	f__Lachnospiraceae	g__Lachnospiraceae_ND3007_group	s__uncultured_rumen_bacterium_g__Lachnospiraceae_ND3007_group	OTU387	2	0	2	1	0	0	1	3	0	1	0	0	0	0	0	1	1	3	1	1	17
d__Bacteria	k__norank_d__Bacteria	p__Firmicutes	c__Clostridia	o__Lachnospirales	f__Lachnospiraceae	g__Lachnospiraceae_NK3A20_group	s__uncultured_rumen_bacterium_g__Lachnospiraceae_NK3A20_group	OTU212	4	5	0	14	0	0	0	2	0	0	0	0	7	9	0	0	12	0	3	0	56
d__Bacteria	k__norank_d__Bacteria	p__Bacteroidota	c__Bacteroidia	o__Bacteroidales	f__Prevotellaceae	g__Prevotellaceae_UCG-001	s__unclassified_g__Prevotellaceae_UCG-001	OTU1272	0	0	0	0	0	0	0	0	0	0	0	1	0	0	0	0	10	0	0	0	11
d__Bacteria	k__norank_d__Bacteria	p__Bacteroidota	c__Bacteroidia	o__Bacteroidales	f__Prevotellaceae	g__Prevotella	s__uncultured_rumen_bacterium_g__Prevotella	OTU809	10	1	4	13	0	0	0	0	0	2	7	22	6	1	0	0	6	1	2	1	76
d__Bacteria	k__norank_d__Bacteria	p__Bacteroidota	c__Bacteroidia	o__Bacteroidales	f__Prevotellaceae	g__Prevotella	s__uncultured_rumen_bacterium_g__Prevotella	OTU808	23	1	3	20	0	0	0	1	0	2	6	20	10	9	0	0	9	0	1	0	105
d__Bacteria	k__norank_d__Bacteria	p__Proteobacteria	c__Alphaproteobacteria	o__Rickettsiales	f__Mitochondria	g__norank_f__Mitochondria	s__uncultured_rumen_bacterium_g__norank_f__Mitochondria	OTU1962	0	0	0	0	0	0	0	0	0	0	0	0	0	0	0	0	1	0	0	0	1
d__Bacteria	k__norank_d__Bacteria	p__Desulfobacterota	c__Desulfuromonadia	o__Bradymonadales	f__norank_o__Bradymonadales	g__norank_f__norank_o__Bradymonadales	s__uncultured_rumen_bacterium_g__norank_f__norank_o__Bradymonadales	OTU1793	9	0	1	8	0	0	0	0	0	1	0	0	1	0	0	1	2	0	0	0	23
d__Bacteria	k__norank_d__Bacteria	p__Firmicutes	c__Clostridia	o__Oscillospirales	f__Oscillospiraceae	g__NK4A214_group	s__uncultured_bacterium_g__NK4A214_group	OTU1242	191	91	159	48	51	12	41	99	33	112	207	24	108	40	36	222	225	98	69	71	1937
d__Bacteria	k__norank_d__Bacteria	p__Bacteroidota	c__Bacteroidia	o__Bacteroidales	f__Prevotellaceae	g__Prevotella	s__uncultured_rumen_bacterium_g__Prevotella	OTU800	9	3	2	26	0	0	0	6	0	12	7	9	11	4	0	2	11	4	5	0	111
d__Bacteria	k__norank_d__Bacteria	p__Bacteroidota	c__Bacteroidia	o__Bacteroidales	f__Prevotellaceae	g__Prevotella	s__uncultured_rumen_bacterium_g__Prevotella	OTU805	0	3	3	5	0	0	1	4	1	6	0	5	7	1	2	3	0	3	4	1	49
d__Bacteria	k__norank_d__Bacteria	p__Bacteroidota	c__Bacteroidia	o__Bacteroidales	f__Prevotellaceae	g__Prevotella	s__uncultured_rumen_bacterium_g__Prevotella	OTU807	15	4	15	7	0	1	4	9	26	12	21	11	18	17	0	5	10	23	8	6	212
d__Bacteria	k__norank_d__Bacteria	p__Bacteroidota	c__Bacteroidia	o__Bacteroidales	f__Prevotellaceae	g__Prevotella	s__uncultured_rumen_bacterium_g__Prevotella	OTU806	9	2	2	0	1	0	4	3	3	2	2	19	6	0	0	15	4	2	1	4	79
d__Bacteria	k__norank_d__Bacteria	p__Firmicutes	c__Clostridia	o__Clostridia_UCG-014	f__norank_o__Clostridia_UCG-014	g__norank_f__norank_o__Clostridia_UCG-014	s__uncultured_rumen_bacterium_g__norank_f__norank_o__Clostridia_UCG-014	OTU1315	3	1	3	0	0	0	0	0	8	0	1	2	4	2	0	2	4	1	4	0	35
d__Bacteria	k__norank_d__Bacteria	p__Bacteroidota	c__Bacteroidia	o__Bacteroidales	f__F082	g__norank_f__F082	s__uncultured_rumen_bacterium_g__norank_f__F082	OTU1676	9	7	14	11	0	0	61	14	5	5	13	8	14	12	0	31	23	40	28	16	311
d__Bacteria	k__norank_d__Bacteria	p__Firmicutes	c__Bacilli	o__Lactobacillales	f__Lactobacillaceae	g__Pediococcus	s__Pediococcus_acidilactici	OTU1174	0	1	0	0	0	0	1	0	0	0	0	0	1	0	1	0	0	0	0	0	4
d__Bacteria	k__norank_d__Bacteria	p__Firmicutes	c__Bacilli	o__Lactobacillales	f__Aerococcaceae	g__Bavariicoccus	s__unclassified_g__Bavariicoccus	OTU1438	1	4	0	0	0	0	0	0	0	0	0	1	0	0	0	0	0	0	0	0	6
d__Bacteria	k__norank_d__Bacteria	p__Bacteroidota	c__Bacteroidia	o__Bacteroidales	f__Prevotellaceae	g__Prevotella	s__uncultured_rumen_bacterium_g__Prevotella	OTU1010	0	0	2	1	1	0	4	11	18	3	3	12	1	0	1	4	0	5	1	4	71
d__Bacteria	k__norank_d__Bacteria	p__Firmicutes	c__Bacilli	o__RF39	f__norank_o__RF39	g__norank_f__norank_o__RF39	s__unclassified_g__norank_f__norank_o__RF39	OTU836	0	0	1	0	0	0	0	0	0	1	1	0	0	1	0	0	0	0	0	0	4
d__Bacteria	k__norank_d__Bacteria	p__Bacteroidota	c__Bacteroidia	o__Bacteroidales	f__Rikenellaceae	g__Rikenellaceae_RC9_gut_group	s__unclassified_g__Rikenellaceae_RC9_gut_group	OTU1405	0	0	0	0	0	0	0	0	1	2	0	0	2	7	0	1	2	1	3	2	21
d__Bacteria	k__norank_d__Bacteria	p__Bacteroidota	c__Bacteroidia	o__Bacteroidales	f__Prevotellaceae	g__Prevotella	s__uncultured_rumen_bacterium_g__Prevotella	OTU363	0	1	8	4	0	0	0	0	0	3	3	9	2	0	0	1	1	0	1	0	33
d__Bacteria	k__norank_d__Bacteria	p__Bacteroidota	c__Bacteroidia	o__Bacteroidales	f__Prevotellaceae	g__Prevotella	s__unclassified_g__Prevotella	OTU781	83	13	14	75	4	1	15	34	46	34	40	40	36	10	3	14	47	26	9	24	568
d__Bacteria	k__norank_d__Bacteria	p__Bacteroidota	c__Bacteroidia	o__Bacteroidales	f__Prevotellaceae	g__Prevotella	s__uncultured_rumen_bacterium_g__Prevotella	OTU366	25	13	42	17	0	0	1	21	19	48	34	86	8	17	6	17	65	13	27	5	464
d__Bacteria	k__norank_d__Bacteria	p__Bacteroidota	c__Bacteroidia	o__Bacteroidales	f__Prevotellaceae	g__Prevotella	s__uncultured_rumen_bacterium_g__Prevotella	OTU367	23	27	57	11	0	0	5	28	18	39	17	31	24	36	0	48	14	43	7	57	485
d__Bacteria	k__norank_d__Bacteria	p__Firmicutes	c__Clostridia	o__Monoglobales	f__Monoglobaceae	g__Monoglobus	s__uncultured_organism_g__Monoglobus	OTU72	8	0	9	0	3	1	1	1	0	5	29	4	5	10	9	3	20	10	3	9	130
d__Bacteria	k__norank_d__Bacteria	p__Actinobacteriota	c__Actinobacteria	o__Micrococcales	f__Micrococcaceae	g__Arthrobacter	s__Arthrobacter_agilis_g__Arthrobacter	OTU1239	0	0	0	0	0	1	0	0	0	0	0	0	0	0	0	1	0	0	0	0	2
d__Bacteria	k__norank_d__Bacteria	p__Proteobacteria	c__Alphaproteobacteria	o__Rhodospirillales	f__norank_o__Rhodospirillales	g__norank_f__norank_o__Rhodospirillales	s__unclassified_g__norank_f__norank_o__Rhodospirillales	OTU54	1	0	0	0	0	0	0	0	0	0	1	0	0	0	0	0	0	0	0	0	2
d__Bacteria	k__norank_d__Bacteria	p__Firmicutes	c__Bacilli	o__RF39	f__norank_o__RF39	g__norank_f__norank_o__RF39	s__unclassified_g__norank_f__norank_o__RF39	OTU945	3	0	0	0	0	0	0	0	0	0	1	0	0	1	0	0	2	0	0	0	7
d__Bacteria	k__norank_d__Bacteria	p__Firmicutes	c__Clostridia	o__Lachnospirales	f__Lachnospiraceae	g__Butyrivibrio	s__uncultured_rumen_bacterium_g__Butyrivibrio	OTU1525	0	0	1	0	2	0	1	2	0	0	1	0	0	0	0	1	0	0	0	1	9
d__Bacteria	k__norank_d__Bacteria	p__Bacteroidota	c__Bacteroidia	o__Bacteroidales	f__Prevotellaceae	g__Prevotella	s__uncultured_rumen_bacterium_g__Prevotella	OTU764	0	0	0	8	0	0	0	0	0	0	0	0	1	0	0	0	5	0	0	0	14
d__Bacteria	k__norank_d__Bacteria	p__Firmicutes	c__Bacilli	o__Erysipelotrichales	f__Erysipelatoclostridiaceae	g__UCG-004	s__unidentified_rumen_bacterium_RFN20	OTU1359	0	0	0	1	0	0	0	1	1	0	0	1	1	1	0	0	0	1	0	0	7
d__Bacteria	k__norank_d__Bacteria	p__Bacteroidota	c__Bacteroidia	o__Bacteroidales	f__Prevotellaceae	g__Prevotella	s__uncultured_rumen_bacterium_g__Prevotella	OTU767	5	0	0	8	0	0	0	0	0	2	4	8	3	3	0	0	12	0	1	0	46
d__Bacteria	k__norank_d__Bacteria	p__Firmicutes	c__Clostridia	o__Oscillospirales	f__Ruminococcaceae	g__Candidatus_Soleaferrea	s__uncultured_rumen_bacterium_g__Candidatus_Soleaferrea	OTU1988	0	1	1	1	0	0	0	0	0	0	0	0	0	3	0	1	0	0	0	0	7
d__Bacteria	k__norank_d__Bacteria	p__Bacteroidota	c__Bacteroidia	o__Bacteroidales	f__Prevotellaceae	g__Prevotella	s__uncultured_rumen_bacterium_g__Prevotella	OTU761	0	1	1	0	0	0	3	2	2	1	0	5	0	0	1	2	0	4	1	3	26
d__Bacteria	k__norank_d__Bacteria	p__Firmicutes	c__Bacilli	o__Erysipelotrichales	f__Erysipelatoclostridiaceae	g__UCG-004	s__unclassified_g__UCG-004	OTU198	9	1	1	4	2	0	3	0	1	0	2	1	2	2	8	1	0	0	0	4	41
d__Bacteria	k__norank_d__Bacteria	p__Bacteroidota	c__Bacteroidia	o__Bacteroidales	f__Rikenellaceae	g__Rikenellaceae_RC9_gut_group	s__uncultured_bacterium_g__Rikenellaceae_RC9_gut_group	OTU1509	0	0	1	2	2	0	0	0	0	1	0	0	0	0	1	0	3	1	0	10	21
d__Bacteria	k__norank_d__Bacteria	p__Firmicutes	c__Bacilli	o__RF39	f__norank_o__RF39	g__norank_f__norank_o__RF39	s__uncultured_bacterium_g__norank_f__norank_o__RF39	OTU1171	1	0	0	0	1	1	3	2	4	0	0	1	0	1	2	1	4	0	3	1	25
d__Bacteria	k__norank_d__Bacteria	p__Firmicutes	c__Clostridia	o__Peptostreptococcales-Tissierellales	f__Anaerovoracaceae	g__Family_XIII_UCG-001	s__uncultured_rumen_bacterium_g__Family_XIII_UCG-001	OTU1432	4	1	1	0	0	0	2	5	4	1	3	3	0	0	1	1	5	2	4	0	37
d__Bacteria	k__norank_d__Bacteria	p__Bacteroidota	c__Bacteroidia	o__Bacteroidales	f__norank_o__Bacteroidales	g__norank_f__norank_o__Bacteroidales	s__uncultured_rumen_bacterium_g__norank_f__norank_o__Bacteroidales	OTU931	7	0	2	8	0	1	0	9	4	5	11	13	9	4	0	1	5	3	6	1	89
d__Bacteria	k__norank_d__Bacteria	p__Spirochaetota	c__Spirochaetia	o__Spirochaetales	f__Spirochaetaceae	g__Treponema	s__unclassified_g__Treponema	OTU1075	1	1	3	2	1	0	2	4	4	9	2	2	4	2	7	0	0	2	3	8	57
d__Bacteria	k__norank_d__Bacteria	p__Bacteroidota	c__Bacteroidia	o__Bacteroidales	f__Prevotellaceae	g__Prevotella	s__uncultured_bacterium_g__Prevotella	OTU1675	54	7	14	108	0	0	36	23	14	4	33	16	29	7	0	23	53	59	3	6	489
d__Bacteria	k__norank_d__Bacteria	p__Firmicutes	c__Bacilli	o__RF39	f__norank_o__RF39	g__norank_f__norank_o__RF39	s__unclassified_g__norank_f__norank_o__RF39	OTU168	6	0	1	0	2	0	3	0	0	3	1	2	1	0	0	3	4	1	0	1	28
d__Bacteria	k__norank_d__Bacteria	p__Firmicutes	c__Bacilli	o__Erysipelotrichales	f__Erysipelatoclostridiaceae	g__UCG-004	s__uncultured_bacterium_g__UCG-004	OTU1244	0	1	0	0	2	0	1	3	2	0	2	0	1	0	0	2	0	0	2	1	17
d__Bacteria	k__norank_d__Bacteria	p__Bacteroidota	c__Bacteroidia	o__Bacteroidales	f__unclassified_o__Bacteroidales	g__unclassified_o__Bacteroidales	s__unclassified_o__Bacteroidales	OTU472	0	1	0	0	7	0	1	2	1	0	2	0	0	0	0	7	1	0	0	1	23
d__Bacteria	k__norank_d__Bacteria	p__Firmicutes	c__Bacilli	o__Erysipelotrichales	f__Erysipelatoclostridiaceae	g__UCG-004	s__uncultured_rumen_bacterium_g__UCG-004	OTU163	17	1	6	10	0	0	5	0	5	5	6	4	4	2	6	6	4	3	0	3	87
d__Bacteria	k__norank_d__Bacteria	p__Firmicutes	c__Clostridia	o__Lachnospirales	f__Lachnospiraceae	g__Butyrivibrio	s__Butyrivibrio_fibrisolvens_g__Butyrivibrio	OTU1338	8	61	11	17	21	0	4	9	7	8	25	7	31	12	8	9	12	16	31	12	309
d__Bacteria	k__norank_d__Bacteria	p__Firmicutes	c__Clostridia	o__Oscillospirales	f__UCG-010	g__norank_f__UCG-010	s__unclassified_g__norank_f__UCG-010	OTU992	1	0	0	1	0	0	0	0	0	1	1	2	0	0	0	0	1	0	0	0	7
d__Bacteria	k__norank_d__Bacteria	p__unclassified_k__norank_d__Bacteria	c__unclassified_k__norank_d__Bacteria	o__unclassified_k__norank_d__Bacteria	f__unclassified_k__norank_d__Bacteria	g__unclassified_k__norank_d__Bacteria	s__unclassified_k__norank_d__Bacteria	OTU1592	0	0	1	0	2	0	0	2	1	0	0	0	0	0	0	0	0	0	4	2	12
d__Bacteria	k__norank_d__Bacteria	p__Firmicutes	c__Clostridia	o__Clostridia_UCG-014	f__norank_o__Clostridia_UCG-014	g__norank_f__norank_o__Clostridia_UCG-014	s__unclassified_g__norank_f__norank_o__Clostridia_UCG-014	OTU1802	7	0	0	0	0	0	0	0	2	2	8	1	0	1	0	3	4	2	1	2	33
d__Bacteria	k__norank_d__Bacteria	p__Actinobacteriota	c__Coriobacteriia	o__Coriobacteriales	f__Atopobiaceae	g__Olsenella	s__Olsenella_umbonata	OTU248	18	702	143	30	29	145	63	30	39	39	46	24	152	125	55	107	16	171	35	106	2075
d__Bacteria	k__norank_d__Bacteria	p__Firmicutes	c__Clostridia	o__Oscillospirales	f__UCG-010	g__norank_f__UCG-010	s__uncultured_bacterium_g__norank_f__UCG-010	OTU1972	12	0	4	9	0	0	0	0	1	5	8	0	2	2	0	1	2	0	0	0	46
d__Bacteria	k__norank_d__Bacteria	p__Firmicutes	c__unclassified_p__Firmicutes	o__unclassified_p__Firmicutes	f__unclassified_p__Firmicutes	g__unclassified_p__Firmicutes	s__unclassified_p__Firmicutes	OTU481	0	0	0	0	4	0	0	0	0	0	0	0	0	0	0	0	0	0	0	0	4
d__Bacteria	k__norank_d__Bacteria	p__Firmicutes	c__Bacilli	o__RF39	f__norank_o__RF39	g__norank_f__norank_o__RF39	s__uncultured_rumen_bacterium_g__norank_f__norank_o__RF39	OTU1468	2	5	2	1	0	0	2	0	0	0	3	0	0	3	0	0	1	1	3	1	24
d__Bacteria	k__norank_d__Bacteria	p__Firmicutes	c__Bacilli	o__Mycoplasmatales	f__Mycoplasmataceae	g__Mycoplasma	s__unclassified_g__Mycoplasma	OTU1730	0	0	1	0	0	0	0	0	0	0	0	0	0	0	0	0	0	0	0	0	1
d__Bacteria	k__norank_d__Bacteria	p__Spirochaetota	c__Spirochaetia	o__Spirochaetales	f__Spirochaetaceae	g__Treponema	s__unclassified_g__Treponema	OTU462	0	0	0	2	0	0	0	0	0	0	0	0	0	0	0	0	0	0	0	0	2
d__Bacteria	k__norank_d__Bacteria	p__Bacteroidota	c__Bacteroidia	o__Bacteroidales	f__F082	g__norank_f__F082	s__uncultured_rumen_bacterium_g__norank_f__F082	OTU1905	22	0	46	14	1	0	3	1	1	18	19	13	6	27	3	11	41	2	31	5	264
d__Bacteria	k__norank_d__Bacteria	p__Firmicutes	c__Bacilli	o__Erysipelotrichales	f__Erysipelatoclostridiaceae	g__unclassified_f__Erysipelatoclostridiaceae	s__unclassified_f__Erysipelatoclostridiaceae	OTU1000	2	0	1	0	0	0	1	0	2	0	2	1	1	1	1	1	0	2	0	1	16
d__Bacteria	k__norank_d__Bacteria	p__Firmicutes	c__Bacilli	o__RF39	f__norank_o__RF39	g__norank_f__norank_o__RF39	s__uncultured_rumen_bacterium_g__norank_f__norank_o__RF39	OTU1465	3	0	8	0	0	0	0	0	0	0	11	6	1	10	0	3	5	0	3	0	50
d__Bacteria	k__norank_d__Bacteria	p__Bacteroidota	c__Bacteroidia	o__Bacteroidales	f__Prevotellaceae	g__Prevotella	s__unclassified_g__Prevotella	OTU1295	1	0	1	0	0	0	0	0	0	0	0	6	1	2	0	0	5	0	1	0	17
d__Bacteria	k__norank_d__Bacteria	p__Firmicutes	c__Clostridia	o__Lachnospirales	f__Lachnospiraceae	g__Lachnospiraceae_FE2018_group	s__uncultured_rumen_bacterium_g__Lachnospiraceae_FE2018_group	OTU495	0	0	0	0	7	53	0	0	0	0	0	0	0	0	2	0	0	0	0	0	62
d__Bacteria	k__norank_d__Bacteria	p__Bacteroidota	c__Bacteroidia	o__Bacteroidales	f__Prevotellaceae	g__Prevotellaceae_UCG-001	s__uncultured_bacterium_g__Prevotellaceae_UCG-001	OTU1183	15	1	7	6	3	4	5	14	11	19	2	25	26	11	34	3	5	12	9	15	227
d__Bacteria	k__norank_d__Bacteria	p__Proteobacteria	c__Gammaproteobacteria	o__Aeromonadales	f__Succinivibrionaceae	g__Succinivibrionaceae_UCG-002	s__uncultured_rumen_bacterium_g__Succinivibrionaceae_UCG-002	OTU1251	0	0	0	0	0	0	0	0	0	0	0	0	0	0	0	0	1	0	0	0	1
d__Bacteria	k__norank_d__Bacteria	p__Firmicutes	c__Clostridia	o__Lachnospirales	f__Lachnospiraceae	g__Lachnospiraceae_ND3007_group	s__uncultured_Lachnospiraceae_bacterium_g__Lachnospiraceae_ND3007_group	OTU1953	3	5	2	21	0	1	1	1	7	2	3	1	18	5	0	7	10	6	3	1	97
d__Bacteria	k__norank_d__Bacteria	p__Actinobacteriota	c__Coriobacteriia	o__Coriobacteriales	f__Atopobiaceae	g__Libanicoccus	s__unclassified_g__Libanicoccus	OTU1240	1	0	1	0	0	1	0	0	0	1	1	0	1	0	1	5	2	0	3	0	17
d__Bacteria	k__norank_d__Bacteria	p__Firmicutes	c__Clostridia	o__Lachnospirales	f__Lachnospiraceae	g__Lachnospiraceae_UCG-008	s__uncultured_rumen_bacterium_g__Lachnospiraceae_UCG-008	OTU108	2	0	0	0	0	0	0	0	0	0	0	0	0	0	0	0	0	0	0	0	2
d__Bacteria	k__norank_d__Bacteria	p__Actinobacteriota	c__Coriobacteriia	o__Coriobacteriales	f__Eggerthellaceae	g__DNF00809	s__uncultured_bacterium_g__DNF00809	OTU285	0	1	2	0	0	0	0	0	0	0	0	0	0	0	0	0	0	0	0	0	3
d__Bacteria	k__norank_d__Bacteria	p__Proteobacteria	c__Gammaproteobacteria	o__Aeromonadales	f__Succinivibrionaceae	g__Ruminobacter	s__uncultured_bacterium_g__Ruminobacter	OTU1290	0	0	0	1	0	0	0	0	0	0	0	0	0	0	0	0	1	0	1	0	3
d__Bacteria	k__norank_d__Bacteria	p__Bacteroidota	c__Bacteroidia	o__Bacteroidales	f__Prevotellaceae	g__Prevotella	s__unclassified_g__Prevotella	OTU701	3	6	2	0	0	0	0	8	8	8	5	9	7	1	0	8	9	6	5	10	95
d__Bacteria	k__norank_d__Bacteria	p__Firmicutes	c__Clostridia	o__Oscillospirales	f__UCG-010	g__norank_f__UCG-010	s__unclassified_g__norank_f__UCG-010	OTU421	10	0	0	5	0	0	0	0	0	1	3	0	2	0	0	0	1	0	0	0	22
d__Bacteria	k__norank_d__Bacteria	p__Firmicutes	c__Bacilli	o__Erysipelotrichales	f__Erysipelatoclostridiaceae	g__UCG-004	s__uncultured_rumen_bacterium_g__UCG-004	OTU1245	1	0	0	0	0	0	0	0	0	0	0	1	0	0	0	2	1	0	0	0	5
d__Bacteria	k__norank_d__Bacteria	p__Bacteroidota	c__Bacteroidia	o__Bacteroidales	f__F082	g__norank_f__F082	s__uncultured_bacterium_g__norank_f__F082	OTU1753	0	5	5	2	7	12	1	1	0	0	1	1	1	2	1	0	0	0	1	6	46
d__Bacteria	k__norank_d__Bacteria	p__Actinobacteriota	c__Actinobacteria	o__Bifidobacteriales	f__Bifidobacteriaceae	g__Bifidobacterium	s__unclassified_g__Bifidobacterium	OTU1976	0	1	0	70	1	0	0	0	0	8	0	0	29	88	0	0	0	6	2	1	206
d__Bacteria	k__norank_d__Bacteria	p__Bacteroidota	c__Bacteroidia	o__Bacteroidales	f__Bacteroidales_RF16_group	g__norank_f__Bacteroidales_RF16_group	s__uncultured_bacterium_g__norank_f__Bacteroidales_RF16_group	OTU534	6	3	6	4	1	0	38	2	0	1	2	1	7	0	4	6	7	6	6	16	116
d__Bacteria	k__norank_d__Bacteria	p__Actinobacteriota	c__Actinobacteria	o__Micrococcales	f__Micrococcaceae	g__Glutamicibacter	s__Glutamicibacter_arilaitensis	OTU383	0	1	1	0	0	0	0	0	0	0	0	0	1	0	0	1	0	0	0	0	4
d__Bacteria	k__norank_d__Bacteria	p__Spirochaetota	c__Spirochaetia	o__Spirochaetales	f__Spirochaetaceae	g__Sphaerochaeta	s__uncultured_rumen_bacterium_g__Sphaerochaeta	OTU1968	0	0	0	7	0	0	0	0	0	0	0	0	0	0	0	0	0	0	0	0	7
d__Bacteria	k__norank_d__Bacteria	p__Bacteroidota	c__Bacteroidia	o__Bacteroidales	f__Prevotellaceae	g__Prevotellaceae_UCG-003	s__uncultured_rumen_bacterium_g__Prevotellaceae_UCG-003	OTU1983	2	0	0	8	0	0	0	0	0	0	1	0	1	19	0	0	0	0	0	0	31
d__Bacteria	k__norank_d__Bacteria	p__Bacteroidota	c__Bacteroidia	o__Bacteroidales	f__Prevotellaceae	g__Prevotellaceae_UCG-001	s__uncultured_rumen_bacterium_g__Prevotellaceae_UCG-001	OTU1966	0	0	0	2	0	0	0	0	0	0	0	0	0	0	0	0	0	0	0	0	2
d__Bacteria	k__norank_d__Bacteria	p__Firmicutes	c__Clostridia	o__Oscillospirales	f__Ruminococcaceae	g__norank_f__Ruminococcaceae	s__uncultured_rumen_bacterium_g__norank_f__Ruminococcaceae	OTU90	4	1	4	3	0	0	0	2	0	1	1	0	8	5	0	0	3	0	2	0	34
d__Bacteria	k__norank_d__Bacteria	p__Actinobacteriota	c__Coriobacteriia	o__Coriobacteriales	f__Eggerthellaceae	g__norank_f__Eggerthellaceae	s__uncultured_bacterium_g__norank_f__Eggerthellaceae	OTU858	0	1	0	1	1	2	1	0	0	1	0	0	2	1	0	0	0	0	1	0	11
d__Bacteria	k__norank_d__Bacteria	p__Firmicutes	c__Clostridia	o__Christensenellales	f__Christensenellaceae	g__Christensenellaceae_R-7_group	s__uncultured_rumen_bacterium_4C0d-15	OTU1807	0	0	3	2	0	0	0	0	0	1	1	0	0	0	0	0	0	0	0	1	8
d__Bacteria	k__norank_d__Bacteria	p__Firmicutes	c__Clostridia	o__Lachnospirales	f__Lachnospiraceae	g__Acetitomaculum	s__uncultured_rumen_bacterium_g__Acetitomaculum	OTU802	36	4	8	83	2	0	1	7	2	4	9	0	29	22	5	2	7	4	5	5	235
d__Bacteria	k__norank_d__Bacteria	p__Firmicutes	c__Clostridia	o__Oscillospirales	f__Oscillospiraceae	g__NK4A214_group	s__unclassified_g__NK4A214_group	OTU1857	1	1	0	0	0	0	0	1	0	1	4	0	2	1	0	1	1	1	1	0	15
d__Bacteria	k__norank_d__Bacteria	p__Spirochaetota	c__Spirochaetia	o__Spirochaetales	f__Spirochaetaceae	g__Treponema	s__uncultured_rumen_bacterium_g__Treponema	OTU1090	0	0	0	0	0	0	0	1	0	0	0	0	1	0	0	1	2	0	0	0	5
d__Bacteria	k__norank_d__Bacteria	p__Firmicutes	c__Clostridia	o__Oscillospirales	f__Clostridium_methylpentosum_group	g__norank_f__Clostridium_methylpentosum_group	s__uncultured_rumen_bacterium_g__norank_f__Clostridium_methylpentosum_group	OTU1992	0	0	0	3	0	0	0	0	0	0	0	0	2	0	0	0	2	0	0	0	7
d__Bacteria	k__norank_d__Bacteria	p__Firmicutes	c__Clostridia	o__Christensenellales	f__Christensenellaceae	g__Christensenellaceae_R-7_group	s__uncultured_bacterium_g__Christensenellaceae_R-7_group	OTU1620	4	2	2	4	6	0	5	3	0	3	3	1	5	3	3	0	4	2	3	2	55
d__Bacteria	k__norank_d__Bacteria	p__Bacteroidota	c__Bacteroidia	o__Bacteroidales	f__F082	g__norank_f__F082	s__uncultured_rumen_bacterium_g__norank_f__F082	OTU561	24	6	29	60	1	0	48	25	22	21	19	10	61	57	1	23	122	35	38	29	631
d__Bacteria	k__norank_d__Bacteria	p__Firmicutes	c__Bacilli	o__Erysipelotrichales	f__Erysipelatoclostridiaceae	g__UCG-004	s__unidentified_rumen_bacterium_RFN20	OTU431	0	0	1	1	0	0	0	0	2	0	0	0	0	0	0	0	0	0	1	2	7
d__Bacteria	k__norank_d__Bacteria	p__Bacteroidota	c__Bacteroidia	o__Bacteroidales	f__Muribaculaceae	g__norank_f__Muribaculaceae	s__uncultured_rumen_bacterium_g__norank_f__Muribaculaceae	OTU1250	38	254	4	11	12	0	86	5	4	8	1	0	24	29	4	10	7	14	4	12	527
d__Bacteria	k__norank_d__Bacteria	p__Bacteroidota	c__Bacteroidia	o__Bacteroidales	f__Prevotellaceae	g__Prevotellaceae_UCG-001	s__unclassified_g__Prevotellaceae_UCG-001	OTU919	0	2	0	0	0	0	0	0	0	0	2	1	0	0	0	0	0	0	0	0	5
d__Bacteria	k__norank_d__Bacteria	p__Actinobacteriota	c__Actinobacteria	o__Bifidobacteriales	f__Bifidobacteriaceae	g__Bifidobacterium	s__Bifidobacterium_adolescentis	OTU1629	0	5	1	26	0	6	0	0	3	2	6	0	7	32	1	0	0	4	3	0	96
d__Bacteria	k__norank_d__Bacteria	p__Patescibacteria	c__Saccharimonadia	o__Saccharimonadales	f__Saccharimonadaceae	g__Candidatus_Saccharimonas	s__unclassified_g__Candidatus_Saccharimonas	OTU1190	5	12	4	25	11	8	20	7	2	22	3	9	17	13	18	9	26	3	4	18	236
d__Bacteria	k__norank_d__Bacteria	p__Firmicutes	c__Clostridia	o__Lachnospirales	f__Lachnospiraceae	g__Coprococcus	s__unclassified_g__Coprococcus	OTU1604	1	0	0	0	2	1	0	0	2	0	0	0	0	0	2	4	1	0	3	4	20
d__Bacteria	k__norank_d__Bacteria	p__Bacteroidota	c__Bacteroidia	o__Bacteroidales	f__Prevotellaceae	g__Prevotella	s__uncultured_bacterium_g__Prevotella	OTU579	0	1	7	0	0	0	0	46	17	5	2	13	4	0	7	4	0	11	7	2	126
d__Bacteria	k__norank_d__Bacteria	p__Firmicutes	c__Clostridia	o__Oscillospirales	f__Ruminococcaceae	g__Ruminococcus	s__unclassified_g__Ruminococcus	OTU639	10	4	3	1	5	1	3	7	9	5	15	7	3	1	6	17	37	3	4	9	150
d__Bacteria	k__norank_d__Bacteria	p__Firmicutes	c__Clostridia	o__Oscillospirales	f__UCG-010	g__norank_f__UCG-010	s__unclassified_g__norank_f__UCG-010	OTU1501	1	0	0	2	0	0	0	0	0	1	1	0	0	1	0	0	0	0	0	1	7
d__Bacteria	k__norank_d__Bacteria	p__unclassified_k__norank_d__Bacteria	c__unclassified_k__norank_d__Bacteria	o__unclassified_k__norank_d__Bacteria	f__unclassified_k__norank_d__Bacteria	g__unclassified_k__norank_d__Bacteria	s__unclassified_k__norank_d__Bacteria	OTU703	0	0	0	0	0	0	0	0	0	0	0	0	0	0	0	2	0	1	0	1	4
d__Bacteria	k__norank_d__Bacteria	p__Bacteroidota	c__Bacteroidia	o__Bacteroidales	f__Rikenellaceae	g__Rikenellaceae_RC9_gut_group	s__uncultured_rumen_bacterium_g__Rikenellaceae_RC9_gut_group	OTU1375	3	7	4	2	2	2	2	1	2	0	2	4	5	1	2	1	3	5	7	8	63
d__Bacteria	k__norank_d__Bacteria	p__Bacteroidota	c__Bacteroidia	o__Bacteroidales	f__Rikenellaceae	g__Rikenellaceae_RC9_gut_group	s__uncultured_rumen_bacterium_g__Rikenellaceae_RC9_gut_group	OTU1374	1	0	0	4	0	0	0	0	0	0	0	0	0	0	0	0	1	0	3	0	9
d__Bacteria	k__norank_d__Bacteria	p__Patescibacteria	c__Saccharimonadia	o__Saccharimonadales	f__Saccharimonadaceae	g__Candidatus_Saccharimonas	s__uncultured_rumen_bacterium_g__Candidatus_Saccharimonas	OTU980	8	5	1	0	0	0	2	0	0	0	8	5	1	5	0	2	2	1	1	1	42
d__Bacteria	k__norank_d__Bacteria	p__Firmicutes	c__Clostridia	o__Lachnospirales	f__Lachnospiraceae	g__Acetitomaculum	s__uncultured_rumen_bacterium_g__Acetitomaculum	OTU329	0	30	4	0	24	71	10	2	2	4	11	2	2	0	7	10	0	6	1	9	195
d__Bacteria	k__norank_d__Bacteria	p__Bacteroidota	c__Bacteroidia	o__Bacteroidales	f__Rikenellaceae	g__Rikenellaceae_RC9_gut_group	s__uncultured_rumen_bacterium_g__Rikenellaceae_RC9_gut_group	OTU1379	3	4	7	10	7	0	6	4	6	6	9	3	4	9	38	6	12	4	14	56	208
d__Bacteria	k__norank_d__Bacteria	p__Proteobacteria	c__Alphaproteobacteria	o__Rhodospirillales	f__norank_o__Rhodospirillales	g__norank_f__norank_o__Rhodospirillales	s__uncultured_rumen_bacterium_g__norank_f__norank_o__Rhodospirillales	OTU869	0	0	0	0	0	0	0	0	0	1	0	0	0	0	0	0	1	0	0	0	2
d__Bacteria	k__norank_d__Bacteria	p__Bacteroidota	c__Bacteroidia	o__Bacteroidales	f__F082	g__norank_f__F082	s__uncultured_rumen_bacterium_g__norank_f__F082	OTU769	45	61	15	15	19	32	9	11	10	5	5	12	24	15	15	26	36	14	27	7	403
d__Bacteria	k__norank_d__Bacteria	p__Firmicutes	c__Clostridia	o__Oscillospirales	f__Ruminococcaceae	g__Ruminococcus	s__Ruminococcus_sp._FC2018	OTU688	65	77	23	15	92	9	37	45	47	20	83	57	81	16	57	50	25	48	31	53	931
d__Bacteria	k__norank_d__Bacteria	p__Firmicutes	c__Clostridia	o__Peptostreptococcales-Tissierellales	f__Anaerovoracaceae	g__Eubacterium_brachy_group	s__uncultured_rumen_bacterium_g__Eubacterium_brachy_group	OTU512	0	0	0	0	1	1	0	0	0	0	0	0	1	0	0	0	0	0	0	0	3
d__Bacteria	k__norank_d__Bacteria	p__Bacteroidota	c__Bacteroidia	o__Bacteroidales	f__Prevotellaceae	g__Prevotella	s__uncultured_rumen_bacterium_g__Prevotella	OTU1334	1	0	0	0	0	0	0	0	1	2	0	1	1	1	0	3	1	3	1	0	15
d__Bacteria	k__norank_d__Bacteria	p__Cyanobacteria	c__Vampirivibrionia	o__Gastranaerophilales	f__norank_o__Gastranaerophilales	g__norank_f__norank_o__Gastranaerophilales	s__unclassified_g__norank_f__norank_o__Gastranaerophilales	OTU79	0	0	0	0	0	0	0	0	0	0	1	1	0	0	0	0	2	0	1	0	5
d__Bacteria	k__norank_d__Bacteria	p__Firmicutes	c__Clostridia	o__Lachnospirales	f__Defluviitaleaceae	g__Defluviitaleaceae_UCG-011	s__unclassified_g__Defluviitaleaceae_UCG-011	OTU1341	5	7	6	1	8	3	1	1	0	3	5	0	4	6	3	7	3	4	0	2	69
d__Bacteria	k__norank_d__Bacteria	p__Firmicutes	c__Clostridia	o__Peptostreptococcales-Tissierellales	f__Anaerovoracaceae	g__Mogibacterium	s__uncultured_Enterococcus_sp._g__Mogibacterium	OTU506	0	4	0	0	9	5	3	1	0	0	4	0	0	0	5	2	0	0	1	2	36
d__Bacteria	k__norank_d__Bacteria	p__Bacteroidota	c__Bacteroidia	o__Bacteroidales	f__Prevotellaceae	g__Prevotellaceae_UCG-001	s__uncultured_bacterium_g__Prevotellaceae_UCG-001	OTU1419	0	0	0	0	0	0	0	0	0	0	0	0	0	0	0	0	0	0	1	0	1
d__Bacteria	k__norank_d__Bacteria	p__Firmicutes	c__Bacilli	o__RF39	f__norank_o__RF39	g__norank_f__norank_o__RF39	s__unclassified_g__norank_f__norank_o__RF39	OTU174	1	0	0	0	0	0	0	0	0	0	0	0	2	0	0	1	2	0	1	0	7
d__Bacteria	k__norank_d__Bacteria	p__Firmicutes	c__Clostridia	o__Christensenellales	f__Christensenellaceae	g__Christensenellaceae_R-7_group	s__unclassified_g__Christensenellaceae_R-7_group	OTU202	20	17	13	7	1	0	14	5	5	6	11	2	14	14	6	13	9	8	7	5	177
d__Bacteria	k__norank_d__Bacteria	p__Firmicutes	c__Bacilli	o__Erysipelotrichales	f__Erysipelatoclostridiaceae	g__UCG-004	s__uncultured_bacterium_g__UCG-004	OTU1278	1	0	0	0	0	0	0	1	0	1	0	1	0	0	0	1	2	0	0	0	7
d__Bacteria	k__norank_d__Bacteria	p__Bacteroidota	c__Bacteroidia	o__Bacteroidales	f__Prevotellaceae	g__Prevotella	s__unidentified_rumen_bacterium_RFN93	OTU1573	24	1	3	13	1	0	13	18	4	24	16	19	10	0	0	9	17	8	3	9	192
d__Bacteria	k__norank_d__Bacteria	p__Firmicutes	c__Clostridia	o__Lachnospirales	f__Lachnospiraceae	g__Lachnospiraceae_XPB1014_group	s__unclassified_g__Lachnospiraceae_XPB1014_group	OTU649	11	18	6	12	3	1	8	4	4	5	14	4	5	10	0	3	8	6	18	10	150
d__Bacteria	k__norank_d__Bacteria	p__Firmicutes	c__Clostridia	o__Christensenellales	f__Christensenellaceae	g__Christensenellaceae_R-7_group	s__unclassified_g__Christensenellaceae_R-7_group	OTU1598	16	5	7	14	1	1	2	2	2	3	17	1	4	7	0	4	7	4	7	2	106
d__Bacteria	k__norank_d__Bacteria	p__Firmicutes	c__Clostridia	o__Lachnospirales	f__Lachnospiraceae	g__unclassified_f__Lachnospiraceae	s__unclassified_f__Lachnospiraceae	OTU444	22	1	12	9	0	0	0	3	2	1	20	6	2	9	1	1	6	0	9	4	108
d__Bacteria	k__norank_d__Bacteria	p__Firmicutes	c__Clostridia	o__Christensenellales	f__Christensenellaceae	g__norank_f__Christensenellaceae	s__uncultured_rumen_bacterium_g__norank_f__Christensenellaceae	OTU1861	0	0	2	0	0	0	0	0	1	0	0	0	1	1	0	0	0	0	0	0	5
d__Bacteria	k__norank_d__Bacteria	p__Bacteroidota	c__Bacteroidia	o__Bacteroidales	f__Prevotellaceae	g__Prevotella	s__uncultured_rumen_bacterium_g__Prevotella	OTU62	0	1	0	2	0	0	0	0	0	0	0	0	0	0	0	2	2	0	0	0	7
d__Bacteria	k__norank_d__Bacteria	p__Firmicutes	c__Clostridia	o__Lachnospirales	f__Lachnospiraceae	g__unclassified_f__Lachnospiraceae	s__unclassified_f__Lachnospiraceae	OTU1180	0	0	0	0	5	2	0	0	0	0	0	0	0	0	5	0	0	0	0	0	12
d__Bacteria	k__norank_d__Bacteria	p__Firmicutes	c__Clostridia	o__Oscillospirales	f__Ruminococcaceae	g__norank_f__Ruminococcaceae	s__uncultured_rumen_bacterium_g__norank_f__Ruminococcaceae	OTU1333	1	0	2	2	0	0	0	0	0	1	0	0	0	2	0	0	3	3	0	0	14
d__Bacteria	k__norank_d__Bacteria	p__Firmicutes	c__Clostridia	o__Lachnospirales	f__Lachnospiraceae	g__Syntrophococcus	s__uncultured_rumen_bacterium_g__Syntrophococcus	OTU328	9	12	3	5	8	2	2	0	1	1	1	0	7	4	4	4	5	5	6	1	80
d__Bacteria	k__norank_d__Bacteria	p__Desulfobacterota	c__Desulfovibrionia	o__Desulfovibrionales	f__Desulfovibrionaceae	g__Desulfovibrio	s__unclassified_g__Desulfovibrio	OTU1074	2	11	5	1	2	5	0	0	1	1	3	1	3	1	0	3	0	1	2	3	45
d__Bacteria	k__norank_d__Bacteria	p__Firmicutes	c__Clostridia	o__Oscillospirales	f__Ruminococcaceae	g__Ruminococcus	s__unclassified_g__Ruminococcus	OTU148	6	0	2	2	0	0	2	2	3	2	5	0	3	0	1	0	3	2	2	2	37
d__Bacteria	k__norank_d__Bacteria	p__Firmicutes	c__Bacilli	o__Izemoplasmatales	f__Izemoplasmataceae	g__norank_f__Izemoplasmataceae	s__unidentified_rumen_bacterium_RF3	OTU683	1	0	0	1	0	0	0	1	1	0	1	0	0	0	0	0	0	0	0	0	5
d__Bacteria	k__norank_d__Bacteria	p__Bacteroidota	c__Bacteroidia	o__Bacteroidales	f__Bacteroidales_RF16_group	g__norank_f__Bacteroidales_RF16_group	s__uncultured_rumen_bacterium_g__norank_f__Bacteroidales_RF16_group	OTU1205	16	20	10	23	71	5	40	12	24	13	14	1	28	7	121	13	8	14	12	43	495
d__Bacteria	k__norank_d__Bacteria	p__Fibrobacterota	c__Fibrobacteria	o__Fibrobacterales	f__Fibrobacteraceae	g__Fibrobacter	s__uncultured_rumen_bacterium_g__Fibrobacter	OTU1069	1	1	6	0	0	0	1	12	2	23	0	10	3	4	0	1	1	0	2	1	68
d__Bacteria	k__norank_d__Bacteria	p__Firmicutes	c__Clostridia	o__Clostridia_UCG-014	f__norank_o__Clostridia_UCG-014	g__norank_f__norank_o__Clostridia_UCG-014	s__uncultured_rumen_bacterium_g__norank_f__norank_o__Clostridia_UCG-014	OTU954	25	0	2	2	12	0	11	4	3	1	14	1	2	7	1	22	2	9	2	6	126
d__Bacteria	k__norank_d__Bacteria	p__Firmicutes	c__Bacilli	o__Acholeplasmatales	f__Acholeplasmataceae	g__EMP-G18	s__uncultured_Mollicutes_bacterium_g__EMP-G18	OTU1492	0	0	0	0	0	0	0	0	0	0	1	0	0	0	0	0	0	0	0	0	1
d__Bacteria	k__norank_d__Bacteria	p__Spirochaetota	c__Spirochaetia	o__Spirochaetales	f__Spirochaetaceae	g__Treponema	s__uncultured_rumen_bacterium_g__Treponema	OTU1455	1	1	3	1	1	0	1	0	4	5	0	1	3	0	0	1	1	1	3	6	33
d__Bacteria	k__norank_d__Bacteria	p__Bacteroidota	c__Bacteroidia	o__Bacteroidales	f__Prevotellaceae	g__Prevotella	s__Prevotella_bryantii_B14	OTU792	210	73	71	263	18	1	127	626	622	103	136	243	438	92	143	121	312	127	112	294	4132
d__Bacteria	k__norank_d__Bacteria	p__Firmicutes	c__Clostridia	o__Oscillospirales	f__Oscillospiraceae	g__unclassified_f__Oscillospiraceae	s__unclassified_f__Oscillospiraceae	OTU1897	1	0	1	0	0	0	0	2	1	2	0	0	0	1	0	1	17	3	1	3	33
d__Bacteria	k__norank_d__Bacteria	p__Firmicutes	c__Clostridia	o__Lachnospirales	f__Lachnospiraceae	g__Lachnospiraceae_NK3A20_group	s__uncultured_bacterium_g__Lachnospiraceae_NK3A20_group	OTU1599	0	2	28	0	99	110	7	36	20	1	125	8	1	2	86	30	0	1	35	28	619
d__Bacteria	k__norank_d__Bacteria	p__Firmicutes	c__Clostridia	o__Oscillospirales	f__Oscillospiraceae	g__unclassified_f__Oscillospiraceae	s__unclassified_f__Oscillospiraceae	OTU1890	3	0	0	0	0	0	0	0	0	0	0	0	0	0	0	1	1	0	0	0	5
d__Bacteria	k__norank_d__Bacteria	p__Firmicutes	c__Bacilli	o__Acholeplasmatales	f__Acholeplasmataceae	g__Anaeroplasma	s__uncultured_rumen_bacterium_g__Anaeroplasma	OTU450	0	0	0	10	0	0	0	0	0	0	1	0	0	0	0	0	0	0	0	0	11
d__Bacteria	k__norank_d__Bacteria	p__Firmicutes	c__Bacilli	o__RF39	f__norank_o__RF39	g__norank_f__norank_o__RF39	s__uncultured_rumen_bacterium_g__norank_f__norank_o__RF39	OTU1488	11	22	12	7	3	0	2	1	1	5	36	8	6	10	0	7	5	3	8	4	151
d__Bacteria	k__norank_d__Bacteria	p__Actinobacteriota	c__Coriobacteriia	o__Coriobacteriales	f__unclassified_o__Coriobacteriales	g__unclassified_o__Coriobacteriales	s__unclassified_o__Coriobacteriales	OTU1783	2	1	0	0	0	0	0	0	0	1	0	0	2	0	0	1	0	0	0	0	7
d__Bacteria	k__norank_d__Bacteria	p__Firmicutes	c__Clostridia	o__Lachnospirales	f__Lachnospiraceae	g__unclassified_f__Lachnospiraceae	s__unclassified_f__Lachnospiraceae	OTU867	0	0	0	0	0	0	0	0	0	2	0	0	1	0	4	0	1	1	2	1	12
d__Bacteria	k__norank_d__Bacteria	p__Bacteroidota	c__Bacteroidia	o__Bacteroidales	f__Prevotellaceae	g__Prevotellaceae_UCG-003	s__uncultured_bacterium_g__Prevotellaceae_UCG-003	OTU1184	3	1	0	4	9	1	0	0	4	10	5	5	4	0	11	1	3	1	0	2	64
d__Bacteria	k__norank_d__Bacteria	p__Firmicutes	c__Clostridia	o__Lachnospirales	f__Lachnospiraceae	g__Lachnoclostridium	s__Clostridium_aminophilum	OTU648	6	3	4	3	3	0	7	6	5	3	9	4	1	1	2	3	7	1	5	13	86
d__Bacteria	k__norank_d__Bacteria	p__Firmicutes	c__Clostridia	o__Lachnospirales	f__Lachnospiraceae	g__unclassified_f__Lachnospiraceae	s__unclassified_f__Lachnospiraceae	OTU861	0	0	0	0	0	0	1	0	0	1	0	0	0	0	1	0	0	0	0	0	3
d__Bacteria	k__norank_d__Bacteria	p__Firmicutes	c__Clostridia	o__Lachnospirales	f__Lachnospiraceae	g__unclassified_f__Lachnospiraceae	s__unclassified_f__Lachnospiraceae	OTU868	3	0	0	3	0	0	0	1	0	1	2	1	0	3	0	0	2	0	0	0	16
d__Bacteria	k__norank_d__Bacteria	p__Firmicutes	c__Clostridia	o__Clostridia_UCG-014	f__norank_o__Clostridia_UCG-014	g__norank_f__norank_o__Clostridia_UCG-014	s__unclassified_g__norank_f__norank_o__Clostridia_UCG-014	OTU1249	14	8	2	8	2	0	6	2	5	2	6	2	7	4	2	9	15	5	4	1	104
d__Bacteria	k__norank_d__Bacteria	p__Firmicutes	c__Bacilli	o__RF39	f__norank_o__RF39	g__norank_f__norank_o__RF39	s__unclassified_g__norank_f__norank_o__RF39	OTU824	3	1	1	0	0	0	1	0	0	1	0	0	0	0	0	0	0	0	0	3	10
d__Bacteria	k__norank_d__Bacteria	p__Bacteroidota	c__Bacteroidia	o__Bacteroidales	f__Prevotellaceae	g__Prevotellaceae_UCG-001	s__uncultured_rumen_bacterium_g__Prevotellaceae_UCG-001	OTU1551	3	1	3	8	0	1	1	2	8	4	0	6	3	0	0	6	4	0	2	0	52
d__Bacteria	k__norank_d__Bacteria	p__Bacteroidota	c__Bacteroidia	o__Bacteroidales	f__Prevotellaceae	g__Prevotella	s__uncultured_rumen_bacterium_g__Prevotella	OTU578	30	8	11	4	6	1	13	21	35	18	33	37	25	8	15	17	16	8	12	56	374
d__Bacteria	k__norank_d__Bacteria	p__Firmicutes	c__Clostridia	o__Oscillospirales	f__Oscillospiraceae	g__NK4A214_group	s__uncultured_bacterium_g__NK4A214_group	OTU1458	73	14	44	17	1	0	15	20	15	46	67	5	48	24	1	50	125	64	51	36	716
d__Bacteria	k__norank_d__Bacteria	p__Spirochaetota	c__Spirochaetia	o__Spirochaetales	f__Spirochaetaceae	g__Treponema	s__uncultured_rumen_bacterium_g__Treponema	OTU445	5	0	6	7	0	0	1	8	13	35	3	12	4	6	1	4	7	6	5	16	139
d__Bacteria	k__norank_d__Bacteria	p__Bacteroidota	c__Bacteroidia	o__Bacteroidales	f__Muribaculaceae	g__norank_f__Muribaculaceae	s__uncultured_bacterium_g__norank_f__Muribaculaceae	OTU1169	2	5	0	2	0	2	1	1	0	1	0	1	8	3	3	6	9	3	1	2	50
d__Bacteria	k__norank_d__Bacteria	p__Firmicutes	c__Bacilli	o__RF39	f__norank_o__RF39	g__norank_f__norank_o__RF39	s__uncultured_rumen_bacterium_g__norank_f__norank_o__RF39	OTU825	7	4	7	2	0	0	1	2	2	2	4	5	1	5	0	6	13	0	7	0	68
d__Bacteria	k__norank_d__Bacteria	p__Firmicutes	c__Clostridia	o__unclassified_c__Clostridia	f__unclassified_c__Clostridia	g__unclassified_c__Clostridia	s__unclassified_c__Clostridia	OTU1873	8	0	0	1	0	0	1	0	1	2	1	1	2	1	0	0	3	0	0	0	21
d__Bacteria	k__norank_d__Bacteria	p__Firmicutes	c__Clostridia	o__Oscillospirales	f__Ruminococcaceae	g__Ruminococcus	s__uncultured_rumen_bacterium_g__Ruminococcus	OTU591	54	33	31	27	11	2	12	14	30	9	46	4	37	16	11	18	69	26	27	44	521
d__Bacteria	k__norank_d__Bacteria	p__Bacteroidota	c__Bacteroidia	o__Bacteroidales	f__F082	g__norank_f__F082	s__uncultured_rumen_bacterium_g__norank_f__F082	OTU1594	0	0	0	0	0	0	1	0	0	0	0	0	0	0	0	0	0	0	0	0	1
d__Bacteria	k__norank_d__Bacteria	p__Firmicutes	c__Bacilli	o__Erysipelotrichales	f__Erysipelotrichaceae	g__unclassified_f__Erysipelotrichaceae	s__unclassified_f__Erysipelotrichaceae	OTU237	0	3	0	0	0	0	0	0	0	0	0	0	1	0	0	0	0	0	0	1	5
d__Bacteria	k__norank_d__Bacteria	p__Bacteroidota	c__Bacteroidia	o__Bacteroidales	f__Prevotellaceae	g__Prevotella	s__uncultured_rumen_bacterium_g__Prevotella	OTU778	28	9	22	11	0	0	0	11	21	67	8	39	35	11	0	9	45	32	8	11	367
d__Bacteria	k__norank_d__Bacteria	p__Bacteroidota	c__Bacteroidia	o__Bacteroidales	f__Prevotellaceae	g__Prevotella	s__uncultured_rumen_bacterium_g__Prevotella	OTU777	56	58	104	43	3	1	9	51	42	219	40	43	78	92	1	100	42	35	39	72	1128
d__Bacteria	k__norank_d__Bacteria	p__Bacteroidota	c__Bacteroidia	o__Bacteroidales	f__Prevotellaceae	g__Prevotella	s__uncultured_rumen_bacterium_g__Prevotella	OTU776	8	0	1	12	0	0	5	1	3	0	5	5	7	5	3	2	33	1	2	2	95
d__Bacteria	k__norank_d__Bacteria	p__Bacteroidota	c__Bacteroidia	o__Bacteroidales	f__Prevotellaceae	g__Prevotella	s__uncultured_rumen_bacterium_g__Prevotella	OTU775	45	3	6	39	0	0	0	24	8	26	51	88	36	10	2	0	62	2	20	3	425
d__Bacteria	k__norank_d__Bacteria	p__Bacteroidota	c__Bacteroidia	o__Bacteroidales	f__Prevotellaceae	g__Prevotella	s__uncultured_rumen_bacterium_g__Prevotella	OTU772	12	27	20	21	0	0	0	19	0	48	8	58	7	26	0	13	45	2	10	4	320
d__Bacteria	k__norank_d__Bacteria	p__Bacteroidota	c__Bacteroidia	o__Bacteroidales	f__Prevotellaceae	g__Prevotella	s__uncultured_rumen_bacterium_g__Prevotella	OTU771	290	186	108	234	2	9	93	65	129	126	115	138	249	45	126	60	139	184	44	167	2509
d__Bacteria	k__norank_d__Bacteria	p__Bacteroidota	c__Bacteroidia	o__Bacteroidales	f__Prevotellaceae	g__Prevotella	s__uncultured_rumen_bacterium_g__Prevotella	OTU770	208	159	165	245	36	9	258	118	124	118	161	277	154	44	152	123	171	209	67	100	2898
d__Bacteria	k__norank_d__Bacteria	p__Firmicutes	c__Clostridia	o__Oscillospirales	f__Butyricicoccaceae	g__norank_f__Butyricicoccaceae	s__uncultured_bacterium_g__norank_f__Butyricicoccaceae	OTU511	0	0	0	0	0	36	0	0	0	0	0	0	0	0	0	0	0	0	0	0	36
d__Bacteria	k__norank_d__Bacteria	p__Bacteroidota	c__Bacteroidia	o__Bacteroidales	f__Rikenellaceae	g__Rikenellaceae_RC9_gut_group	s__uncultured_rumen_bacterium_g__Rikenellaceae_RC9_gut_group	OTU1634	9	4	12	6	6	0	7	1	1	6	14	0	4	7	9	5	3	7	7	5	113
d__Bacteria	k__norank_d__Bacteria	p__Firmicutes	c__Clostridia	o__Oscillospirales	f__Eubacterium_coprostanoligenes_group	g__norank_f__Eubacterium_coprostanoligenes_group	s__uncultured_rumen_bacterium_g__norank_f__Eubacterium_coprostanoligenes_group	OTU942	0	0	2	0	0	0	0	0	0	0	21	0	2	0	0	0	0	0	0	0	25
d__Bacteria	k__norank_d__Bacteria	p__Bacteroidota	c__Bacteroidia	o__Bacteroidales	f__Rikenellaceae	g__Rikenellaceae_RC9_gut_group	s__uncultured_rumen_bacterium_g__Rikenellaceae_RC9_gut_group	OTU1633	19	0	0	6	0	0	0	0	0	2	0	0	7	0	0	0	6	0	0	0	40
d__Bacteria	k__norank_d__Bacteria	p__Firmicutes	c__Clostridia	o__Lachnospirales	f__Lachnospiraceae	g__unclassified_f__Lachnospiraceae	s__unclassified_f__Lachnospiraceae	OTU592	0	0	0	0	1	0	0	3	0	1	0	3	0	0	10	1	2	0	2	3	26
d__Bacteria	k__norank_d__Bacteria	p__unclassified_k__norank_d__Bacteria	c__unclassified_k__norank_d__Bacteria	o__unclassified_k__norank_d__Bacteria	f__unclassified_k__norank_d__Bacteria	g__unclassified_k__norank_d__Bacteria	s__unclassified_k__norank_d__Bacteria	OTU24	14	1	4	2	1	1	6	2	2	4	12	8	9	0	1	4	0	2	0	6	79
d__Bacteria	k__norank_d__Bacteria	p__Bacteroidota	c__Bacteroidia	o__Bacteroidales	f__Prevotellaceae	g__Prevotellaceae_UCG-001	s__uncultured_rumen_bacterium_g__Prevotellaceae_UCG-001	OTU1313	11	20	22	36	8	29	15	31	33	31	7	39	39	15	70	13	25	41	10	20	515
d__Bacteria	k__norank_d__Bacteria	p__Bacteroidota	c__Bacteroidia	o__Bacteroidales	f__Muribaculaceae	g__norank_f__Muribaculaceae	s__uncultured_rumen_bacterium_g__norank_f__Muribaculaceae	OTU1936	0	0	0	16	0	0	0	1	0	0	3	1	0	0	0	0	0	0	0	0	21
d__Bacteria	k__norank_d__Bacteria	p__Actinobacteriota	c__Coriobacteriia	o__Coriobacteriales	f__Eggerthellaceae	g__DNF00809	s__uncultured_bacterium_g__DNF00809	OTU1782	1	0	2	0	0	2	0	0	0	0	0	0	1	1	0	0	0	0	1	0	8
d__Bacteria	k__norank_d__Bacteria	p__Bacteroidota	c__Bacteroidia	o__Bacteroidales	f__Muribaculaceae	g__norank_f__Muribaculaceae	s__uncultured_rumen_bacterium_g__norank_f__Muribaculaceae	OTU1938	1	0	3	16	0	0	0	1	0	0	1	0	1	3	0	0	0	0	0	0	26
d__Bacteria	k__norank_d__Bacteria	p__Cyanobacteria	c__Vampirivibrionia	o__Gastranaerophilales	f__norank_o__Gastranaerophilales	g__norank_f__norank_o__Gastranaerophilales	s__uncultured_rumen_bacterium_g__norank_f__norank_o__Gastranaerophilales	OTU1181	0	0	0	0	0	0	0	0	0	0	0	0	0	0	10	0	1	0	0	0	11
d__Bacteria	k__norank_d__Bacteria	p__Firmicutes	c__Clostridia	o__Oscillospirales	f__Oscillospiraceae	g__Colidextribacter	s__uncultured_Clostridia_bacterium_g__Colidextribacter	OTU698	10	1	0	3	0	5	3	0	1	3	1	0	2	3	2	2	10	9	1	1	57
d__Bacteria	k__norank_d__Bacteria	p__Firmicutes	c__Clostridia	o__Lachnospirales	f__Lachnospiraceae	g__Acetitomaculum	s__uncultured_rumen_bacterium_g__Acetitomaculum	OTU351	12	26	14	15	10	1	2	6	2	9	16	2	8	26	5	6	10	11	10	5	196
d__Bacteria	k__norank_d__Bacteria	p__Bacteroidota	c__Bacteroidia	o__Bacteroidales	f__Bacteroidaceae	g__Bacteroides	s__Bacteroides_uniformis	OTU1294	0	0	0	0	0	0	0	0	0	0	0	0	0	0	0	0	4	0	1	0	5
d__Bacteria	k__norank_d__Bacteria	p__Bacteroidota	c__Bacteroidia	o__Bacteroidales	f__Prevotellaceae	g__Prevotella	s__uncultured_rumen_bacterium_g__Prevotella	OTU1606	0	0	1	1	1	0	8	3	7	1	5	1	0	0	1	3	0	0	1	4	37
d__Bacteria	k__norank_d__Bacteria	p__Spirochaetota	c__Spirochaetia	o__Spirochaetales	f__Spirochaetaceae	g__Treponema	s__uncultured_rumen_bacterium_g__Treponema	OTU878	4	0	8	18	1	0	0	15	7	8	6	9	2	10	2	1	6	2	8	5	112
d__Bacteria	k__norank_d__Bacteria	p__Firmicutes	c__Clostridia	o__Monoglobales	f__Monoglobaceae	g__Monoglobus	s__unclassified_g__Monoglobus	OTU1275	0	5	2	0	2	0	1	0	0	0	1	0	0	0	0	1	3	1	1	3	20
d__Bacteria	k__norank_d__Bacteria	p__Firmicutes	c__Clostridia	o__Lachnospirales	f__Lachnospiraceae	g__Lachnospiraceae_NK3A20_group	s__uncultured_rumen_bacterium_g__Lachnospiraceae_NK3A20_group	OTU841	6	3	1	0	0	3	3	0	0	4	0	2	1	3	2	0	0	0	0	2	30
d__Bacteria	k__norank_d__Bacteria	p__Firmicutes	c__Clostridia	o__Lachnospirales	f__Lachnospiraceae	g__Lachnospiraceae_NK3A20_group	s__uncultured_bacterium_g__Lachnospiraceae_NK3A20_group	OTU988	1	45	9	0	602	1086	94	41	63	15	43	17	0	4	256	104	0	8	9	107	2504
d__Bacteria	k__norank_d__Bacteria	p__Bacteroidota	c__Bacteroidia	o__Bacteroidales	f__Muribaculaceae	g__norank_f__Muribaculaceae	s__unclassified_g__norank_f__Muribaculaceae	OTU1316	16	14	21	27	2	0	11	6	8	9	25	3	10	47	0	21	15	5	19	8	267
d__Bacteria	k__norank_d__Bacteria	p__Bacteroidota	c__Bacteroidia	o__Bacteroidales	f__Prevotellaceae	g__Prevotellaceae_UCG-001	s__unclassified_g__Prevotellaceae_UCG-001	OTU633	4	0	1	5	0	0	1	6	8	2	2	10	2	2	0	0	11	7	1	1	63
d__Bacteria	k__norank_d__Bacteria	p__Actinobacteriota	c__Actinobacteria	o__Micrococcales	f__Sanguibacteraceae	g__Sanguibacter	s__Sanguibacter_keddieii_DSM_10542	OTU482	0	0	0	0	1	0	0	0	0	0	0	0	1	0	0	1	0	0	0	0	3
d__Bacteria	k__norank_d__Bacteria	p__Firmicutes	c__Bacilli	o__RF39	f__norank_o__RF39	g__norank_f__norank_o__RF39	s__uncultured_rumen_bacterium_g__norank_f__norank_o__RF39	OTU562	2	1	3	5	18	2	3	7	3	0	2	10	3	5	5	8	4	4	5	4	94
d__Bacteria	k__norank_d__Bacteria	p__Firmicutes	c__Clostridia	o__Clostridia_UCG-014	f__norank_o__Clostridia_UCG-014	g__norank_f__norank_o__Clostridia_UCG-014	s__uncultured_Ruminococcaceae_bacterium_g__norank_f__norank	OTU98	61	9	13	28	6	1	14	11	14	7	49	10	36	35	9	17	38	8	35	14	415
d__Bacteria	k__norank_d__Bacteria	p__Firmicutes	c__Bacilli	o__Erysipelotrichales	f__Erysipelotrichaceae	g__norank_f__Erysipelotrichaceae	s__uncultured_bacterium_g__norank_f__Erysipelotrichaceae	OTU1367	0	0	0	0	0	0	0	0	0	0	0	0	0	0	0	0	0	0	1	0	1
d__Bacteria	k__norank_d__Bacteria	p__Actinobacteriota	c__Actinobacteria	o__Streptosporangiales	f__Nocardiopsaceae	g__Thermobifida	s__Thermobifida_fusca	OTU1542	0	0	0	0	0	0	0	0	0	0	0	0	0	1	0	0	0	0	0	1	2
d__Bacteria	k__norank_d__Bacteria	p__Firmicutes	c__Clostridia	o__Lachnospirales	f__Lachnospiraceae	g__Lachnospiraceae_AC2044_group	s__uncultured_rumen_bacterium_g__Lachnospiraceae_AC2044_group	OTU344	3	7	4	17	0	0	1	5	6	1	9	19	5	5	0	3	16	2	10	6	119
d__Bacteria	k__norank_d__Bacteria	p__Firmicutes	c__Clostridia	o__Monoglobales	f__Monoglobaceae	g__Monoglobus	s__uncultured_rumen_bacterium_g__Monoglobus	OTU1526	0	0	0	0	2	1	5	0	0	0	1	0	0	0	0	0	0	0	0	4	13
d__Bacteria	k__norank_d__Bacteria	p__Bacteroidota	c__Bacteroidia	o__Bacteroidales	f__unclassified_o__Bacteroidales	g__unclassified_o__Bacteroidales	s__unclassified_o__Bacteroidales	OTU1569	28	39	20	2	8	0	26	26	4	10	44	12	19	33	77	24	11	19	81	115	598
d__Bacteria	k__norank_d__Bacteria	p__Bacteroidota	c__Bacteroidia	o__unclassified_c__Bacteroidia	f__unclassified_c__Bacteroidia	g__unclassified_c__Bacteroidia	s__unclassified_c__Bacteroidia	OTU1750	0	0	0	0	0	0	0	0	0	0	0	0	0	4	0	0	0	0	0	0	4
d__Bacteria	k__norank_d__Bacteria	p__Firmicutes	c__Clostridia	o__Peptococcales	f__Peptococcaceae	g__norank_f__Peptococcaceae	s__uncultured_rumen_bacterium_g__norank_f__Peptococcaceae	OTU464	1	0	1	0	1	1	0	0	1	0	0	0	0	1	0	5	5	0	0	1	17
d__Bacteria	k__norank_d__Bacteria	p__Bacteroidota	c__Bacteroidia	o__Bacteroidales	f__Muribaculaceae	g__norank_f__Muribaculaceae	s__unclassified_g__norank_f__Muribaculaceae	OTU1254	9	0	1	10	0	0	0	0	0	0	0	0	1	8	0	5	5	2	1	0	42
d__Bacteria	k__norank_d__Bacteria	p__Bacteroidota	c__Bacteroidia	o__Bacteroidales	f__Prevotellaceae	g__Prevotellaceae_UCG-001	s__unclassified_g__Prevotellaceae_UCG-001	OTU1088	43	13	16	127	0	0	0	19	11	23	1	11	20	49	0	20	28	22	7	2	412
d__Bacteria	k__norank_d__Bacteria	p__Firmicutes	c__Negativicutes	o__Veillonellales-Selenomonadales	f__Selenomonadaceae	g__norank_f__Selenomonadaceae	s__unclassified_g__norank_f__Selenomonadaceae	OTU1103	1	7	0	11	0	0	4	2	5	6	0	1	10	7	6	0	6	2	9	5	82
d__Bacteria	k__norank_d__Bacteria	p__Firmicutes	c__Bacilli	o__RF39	f__norank_o__RF39	g__norank_f__norank_o__RF39	s__unidentified_rumen_bacterium_RF9	OTU142	4	0	1	1	1	0	0	0	0	3	0	2	1	3	0	4	3	0	1	0	24
d__Bacteria	k__norank_d__Bacteria	p__Desulfobacterota	c__Desulfovibrionia	o__Desulfovibrionales	f__Desulfovibrionaceae	g__Desulfovibrio	s__metagenome_g__Desulfovibrio	OTU529	26	155	89	3	76	50	85	58	23	48	82	32	80	35	59	69	12	54	48	85	1169
d__Bacteria	k__norank_d__Bacteria	p__Firmicutes	c__Clostridia	o__Clostridia_UCG-014	f__norank_o__Clostridia_UCG-014	g__norank_f__norank_o__Clostridia_UCG-014	s__unclassified_g__norank_f__norank_o__Clostridia_UCG-014	OTU400	5	0	3	2	0	0	3	3	4	3	28	2	1	2	0	2	3	3	3	3	70
d__Bacteria	k__norank_d__Bacteria	p__Desulfobacterota	c__Desulfuromonadia	o__Bradymonadales	f__norank_o__Bradymonadales	g__norank_f__norank_o__Bradymonadales	s__uncultured_rumen_bacterium_g__norank_f__norank_o__Bradymonadales	OTU843	12	0	1	11	0	0	1	0	0	3	4	0	0	1	0	3	4	0	3	0	43
d__Bacteria	k__norank_d__Bacteria	p__Firmicutes	c__Clostridia	o__Lachnospirales	f__Lachnospiraceae	g__Butyrivibrio	s__unclassified_g__Butyrivibrio	OTU1800	3	1	1	6	1	0	1	0	0	1	1	0	1	3	0	1	4	1	0	0	25
d__Bacteria	k__norank_d__Bacteria	p__Firmicutes	c__Clostridia	o__Lachnospirales	f__Lachnospiraceae	g__Coprococcus	s__uncultured_rumen_bacterium_g__Coprococcus	OTU470	0	94	3	0	92	61	15	5	13	3	24	0	0	0	5	12	0	0	1	19	347
d__Bacteria	k__norank_d__Bacteria	p__Desulfobacterota	c__Desulfuromonadia	o__Bradymonadales	f__norank_o__Bradymonadales	g__norank_f__norank_o__Bradymonadales	s__uncultured_rumen_bacterium_g__norank_f__norank_o__Bradymonadales	OTU849	0	0	0	0	0	0	0	0	0	2	0	0	0	0	0	0	0	0	0	0	2
d__Bacteria	k__norank_d__Bacteria	p__Firmicutes	c__Clostridia	o__Lachnospirales	f__Lachnospiraceae	g__Eubacterium_cellulosolvens_group	s__Eubacterium_cellulosolvens_6	OTU392	18	49	14	15	24	8	23	9	21	13	29	24	28	11	11	16	20	20	16	27	396
d__Bacteria	k__norank_d__Bacteria	p__Firmicutes	c__Clostridia	o__Peptostreptococcales-Tissierellales	f__Anaerovoracaceae	g__Eubacterium_nodatum_group	s__Eubacterium_pyruvativorans	OTU627	3	127	26	1	69	98	38	20	22	18	23	6	14	13	33	56	3	18	21	44	653
d__Bacteria	k__norank_d__Bacteria	p__Firmicutes	c__Clostridia	o__Lachnospirales	f__Lachnospiraceae	g__Ruminococcus_gauvreauii_group	s__uncultured_rumen_bacterium_g__Ruminococcus_gauvreauii_group	OTU673	2	132	9	0	285	257	173	27	65	9	77	4	7	28	218	199	2	24	46	78	1642
d__Bacteria	k__norank_d__Bacteria	p__Firmicutes	c__Bacilli	o__RF39	f__norank_o__RF39	g__norank_f__norank_o__RF39	s__uncultured_bacterium_g__norank_f__norank_o__RF39	OTU871	6	13	5	0	0	1	4	3	2	6	7	0	0	5	0	1	5	2	0	10	70
d__Bacteria	k__norank_d__Bacteria	p__Firmicutes	c__Clostridia	o__Clostridia_UCG-014	f__norank_o__Clostridia_UCG-014	g__norank_f__norank_o__Clostridia_UCG-014	s__unidentified_rumen_bacterium_JW32	OTU531	66	0	26	42	60	10	13	13	18	17	68	53	13	27	45	66	47	16	45	28	673
d__Bacteria	k__norank_d__Bacteria	p__Firmicutes	c__Bacilli	o__RF39	f__norank_o__RF39	g__norank_f__norank_o__RF39	s__uncultured_rumen_bacterium_g__norank_f__norank_o__RF39	OTU144	10	1	4	4	2	0	6	6	1	4	41	13	3	8	0	6	5	2	5	6	127
d__Bacteria	k__norank_d__Bacteria	p__Firmicutes	c__Clostridia	o__Lachnospirales	f__Defluviitaleaceae	g__Defluviitaleaceae_UCG-011	s__uncultured_rumen_bacterium_g__Defluviitaleaceae_UCG-011	OTU1189	7	15	12	9	0	0	4	5	3	6	11	1	9	19	8	1	6	1	5	6	128
d__Bacteria	k__norank_d__Bacteria	p__Firmicutes	c__Clostridia	o__Oscillospirales	f__Clostridium_methylpentosum_group	g__norank_f__Clostridium_methylpentosum_group	s__uncultured_rumen_bacterium_g__norank_f__Clostridium_methylpentosum_group	OTU1038	0	0	0	2	0	1	0	0	0	0	0	0	1	0	0	0	2	0	0	0	6
d__Bacteria	k__norank_d__Bacteria	p__Firmicutes	c__Clostridia	o__Lachnospirales	f__Defluviitaleaceae	g__Defluviitaleaceae_UCG-011	s__unclassified_g__Defluviitaleaceae_UCG-011	OTU890	3	1	1	8	5	0	0	1	0	2	4	1	3	2	1	2	1	3	4	4	46
d__Bacteria	k__norank_d__Bacteria	p__Firmicutes	c__Clostridia	o__Monoglobales	f__Monoglobaceae	g__Monoglobus	s__uncultured_bacterium_g__Monoglobus	OTU294	0	0	1	2	0	0	0	0	0	1	0	0	1	0	0	0	0	0	0	0	5
d__Bacteria	k__norank_d__Bacteria	p__Firmicutes	c__Bacilli	o__RF39	f__norank_o__RF39	g__norank_f__norank_o__RF39	s__unclassified_g__norank_f__norank_o__RF39	OTU1106	0	0	3	1	0	0	1	0	0	1	0	0	3	0	0	0	0	0	0	1	10
d__Bacteria	k__norank_d__Bacteria	p__Firmicutes	c__Clostridia	o__Clostridia_UCG-014	f__norank_o__Clostridia_UCG-014	g__norank_f__norank_o__Clostridia_UCG-014	s__unclassified_g__norank_f__norank_o__Clostridia_UCG-014	OTU1493	44	10	22	17	9	7	39	16	24	6	49	9	15	19	24	14	28	20	18	31	421
d__Bacteria	k__norank_d__Bacteria	p__Bacteroidota	c__Bacteroidia	o__Bacteroidales	f__Tannerellaceae	g__norank_f__Tannerellaceae	s__unclassified_g__norank_f__Tannerellaceae	OTU853	0	0	0	0	0	0	0	0	0	3	0	0	1	0	0	0	1	0	0	0	5
d__Bacteria	k__norank_d__Bacteria	p__Firmicutes	c__Clostridia	o__Clostridia_UCG-014	f__norank_o__Clostridia_UCG-014	g__norank_f__norank_o__Clostridia_UCG-014	s__unclassified_g__norank_f__norank_o__Clostridia_UCG-014	OTU1009	3	0	2	0	0	0	0	0	2	1	3	2	0	0	0	0	4	2	2	1	22
d__Bacteria	k__norank_d__Bacteria	p__Actinobacteriota	c__Actinobacteria	o__Micrococcales	f__Microbacteriaceae	g__Microbacterium	s__unclassified_g__Microbacterium	OTU209	0	10	0	0	0	0	0	0	0	0	0	0	0	0	0	0	0	0	0	1	11
d__Bacteria	k__norank_d__Bacteria	p__Bacteroidota	c__Bacteroidia	o__Bacteroidales	f__Bacteroidales_RF16_group	g__norank_f__Bacteroidales_RF16_group	s__uncultured_bacterium_g__norank_f__Bacteroidales_RF16_group	OTU138	12	2	11	18	9	0	21	11	3	9	9	1	11	6	0	40	21	6	8	16	214
d__Bacteria	k__norank_d__Bacteria	p__Bacteroidota	c__Bacteroidia	o__Bacteroidales	f__Rikenellaceae	g__SP3-e08	s__uncultured_rumen_bacterium_g__SP3-e08	OTU1632	2	14	3	0	8	0	3	2	0	2	4	1	3	1	31	6	1	5	2	9	97
d__Bacteria	k__norank_d__Bacteria	p__Firmicutes	c__Clostridia	o__Lachnospirales	f__Lachnospiraceae	g__Lachnospiraceae_AC2044_group	s__uncultured_bacterium_g__Lachnospiraceae_AC2044_group	OTU559	8	1	5	7	0	0	6	2	6	5	9	3	2	4	0	11	20	5	9	3	106
d__Bacteria	k__norank_d__Bacteria	p__Spirochaetota	c__Leptospirae	o__Leptospirales	f__Leptospiraceae	g__unclassified_f__Leptospiraceae	s__unclassified_f__Leptospiraceae	OTU630	0	0	0	0	3	0	0	0	1	0	0	0	1	0	0	0	0	0	0	0	5
d__Bacteria	k__norank_d__Bacteria	p__Bacteroidota	c__Bacteroidia	o__Bacteroidales	f__Prevotellaceae	g__Prevotella	s__unclassified_g__Prevotella	OTU766	8	5	5	2	3	2	2	3	2	4	1	3	11	4	12	0	5	6	4	4	86
d__Bacteria	k__norank_d__Bacteria	p__Verrucomicrobiota	c__Kiritimatiellae	o__WCHB1-41	f__norank_o__WCHB1-41	g__norank_f__norank_o__WCHB1-41	s__unclassified_g__norank_f__norank_o__WCHB1-41	OTU452	2	0	2	2	0	0	0	0	0	0	1	0	1	0	0	1	0	0	0	2	11
d__Bacteria	k__norank_d__Bacteria	p__Firmicutes	c__Clostridia	o__Oscillospirales	f__Eubacterium_coprostanoligenes_group	g__norank_f__Eubacterium_coprostanoligenes_group	s__uncultured_rumen_bacterium_g__norank_f__Eubacterium_coprostanoligenes_group	OTU22	340	594	359	277	388	8	409	218	74	386	352	95	483	177	135	344	353	232	235	256	5715
d__Bacteria	k__norank_d__Bacteria	p__Firmicutes	c__Bacilli	o__Erysipelotrichales	f__Erysipelotrichaceae	g__Anaerorhabdus_furcosa_group	s__unclassified_g__Anaerorhabdus_furcosa_group	OTU941	0	0	0	0	0	0	0	1	0	0	1	0	1	0	0	0	0	0	0	0	3
d__Bacteria	k__norank_d__Bacteria	p__Firmicutes	c__Bacilli	o__Erysipelotrichales	f__Erysipelatoclostridiaceae	g__UCG-004	s__unidentified_rumen_bacterium_RFN20	OTU1308	1	1	0	4	0	0	0	0	0	2	2	0	1	1	0	1	1	1	2	0	17
d__Bacteria	k__norank_d__Bacteria	p__Firmicutes	c__Clostridia	o__Oscillospirales	f__Oscillospiraceae	g__NK4A214_group	s__unclassified_g__NK4A214_group	OTU83	153	24	85	162	4	3	4	22	19	91	111	39	90	101	0	41	190	38	70	12	1259
d__Bacteria	k__norank_d__Bacteria	p__Firmicutes	c__Clostridia	o__Lachnospirales	f__Lachnospiraceae	g__Eubacterium_eligens_group	s__uncultured_bacterium_g__Eubacterium_eligens_group	OTU689	3	28	31	0	60	0	10	13	38	6	80	27	8	9	61	15	3	22	6	19	439
d__Bacteria	k__norank_d__Bacteria	p__Firmicutes	c__Clostridia	o__Oscillospirales	f__UCG-010	g__norank_f__UCG-010	s__uncultured_rumen_bacterium_g__norank_f__UCG-010	OTU1476	0	0	0	2	0	0	0	0	0	0	0	0	0	0	0	0	0	0	0	0	2
d__Bacteria	k__norank_d__Bacteria	p__Firmicutes	c__Clostridia	o__Clostridia_vadinBB60_group	f__norank_o__Clostridia_vadinBB60_group	g__norank_f__norank_o__Clostridia_vadinBB60_group	s__unclassified_g__norank_f__norank_o__Clostridia_vadinBB60_group	OTU1332	0	0	1	0	2	1	2	0	1	2	0	1	0	0	0	4	0	2	0	0	16
d__Bacteria	k__norank_d__Bacteria	p__Firmicutes	c__Clostridia	o__Oscillospirales	f__UCG-010	g__norank_f__UCG-010	s__unclassified_g__norank_f__UCG-010	OTU176	1	0	0	0	0	0	0	0	0	0	0	0	0	1	0	0	0	0	0	0	2
d__Bacteria	k__norank_d__Bacteria	p__Firmicutes	c__Clostridia	o__Oscillospirales	f__Ruminococcaceae	g__unclassified_f__Ruminococcaceae	s__unclassified_f__Ruminococcaceae	OTU1771	5	0	0	10	0	0	0	0	0	0	3	0	0	3	0	2	7	0	0	1	31
d__Bacteria	k__norank_d__Bacteria	p__Firmicutes	c__Clostridia	o__Oscillospirales	f__Ruminococcaceae	g__Ruminococcus	s__unclassified_g__Ruminococcus	OTU620	18	4	2	12	2	0	1	19	39	1	21	1	11	7	12	11	52	4	11	33	261
d__Bacteria	k__norank_d__Bacteria	p__Firmicutes	c__Clostridia	o__Oscillospirales	f__Oscillospiraceae	g__V9D2013_group	s__bacterium_V9D2013	OTU1020	0	0	0	1	0	0	0	0	0	0	0	2	0	0	0	0	1	0	0	0	4
d__Bacteria	k__norank_d__Bacteria	p__Bacteroidota	c__Bacteroidia	o__Bacteroidales	f__Prevotellaceae	g__Prevotella	s__uncultured_rumen_bacterium_g__Prevotella	OTU741	0	0	1	0	0	0	0	0	0	0	1	0	0	0	0	0	0	0	0	0	2
d__Bacteria	k__norank_d__Bacteria	p__Firmicutes	c__Bacilli	o__Acholeplasmatales	f__Acholeplasmataceae	g__Anaeroplasma	s__uncultured_rumen_bacterium_g__Anaeroplasma	OTU998	5	3	2	2	0	0	3	1	3	2	4	3	3	0	1	14	1	1	0	7	55
d__Bacteria	k__norank_d__Bacteria	p__Bacteroidota	c__Bacteroidia	o__Bacteroidales	f__Prevotellaceae	g__Prevotella	s__uncultured_rumen_bacterium_g__Prevotella	OTU296	34	23	46	60	0	0	33	14	52	82	12	19	37	52	113	29	38	9	27	36	716
d__Bacteria	k__norank_d__Bacteria	p__Firmicutes	c__Negativicutes	o__Acidaminococcales	f__Acidaminococcaceae	g__Acidaminococcus	s__Acidaminococcus_fermentans_DSM_20731	OTU615	0	0	0	0	0	0	0	0	5	0	1	0	1	0	0	2	0	0	1	2	12
d__Bacteria	k__norank_d__Bacteria	p__Actinobacteriota	c__Actinobacteria	o__Micrococcales	f__Dermabacteraceae	g__Brachybacterium	s__Brachybacterium_paraconglomeratum	OTU1395	1	13	0	0	0	0	0	0	0	1	0	0	0	0	0	0	0	0	1	0	16
d__Bacteria	k__norank_d__Bacteria	p__Firmicutes	c__Clostridia	o__Lachnospirales	f__Lachnospiraceae	g__Lachnospiraceae_NK3A20_group	s__unclassified_g__Lachnospiraceae_NK3A20_group	OTU1449	0	0	0	2	0	0	0	1	0	0	0	0	1	3	0	0	1	0	1	0	9
d__Bacteria	k__norank_d__Bacteria	p__Firmicutes	c__Bacilli	o__RF39	f__norank_o__RF39	g__norank_f__norank_o__RF39	s__uncultured_bacterium_g__norank_f__norank_o__RF39	OTU1158	3	1	5	1	25	0	0	3	2	0	5	0	4	4	0	3	1	2	0	0	59
d__Bacteria	k__norank_d__Bacteria	p__Firmicutes	c__Clostridia	o__Lachnospirales	f__Lachnospiraceae	g__unclassified_f__Lachnospiraceae	s__unclassified_f__Lachnospiraceae	OTU659	0	1	5	2	16	0	5	12	12	0	39	5	0	2	6	17	5	3	10	13	153
d__Bacteria	k__norank_d__Bacteria	p__Firmicutes	c__Clostridia	o__Christensenellales	f__Christensenellaceae	g__Christensenellaceae_R-7_group	s__uncultured_rumen_bacterium_g__Christensenellaceae_R-7_group	OTU229	31	5	7	27	1	3	0	3	1	11	5	3	9	12	1	6	16	8	17	7	173
d__Bacteria	k__norank_d__Bacteria	p__Firmicutes	c__Clostridia	o__Lachnospirales	f__Lachnospiraceae	g__Blautia	s__unclassified_g__Blautia	OTU311	20	12	20	25	0	0	0	6	4	5	8	4	15	34	0	8	7	15	12	12	207
d__Bacteria	k__norank_d__Bacteria	p__Firmicutes	c__Bacilli	o__RF39	f__norank_o__RF39	g__norank_f__norank_o__RF39	s__unclassified_g__norank_f__norank_o__RF39	OTU587	2	1	1	0	1	0	0	1	1	1	1	1	1	0	2	0	1	0	1	1	16
d__Bacteria	k__norank_d__Bacteria	p__Bacteroidota	c__Bacteroidia	o__Bacteroidales	f__Prevotellaceae	g__Prevotella	s__uncultured_rumen_bacterium_g__Prevotella	OTU123	64	102	251	72	6	0	142	100	53	252	34	138	139	140	15	240	71	142	46	97	2104
d__Bacteria	k__norank_d__Bacteria	p__Bacteroidota	c__Bacteroidia	o__Bacteroidales	f__F082	g__norank_f__F082	s__uncultured_bacterium_g__norank_f__F082	OTU365	104	9	43	148	0	1	1	2	0	11	7	10	41	118	0	1	47	1	19	0	563
d__Bacteria	k__norank_d__Bacteria	p__Firmicutes	c__Clostridia	o__Lachnospirales	f__Lachnospiraceae	g__Moryella	s__bacterium_YAD2002	OTU345	4	2	6	5	3	0	3	1	1	4	4	1	0	2	3	6	4	3	2	3	57
d__Bacteria	k__norank_d__Bacteria	p__Proteobacteria	c__Alphaproteobacteria	o__Rhodospirillales	f__norank_o__Rhodospirillales	g__norank_f__norank_o__Rhodospirillales	s__gut_metagenome_g__norank	OTU1013	0	0	1	0	0	0	1	0	1	0	0	1	1	1	0	1	1	1	6	2	17
d__Bacteria	k__norank_d__Bacteria	p__Firmicutes	c__Clostridia	o__Lachnospirales	f__Lachnospiraceae	g__unclassified_f__Lachnospiraceae	s__unclassified_f__Lachnospiraceae	OTU906	0	0	1	0	1	0	2	0	0	0	3	0	0	0	2	0	0	0	5	2	16
d__Bacteria	k__norank_d__Bacteria	p__Firmicutes	c__Clostridia	o__Lachnospirales	f__Lachnospiraceae	g__unclassified_f__Lachnospiraceae	s__unclassified_f__Lachnospiraceae	OTU454	0	2	1	2	0	0	0	0	0	0	0	0	0	0	0	1	0	0	0	0	6
d__Bacteria	k__norank_d__Bacteria	p__Bacteroidota	c__Bacteroidia	o__Bacteroidales	f__Prevotellaceae	g__unclassified_f__Prevotellaceae	s__unclassified_f__Prevotellaceae	OTU1267	36	1	18	45	1	0	3	22	4	88	2	28	23	72	2	33	117	2	23	4	524
d__Bacteria	k__norank_d__Bacteria	p__Firmicutes	c__Clostridia	o__norank_c__Clostridia	f__norank_o__norank_c__Clostridia	g__norank_f__norank_o__norank_c__Clostridia	s__uncultured_bacterium_g__norank_f__norank_o__norank_c__Clostridia	OTU1538	0	1	0	0	0	0	0	1	0	0	1	0	0	0	0	0	0	2	0	2	7
d__Bacteria	k__norank_d__Bacteria	p__Firmicutes	c__Clostridia	o__Oscillospirales	f__UCG-010	g__norank_f__UCG-010	s__uncultured_bacterium_g__norank_f__UCG-010	OTU644	1	0	0	1	0	0	0	0	6	0	1	1	0	0	0	0	2	0	1	0	13
d__Bacteria	k__norank_d__Bacteria	p__Firmicutes	c__Bacilli	o__RF39	f__norank_o__RF39	g__norank_f__norank_o__RF39	s__uncultured_rumen_bacterium_g__norank_f__norank_o__RF39	OTU1479	3	1	2	1	0	0	0	1	2	2	5	6	2	5	0	1	13	0	2	4	50
d__Bacteria	k__norank_d__Bacteria	p__Actinobacteriota	c__Coriobacteriia	o__Coriobacteriales	f__unclassified_o__Coriobacteriales	g__unclassified_o__Coriobacteriales	s__unclassified_o__Coriobacteriales	OTU278	2	0	3	2	0	0	0	0	1	0	0	0	0	0	1	0	0	0	0	0	9
d__Bacteria	k__norank_d__Bacteria	p__Spirochaetota	c__Spirochaetia	o__Spirochaetales	f__Spirochaetaceae	g__Treponema	s__uncultured_rumen_bacterium_g__Treponema	OTU895	5	0	0	0	0	0	0	0	1	5	2	1	0	3	0	0	0	0	1	0	18
d__Bacteria	k__norank_d__Bacteria	p__Spirochaetota	c__Spirochaetia	o__Spirochaetales	f__Spirochaetaceae	g__Treponema	s__uncultured_rumen_bacterium_g__Treponema	OTU891	3	1	9	6	0	0	0	3	1	20	1	8	0	3	0	0	1	0	7	3	66
d__Bacteria	k__norank_d__Bacteria	p__Firmicutes	c__Clostridia	o__Lachnospirales	f__Lachnospiraceae	g__Lachnospiraceae_NK3A20_group	s__unclassified_g__Lachnospiraceae_NK3A20_group	OTU897	1	0	1	1	0	0	0	0	0	0	1	1	3	1	0	0	0	0	0	1	10
d__Bacteria	k__norank_d__Bacteria	p__Firmicutes	c__Clostridia	o__Lachnospirales	f__Lachnospiraceae	g__Oribacterium	s__uncultured_bacterium_g__Oribacterium	OTU1498	4	0	0	0	2	0	0	2	1	1	0	2	1	3	0	2	4	2	2	1	27
d__Bacteria	k__norank_d__Bacteria	p__Actinobacteriota	c__Coriobacteriia	o__Coriobacteriales	f__norank_o__Coriobacteriales	g__norank_f__norank_o__Coriobacteriales	s__uncultured_bacterium_g__norank_f__norank_o__Coriobacteriales	OTU299	0	1	2	1	0	0	1	0	0	0	0	0	2	1	2	1	1	0	1	0	13
d__Bacteria	k__norank_d__Bacteria	p__Patescibacteria	c__Saccharimonadia	o__Saccharimonadales	f__Saccharimonadaceae	g__Candidatus_Saccharimonas	s__uncultured_rumen_bacterium_g__Candidatus_Saccharimonas	OTU1357	1	2	1	0	0	3	0	0	1	0	1	0	1	2	2	1	0	1	3	0	19
d__Bacteria	k__norank_d__Bacteria	p__Bacteroidota	c__Bacteroidia	o__Flavobacteriales	f__Flavobacteriaceae	g__Flavobacterium	s__uncultured_bacterium_g__Flavobacterium	OTU194	0	1	0	0	0	0	0	0	0	0	0	1	1	0	0	0	0	0	0	0	3
d__Bacteria	k__norank_d__Bacteria	p__Firmicutes	c__Bacilli	o__Erysipelotrichales	f__Erysipelatoclostridiaceae	g__UCG-004	s__gut_metagenome_g__UCG-004	OTU1284	2	0	0	0	0	0	0	0	0	0	0	0	0	0	0	0	3	0	0	2	7
d__Bacteria	k__norank_d__Bacteria	p__Firmicutes	c__Bacilli	o__RF39	f__norank_o__RF39	g__norank_f__norank_o__RF39	s__unclassified_g__norank_f__norank_o__RF39	OTU1497	0	0	0	0	0	0	0	0	0	0	0	0	1	0	3	0	0	0	0	2	6
d__Bacteria	k__norank_d__Bacteria	p__Firmicutes	c__Bacilli	o__RF39	f__norank_o__RF39	g__norank_f__norank_o__RF39	s__uncultured_rumen_bacterium_g__norank_f__norank_o__RF39	OTU1016	0	0	0	2	0	0	0	0	0	0	0	2	0	1	0	0	0	1	0	0	6
d__Bacteria	k__norank_d__Bacteria	p__Actinobacteriota	c__Coriobacteriia	o__Coriobacteriales	f__Atopobiaceae	g__unclassified_f__Atopobiaceae	s__unclassified_f__Atopobiaceae	OTU9	1	6	7	1	0	5	2	2	1	2	3	2	8	11	4	2	4	6	1	4	72
d__Bacteria	k__norank_d__Bacteria	p__Spirochaetota	c__Spirochaetia	o__Spirochaetales	f__Spirochaetaceae	g__Treponema	s__uncultured_rumen_bacterium_g__Treponema	OTU1422	0	0	0	0	0	0	0	0	0	0	0	0	0	0	0	0	0	0	2	0	2
d__Bacteria	k__norank_d__Bacteria	p__Bacteroidota	c__Bacteroidia	o__Bacteroidales	f__Prevotellaceae	g__Prevotella	s__uncultured_rumen_bacterium_g__Prevotella	OTU1836	1	1	12	0	0	0	2	1	0	6	1	3	4	1	0	9	1	6	0	3	51
d__Bacteria	k__norank_d__Bacteria	p__Proteobacteria	c__Alphaproteobacteria	o__Rhodospirillales	f__norank_o__Rhodospirillales	g__norank_f__norank_o__Rhodospirillales	s__unclassified_g__norank_f__norank_o__Rhodospirillales	OTU1590	1	0	1	0	0	0	0	0	0	1	0	0	0	0	0	0	1	0	2	0	6
d__Bacteria	k__norank_d__Bacteria	p__WPS-2	c__norank_p__WPS-2	o__norank_c__norank_p__WPS-2	f__norank_o__norank_c__norank_p__WPS-2	g__norank_f__norank_o__norank_c__norank_p__WPS-2	s__uncultured_rumen_bacterium_g__norank_f__norank_o__norank_c__norank	OTU258	0	9	0	0	0	0	0	0	0	0	18	0	0	0	0	0	0	0	0	0	27
d__Bacteria	k__norank_d__Bacteria	p__Firmicutes	c__Clostridia	o__Peptostreptococcales-Tissierellales	f__Anaerovoracaceae	g__Eubacterium_nodatum_group	s__uncultured_rumen_bacterium_g__Eubacterium_nodatum_group	OTU268	0	3	1	0	1	1	2	0	1	0	2	1	1	0	1	3	0	0	0	0	17
d__Bacteria	k__norank_d__Bacteria	p__Firmicutes	c__Clostridia	o__Peptostreptococcales-Tissierellales	f__Anaerovoracaceae	g__Anaerovorax	s__unclassified_g__Anaerovorax	OTU1065	1	1	1	0	3	0	0	1	1	1	1	0	2	0	1	1	0	0	2	3	19
d__Bacteria	k__norank_d__Bacteria	p__Bacteroidota	c__Bacteroidia	o__Bacteroidales	f__unclassified_o__Bacteroidales	g__unclassified_o__Bacteroidales	s__unclassified_o__Bacteroidales	OTU1389	11	1	3	9	1	0	5	11	1	7	2	2	9	9	7	4	8	4	6	5	105
d__Bacteria	k__norank_d__Bacteria	p__Firmicutes	c__Clostridia	o__Oscillospirales	f__Ruminococcaceae	g__Ruminococcus	s__uncultured_rumen_bacterium_g__Ruminococcus	OTU614	0	0	0	2	0	0	0	2	0	1	1	0	0	1	0	0	0	0	0	0	7
d__Bacteria	k__norank_d__Bacteria	p__Bacteroidota	c__Bacteroidia	o__Bacteroidales	f__p-2534-18B5_gut_group	g__norank_f__p-2534-18B5_gut_group	s__uncultured_bacterium_g__norank_f__p-2534-18B5_gut_group	OTU1345	1	4	0	3	3	15	6	4	1	0	0	1	2	2	2	3	7	13	0	1	68
d__Bacteria	k__norank_d__Bacteria	p__Firmicutes	c__Clostridia	o__Peptostreptococcales-Tissierellales	f__Anaerovoracaceae	g__Eubacterium_nodatum_group	s__uncultured_rumen_bacterium_g__Eubacterium_nodatum_group	OTU266	0	39	0	0	24	3	4	0	0	0	21	0	0	0	8	0	0	0	0	0	99
d__Bacteria	k__norank_d__Bacteria	p__Firmicutes	c__Bacilli	o__Erysipelotrichales	f__Erysipelatoclostridiaceae	g__UCG-004	s__uncultured_Mollicutes_bacterium_g__UCG-004	OTU588	0	0	0	0	0	0	0	1	0	0	0	0	0	0	0	0	0	0	0	0	1
d__Bacteria	k__norank_d__Bacteria	p__Proteobacteria	c__Alphaproteobacteria	o__Rhodospirillales	f__norank_o__Rhodospirillales	g__norank_f__norank_o__Rhodospirillales	s__unidentified_rumen_bacterium_RF32	OTU527	0	0	0	0	0	0	1	0	0	0	0	0	0	0	0	0	0	0	0	0	1
d__Bacteria	k__norank_d__Bacteria	p__Bacteroidota	c__Bacteroidia	o__Bacteroidales	f__F082	g__norank_f__F082	s__uncultured_rumen_bacterium_g__norank_f__F082	OTU1858	0	0	1	0	0	0	0	0	0	0	0	1	0	0	0	0	0	0	0	0	2
d__Bacteria	k__norank_d__Bacteria	p__Bacteroidota	c__Bacteroidia	o__Bacteroidales	f__Prevotellaceae	g__Prevotella	s__unclassified_g__Prevotella	OTU51	0	0	2	0	0	0	0	0	1	1	0	3	0	4	0	0	2	0	1	0	14
d__Bacteria	k__norank_d__Bacteria	p__Firmicutes	c__Clostridia	o__Lachnospirales	f__Lachnospiraceae	g__Lachnospiraceae_NK3A20_group	s__uncultured_rumen_bacterium_g__Lachnospiraceae_NK3A20_group	OTU1077	1	0	0	0	0	0	0	0	0	2	0	0	1	2	0	0	0	0	0	0	6
d__Bacteria	k__norank_d__Bacteria	p__Firmicutes	c__Clostridia	o__Lachnospirales	f__Lachnospiraceae	g__Eubacterium_ruminantium_group	s__uncultured_rumen_bacterium_g__Eubacterium_ruminantium_group	OTU1410	2	2	2	0	1	0	2	0	3	0	0	0	2	2	9	2	4	0	2	1	34
d__Bacteria	k__norank_d__Bacteria	p__Cyanobacteria	c__Vampirivibrionia	o__Gastranaerophilales	f__norank_o__Gastranaerophilales	g__norank_f__norank_o__Gastranaerophilales	s__uncultured_rumen_bacterium_g__norank_f__norank_o__Gastranaerophilales	OTU359	0	0	1	2	0	0	0	0	0	0	0	1	0	0	0	0	1	0	0	2	7
d__Bacteria	k__norank_d__Bacteria	p__Firmicutes	c__Clostridia	o__Lachnospirales	f__Lachnospiraceae	g__Acetitomaculum	s__uncultured_rumen_bacterium_g__Acetitomaculum	OTU239	0	2	0	0	0	2	1	0	0	0	0	0	0	0	0	0	0	0	0	1	6
d__Bacteria	k__norank_d__Bacteria	p__Actinobacteriota	c__Coriobacteriia	o__Coriobacteriales	f__Atopobiaceae	g__Atopobium	s__uncultured_rumen_bacterium_g__Atopobium	OTU1087	0	3	3	0	1	3	1	0	0	1	1	0	4	0	1	0	1	1	1	1	22
d__Bacteria	k__norank_d__Bacteria	p__Firmicutes	c__Bacilli	o__RF39	f__norank_o__RF39	g__norank_f__norank_o__RF39	s__uncultured_rumen_bacterium_g__norank_f__norank_o__RF39	OTU151	101	47	27	22	30	7	38	15	7	30	80	39	26	45	4	27	53	19	20	27	664
d__Bacteria	k__norank_d__Bacteria	p__Bacteroidota	c__Bacteroidia	o__Bacteroidales	f__Bacteroidales_RF16_group	g__norank_f__Bacteroidales_RF16_group	s__uncultured_bacterium_g__norank_f__Bacteroidales_RF16_group	OTU1320	1	0	0	0	0	0	0	0	0	0	0	0	0	0	0	0	1	0	1	0	3
d__Bacteria	k__norank_d__Bacteria	p__Bacteroidota	c__Bacteroidia	o__Bacteroidales	f__Rikenellaceae	g__Rikenellaceae_RC9_gut_group	s__uncultured_rumen_bacterium_g__Rikenellaceae_RC9_gut_group	OTU1391	11	2	2	7	2	2	1	4	1	1	3	2	3	11	16	0	2	5	13	6	94
d__Bacteria	k__norank_d__Bacteria	p__Actinobacteriota	c__Coriobacteriia	o__Coriobacteriales	f__Eggerthellaceae	g__unclassified_f__Eggerthellaceae	s__unclassified_f__Eggerthellaceae	OTU1045	0	0	0	1	0	0	0	0	0	0	0	0	2	0	0	1	2	0	0	0	6
d__Bacteria	k__norank_d__Bacteria	p__Actinobacteriota	c__Coriobacteriia	o__Coriobacteriales	f__Eggerthellaceae	g__Denitrobacterium	s__Denitrobacterium_detoxificans	OTU977	0	3	0	0	0	1	0	0	0	1	1	0	1	0	0	1	1	2	0	3	14
d__Bacteria	k__norank_d__Bacteria	p__Actinobacteriota	c__Coriobacteriia	o__Coriobacteriales	f__Eggerthellaceae	g__unclassified_f__Eggerthellaceae	s__unclassified_f__Eggerthellaceae	OTU1049	0	0	0	0	0	0	0	0	0	0	0	0	1	4	1	3	0	0	0	0	9
d__Bacteria	k__norank_d__Bacteria	p__Bacteroidota	c__Bacteroidia	o__Bacteroidales	f__Prevotellaceae	g__unclassified_f__Prevotellaceae	s__unclassified_f__Prevotellaceae	OTU613	13	9	22	0	11	1	75	164	149	50	11	52	15	3	69	172	6	22	17	277	1138
d__Bacteria	k__norank_d__Bacteria	p__Bacteroidota	c__Bacteroidia	o__Bacteroidales	f__Prevotellaceae	g__unclassified_f__Prevotellaceae	s__unclassified_f__Prevotellaceae	OTU610	2	1	2	3	0	0	0	2	0	0	0	3	1	1	0	0	1	0	0	0	16
d__Bacteria	k__norank_d__Bacteria	p__Firmicutes	c__Bacilli	o__Erysipelotrichales	f__Erysipelotrichaceae	g__Solobacterium	s__Erysipelotrichaceae_bacterium_NK3D112	OTU1979	4	8	4	4	0	0	1	6	2	1	2	2	2	9	7	7	0	2	1	0	62
d__Bacteria	k__norank_d__Bacteria	p__Firmicutes	c__Clostridia	o__Lachnospirales	f__Lachnospiraceae	g__norank_f__Lachnospiraceae	s__uncultured_rumen_bacterium_g__norank_f__Lachnospiraceae	OTU602	1	6	1	4	2	1	1	3	3	3	0	2	1	7	3	1	4	2	3	2	50
d__Bacteria	k__norank_d__Bacteria	p__Firmicutes	c__Clostridia	o__Oscillospirales	f__UCG-010	g__norank_f__UCG-010	s__unclassified_g__norank_f__UCG-010	OTU1521	3	0	0	1	2	0	0	0	1	2	6	1	0	1	0	0	0	0	1	3	21
d__Bacteria	k__norank_d__Bacteria	p__Bacteroidota	c__Bacteroidia	o__Bacteroidales	f__Rikenellaceae	g__Rikenellaceae_RC9_gut_group	s__uncultured_rumen_bacterium_g__Rikenellaceae_RC9_gut_group	OTU1089	0	1	1	1	1	0	0	1	0	1	1	0	1	0	0	0	0	0	0	0	8
d__Bacteria	k__norank_d__Bacteria	p__Firmicutes	c__Clostridia	o__Oscillospirales	f__Butyricicoccaceae	g__Butyricicoccus	s__Butyricicoccus_pullicaecorum_1.2	OTU1216	0	0	0	0	0	0	0	0	0	0	0	0	0	0	0	4	0	0	1	0	5
d__Bacteria	k__norank_d__Bacteria	p__Firmicutes	c__Clostridia	o__Lachnospirales	f__Lachnospiraceae	g__Lachnospiraceae_UCG-008	s__uncultured_rumen_bacterium_g__Lachnospiraceae_UCG-008	OTU1894	7	3	3	2	1	2	2	0	2	3	1	0	2	0	2	3	0	2	4	2	41
d__Bacteria	k__norank_d__Bacteria	p__Firmicutes	c__Clostridia	o__Clostridia_UCG-014	f__norank_o__Clostridia_UCG-014	g__norank_f__norank_o__Clostridia_UCG-014	s__unclassified_g__norank_f__norank_o__Clostridia_UCG-014	OTU477	0	0	0	0	2	0	0	0	0	0	0	0	0	0	0	0	0	0	0	0	2
d__Bacteria	k__norank_d__Bacteria	p__Firmicutes	c__Clostridia	o__Monoglobales	f__Monoglobaceae	g__Monoglobus	s__uncultured_bacterium_g__Monoglobus	OTU1485	0	0	0	0	1	0	0	0	0	0	0	0	1	0	0	0	0	0	0	0	2
d__Bacteria	k__norank_d__Bacteria	p__Firmicutes	c__Clostridia	o__Oscillospirales	f__Oscillospiraceae	g__NK4A214_group	s__uncultured_bacterium_g__NK4A214_group	OTU1879	362	376	371	260	58	191	158	172	99	306	547	38	341	112	412	368	341	189	167	150	5018
d__Bacteria	k__norank_d__Bacteria	p__Cyanobacteria	c__Vampirivibrionia	o__Gastranaerophilales	f__norank_o__Gastranaerophilales	g__norank_f__norank_o__Gastranaerophilales	s__uncultured_rumen_bacterium_g__norank_f__norank_o__Gastranaerophilales	OTU192	0	3	4	0	6	9	0	1	6	15	4	6	1	0	2	0	0	1	0	22	80
d__Bacteria	k__norank_d__Bacteria	p__Bacteroidota	c__Bacteroidia	o__Bacteroidales	f__Porphyromonadaceae	g__Porphyromonas	s__unclassified_g__Porphyromonas	OTU1127	0	0	0	0	0	0	0	0	0	0	0	0	0	2	0	0	0	0	0	0	2
d__Bacteria	k__norank_d__Bacteria	p__Spirochaetota	c__Spirochaetia	o__Spirochaetales	f__Spirochaetaceae	g__Treponema	s__uncultured_rumen_bacterium_g__Treponema	OTU866	0	0	1	1	0	0	0	3	0	1	0	0	0	1	0	1	1	0	0	0	9
d__Bacteria	k__norank_d__Bacteria	p__Bacteroidota	c__Bacteroidia	o__Bacteroidales	f__Prevotellaceae	g__Prevotella	s__uncultured_rumen_bacterium_g__Prevotella	OTU13	10	0	5	70	0	0	0	2	1	0	1	12	5	11	0	0	26	0	5	0	148
d__Bacteria	k__norank_d__Bacteria	p__Firmicutes	c__Clostridia	o__Oscillospirales	f__Ruminococcaceae	g__Ruminococcus	s__unclassified_g__Ruminococcus	OTU572	11	23	3	2	22	2	21	15	23	7	15	9	14	0	53	11	13	5	11	22	282
d__Bacteria	k__norank_d__Bacteria	p__Bacteroidota	c__Bacteroidia	o__Bacteroidales	f__Bacteroidales_UCG-001	g__norank_f__Bacteroidales_UCG-001	s__uncultured_rumen_bacterium_g__norank_f__Bacteroidales_UCG-001	OTU1667	7	5	22	5	6	2	26	6	13	61	22	10	16	8	14	11	10	10	9	23	286
d__Bacteria	k__norank_d__Bacteria	p__Bacteroidota	c__Bacteroidia	o__unclassified_c__Bacteroidia	f__unclassified_c__Bacteroidia	g__unclassified_c__Bacteroidia	s__unclassified_c__Bacteroidia	OTU1984	0	0	0	0	0	0	0	0	0	1	0	0	1	0	0	0	0	2	0	0	4
d__Bacteria	k__norank_d__Bacteria	p__Firmicutes	c__Clostridia	o__Peptostreptococcales-Tissierellales	f__Anaerovoracaceae	g__Eubacterium_saphenum_group	s__uncultured_bacterium_g__Eubacterium_saphenum_group	OTU172	3	7	0	9	2	2	1	0	0	0	3	2	4	5	1	0	1	2	4	3	49
d__Bacteria	k__norank_d__Bacteria	p__Actinobacteriota	c__Actinobacteria	o__Corynebacteriales	f__Corynebacteriaceae	g__Corynebacterium	s__Corynebacterium_sputi	OTU195	0	1	0	0	0	0	0	1	0	0	0	0	1	0	0	0	1	0	0	1	5
d__Bacteria	k__norank_d__Bacteria	p__Proteobacteria	c__Gammaproteobacteria	o__Aeromonadales	f__Succinivibrionaceae	g__unclassified_f__Succinivibrionaceae	s__unclassified_f__Succinivibrionaceae	OTU1907	0	2	6	0	1	0	2	5	4	1	2	4	0	0	0	1	0	0	1	2	31
d__Bacteria	k__norank_d__Bacteria	p__Bacteroidota	c__Bacteroidia	o__Bacteroidales	f__Prevotellaceae	g__Prevotellaceae_UCG-003	s__uncultured_rumen_bacterium_g__Prevotellaceae_UCG-003	OTU933	9	3	2	35	0	0	0	0	2	30	9	15	19	2	0	7	10	2	4	2	151
d__Bacteria	k__norank_d__Bacteria	p__Cyanobacteria	c__Vampirivibrionia	o__Gastranaerophilales	f__norank_o__Gastranaerophilales	g__norank_f__norank_o__Gastranaerophilales	s__uncultured_bacterium_g__norank_f__norank_o__Gastranaerophilales	OTU860	2	2	0	4	3	2	7	3	8	3	8	5	2	5	6	1	8	4	1	13	87
d__Bacteria	k__norank_d__Bacteria	p__Bacteroidota	c__Bacteroidia	o__Bacteroidales	f__Rikenellaceae	g__Rikenellaceae_RC9_gut_group	s__uncultured_bacterium_g__Rikenellaceae_RC9_gut_group	OTU1253	0	0	0	0	0	0	0	0	0	0	0	0	0	0	0	0	3	0	2	0	5
d__Bacteria	k__norank_d__Bacteria	p__Firmicutes	c__Clostridia	o__Peptostreptococcales-Tissierellales	f__Anaerovoracaceae	g__Eubacterium_nodatum_group	s__uncultured_rumen_bacterium_g__Eubacterium_nodatum_group	OTU865	7	9	9	4	0	0	4	1	0	4	1	2	6	7	0	2	3	5	4	2	70
d__Bacteria	k__norank_d__Bacteria	p__Firmicutes	c__Clostridia	o__Lachnospirales	f__Defluviitaleaceae	g__Defluviitaleaceae_UCG-011	s__uncultured_rumen_bacterium_g__Defluviitaleaceae_UCG-011	OTU492	0	3	0	0	12	24	1	0	0	0	0	0	0	0	8	0	0	0	0	0	48
d__Bacteria	k__norank_d__Bacteria	p__Firmicutes	c__Clostridia	o__Lachnospirales	f__Lachnospiraceae	g__Lachnospira	s__Lachnospira_multipara	OTU342	21	95	42	24	35	16	18	22	28	6	58	65	20	13	22	18	36	43	21	73	676
d__Bacteria	k__norank_d__Bacteria	p__Bacteroidota	c__Bacteroidia	o__Bacteroidales	f__Prevotellaceae	g__Prevotellaceae_NK3B31_group	s__rumen_bacterium_NK3B31	OTU1456	0	5	9	0	0	0	4	13	4	28	0	3	0	29	0	20	2	1	6	16	140
d__Bacteria	k__norank_d__Bacteria	p__Firmicutes	c__Clostridia	o__Oscillospirales	f__Oscillospiraceae	g__V9D2013_group	s__unclassified_g__V9D2013_group	OTU914	1	0	0	0	1	0	1	0	0	1	1	0	0	0	0	0	0	1	0	1	7
d__Bacteria	k__norank_d__Bacteria	p__Cyanobacteria	c__Vampirivibrionia	o__Gastranaerophilales	f__norank_o__Gastranaerophilales	g__norank_f__norank_o__Gastranaerophilales	s__uncultured_rumen_bacterium_g__norank_f__norank_o__Gastranaerophilales	OTU76	8	1	2	6	3	0	0	3	3	9	9	3	1	4	0	2	9	0	5	11	79
d__Bacteria	k__norank_d__Bacteria	p__Firmicutes	c__Bacilli	o__Acholeplasmatales	f__Acholeplasmataceae	g__Anaeroplasma	s__uncultured_bacterium_g__Anaeroplasma	OTU1874	1	0	0	0	1	0	0	0	0	1	1	0	0	0	0	0	0	0	0	1	5
d__Bacteria	k__norank_d__Bacteria	p__Firmicutes	c__Clostridia	o__Oscillospirales	f__Oscillospiraceae	g__V9D2013_group	s__uncultured_rumen_bacterium_g__V9D2013_group	OTU1311	0	0	0	0	0	0	0	0	0	0	0	0	0	1	0	0	1	0	0	0	2
d__Bacteria	k__norank_d__Bacteria	p__Firmicutes	c__Clostridia	o__Oscillospirales	f__Eubacterium_coprostanoligenes_group	g__norank_f__Eubacterium_coprostanoligenes_group	s__uncultured_rumen_bacterium_g__norank_f__Eubacterium_coprostanoligenes_group	OTU1403	3	0	0	0	0	0	0	0	0	2	0	1	0	2	0	1	4	1	2	0	16
d__Bacteria	k__norank_d__Bacteria	p__Bacteroidota	c__Bacteroidia	o__Bacteroidales	f__Prevotellaceae	g__Prevotella	s__unclassified_g__Prevotella	OTU1566	8	5	1	10	4	0	4	5	11	15	5	8	8	12	0	2	11	4	5	3	121
d__Bacteria	k__norank_d__Bacteria	p__Bacteroidota	c__Bacteroidia	o__Bacteroidales	f__Prevotellaceae	g__Prevotella	s__unclassified_g__Prevotella	OTU1567	15	4	4	4	2	0	2	1	4	4	11	0	10	4	7	0	5	2	3	7	89
d__Bacteria	k__norank_d__Bacteria	p__Bacteroidota	c__Bacteroidia	o__Bacteroidales	f__F082	g__norank_f__F082	s__uncultured_rumen_bacterium_g__norank_f__F082	OTU368	12	1	9	8	0	1	0	0	0	2	19	4	1	6	0	1	11	0	10	0	85
d__Bacteria	k__norank_d__Bacteria	p__Firmicutes	c__Clostridia	o__Lachnospirales	f__Lachnospiraceae	g__Blautia	s__unclassified_g__Blautia	OTU424	2	0	0	20	0	0	0	0	0	0	0	0	3	2	0	1	0	0	1	1	30
d__Bacteria	k__norank_d__Bacteria	p__Proteobacteria	c__Alphaproteobacteria	o__Rickettsiales	f__Mitochondria	g__norank_f__Mitochondria	s__uncultured_rumen_bacterium_g__norank_f__Mitochondria	OTU1986	0	0	1	9	0	0	0	0	0	0	0	0	3	1	0	1	0	0	0	0	15
d__Bacteria	k__norank_d__Bacteria	p__Firmicutes	c__Clostridia	o__Lachnospirales	f__Lachnospiraceae	g__unclassified_f__Lachnospiraceae	s__unclassified_f__Lachnospiraceae	OTU600	0	0	0	0	0	0	0	1	0	1	0	0	1	0	0	0	0	1	0	1	5
d__Bacteria	k__norank_d__Bacteria	p__Firmicutes	c__Bacilli	o__RF39	f__norank_o__RF39	g__norank_f__norank_o__RF39	s__uncultured_rumen_bacterium_g__norank_f__norank_o__RF39	OTU1023	6	8	15	4	16	0	2	2	3	4	13	7	4	13	22	4	5	2	5	1	136
d__Bacteria	k__norank_d__Bacteria	p__Firmicutes	c__Bacilli	o__RF39	f__norank_o__RF39	g__norank_f__norank_o__RF39	s__uncultured_rumen_bacterium_g__norank_f__norank_o__RF39	OTU1024	3	4	4	1	2	2	5	1	4	1	4	2	6	3	8	2	2	3	5	3	65
d__Bacteria	k__norank_d__Bacteria	p__Firmicutes	c__Bacilli	o__RF39	f__norank_o__RF39	g__norank_f__norank_o__RF39	s__uncultured_rumen_bacterium_g__norank_f__norank_o__RF39	OTU1025	0	2	0	0	18	0	0	0	0	4	3	0	3	3	16	1	2	2	0	2	56
d__Bacteria	k__norank_d__Bacteria	p__Bacteroidota	c__Bacteroidia	o__Bacteroidales	f__Rikenellaceae	g__Rikenellaceae_RC9_gut_group	s__unclassified_g__Rikenellaceae_RC9_gut_group	OTU745	1	4	1	6	1	0	4	2	1	3	3	1	3	1	0	0	5	1	3	1	41
d__Bacteria	k__norank_d__Bacteria	p__Bacteroidota	c__Bacteroidia	o__Bacteroidales	f__Prevotellaceae	g__Prevotellaceae_UCG-004	s__uncultured_rumen_bacterium_g__Prevotellaceae_UCG-004	OTU1704	29	18	71	23	6	6	18	14	13	84	11	18	38	27	9	23	34	16	15	11	484
d__Bacteria	k__norank_d__Bacteria	p__Bacteroidota	c__Bacteroidia	o__Bacteroidales	f__Prevotellaceae	g__Prevotellaceae_NK3B31_group	s__uncultured_rumen_bacterium_g__Prevotellaceae_NK3B31_group	OTU570	0	0	0	4	0	0	0	1	0	0	0	0	0	0	0	0	0	0	0	0	5
d__Bacteria	k__norank_d__Bacteria	p__Firmicutes	c__Clostridia	o__Christensenellales	f__Christensenellaceae	g__Christensenellaceae_R-7_group	s__unclassified_g__Christensenellaceae_R-7_group	OTU1281	10	1	3	9	1	1	1	0	0	2	2	1	1	0	2	0	3	0	1	1	39
d__Bacteria	k__norank_d__Bacteria	p__Firmicutes	c__Clostridia	o__Eubacteriales	f__Anaerofustaceae	g__Anaerofustis	s__uncultured_bacterium_g__Anaerofustis	OTU676	1	0	1	1	0	0	1	0	2	1	0	0	1	1	0	0	0	0	0	0	9
d__Bacteria	k__norank_d__Bacteria	p__Firmicutes	c__Clostridia	o__Oscillospirales	f__UCG-010	g__norank_f__UCG-010	s__uncultured_rumen_bacterium_g__norank_f__UCG-010	OTU1269	5	3	0	1	0	0	6	0	0	4	2	1	4	4	0	2	5	2	1	3	43
d__Bacteria	k__norank_d__Bacteria	p__Firmicutes	c__Clostridia	o__Peptococcales	f__Peptococcaceae	g__norank_f__Peptococcaceae	s__uncultured_rumen_bacterium_g__norank_f__Peptococcaceae	OTU1651	1	0	0	0	0	0	0	0	0	0	0	2	0	0	0	1	1	0	0	0	5
d__Bacteria	k__norank_d__Bacteria	p__Firmicutes	c__Clostridia	o__Monoglobales	f__Monoglobaceae	g__Monoglobus	s__uncultured_rumen_bacterium_g__Monoglobus	OTU68	12	7	4	4	3	0	2	0	2	0	4	0	7	1	0	3	10	6	2	0	67
d__Bacteria	k__norank_d__Bacteria	p__Firmicutes	c__Clostridia	o__Christensenellales	f__Christensenellaceae	g__Christensenellaceae_R-7_group	s__unclassified_g__Christensenellaceae_R-7_group	OTU1116	0	0	1	0	0	0	1	0	0	0	0	1	2	4	0	2	1	0	1	0	13
d__Bacteria	k__norank_d__Bacteria	p__Firmicutes	c__Clostridia	o__Christensenellales	f__Christensenellaceae	g__Christensenellaceae_R-7_group	s__unclassified_g__Christensenellaceae_R-7_group	OTU1114	1	0	2	0	1	0	1	0	1	0	0	0	1	4	1	0	0	0	1	0	13
d__Bacteria	k__norank_d__Bacteria	p__Bacteroidota	c__Bacteroidia	o__Bacteroidales	f__Rikenellaceae	g__Rikenellaceae_RC9_gut_group	s__uncultured_rumen_bacterium_g__Rikenellaceae_RC9_gut_group	OTU1887	28	5	10	15	20	0	5	5	7	4	21	11	17	12	0	24	19	15	24	12	254
d__Bacteria	k__norank_d__Bacteria	p__Bacteroidota	c__Bacteroidia	o__Bacteroidales	f__F082	g__norank_f__F082	s__uncultured_rumen_bacterium_g__norank_f__F082	OTU1827	1	2	0	2	0	0	0	2	0	1	0	0	1	5	0	0	5	0	1	0	20
d__Bacteria	k__norank_d__Bacteria	p__Firmicutes	c__Bacilli	o__Acholeplasmatales	f__Acholeplasmataceae	g__Anaeroplasma	s__uncultured_rumen_bacterium_g__Anaeroplasma	OTU182	2	0	0	0	0	0	0	0	0	2	0	0	0	0	0	0	0	0	0	0	4
d__Bacteria	k__norank_d__Bacteria	p__Proteobacteria	c__Gammaproteobacteria	o__Aeromonadales	f__Succinivibrionaceae	g__Succinivibrio	s__unclassified_g__Succinivibrio	OTU1608	4	6	2	2	6	0	1	5	2	0	7	2	3	2	1	0	4	0	17	4	68
d__Bacteria	k__norank_d__Bacteria	p__Firmicutes	c__Clostridia	o__Lachnospirales	f__Lachnospiraceae	g__Lachnoclostridium	s__uncultured_rumen_bacterium_g__Lachnoclostridium	OTU1058	4	0	0	0	0	0	0	0	0	0	0	1	1	3	0	0	2	0	0	0	11
d__Bacteria	k__norank_d__Bacteria	p__Proteobacteria	c__Gammaproteobacteria	o__Xanthomonadales	f__Xanthomonadaceae	g__Stenotrophomonas	s__Stenotrophomonas_chelatiphaga	OTU147	1	0	0	0	1	0	0	0	0	0	0	0	0	0	0	0	0	0	0	0	2
d__Bacteria	k__norank_d__Bacteria	p__Firmicutes	c__Negativicutes	o__Veillonellales-Selenomonadales	f__Selenomonadaceae	g__Selenomonas	s__unclassified_g__Selenomonas	OTU1071	0	0	0	19	0	0	0	0	0	0	0	0	1	0	0	0	0	0	0	0	20
d__Bacteria	k__norank_d__Bacteria	p__Desulfobacterota	c__Desulfovibrionia	o__Desulfovibrionales	f__Desulfovibrionaceae	g__Desulfovibrio	s__unclassified_g__Desulfovibrio	OTU227	0	2	0	2	0	1	0	0	0	0	0	0	4	0	1	0	0	0	0	0	10
d__Bacteria	k__norank_d__Bacteria	p__Armatimonadota	c__norank_p__Armatimonadota	o__norank_c__norank_p__Armatimonadota	f__norank_o__norank_c__norank_p__Armatimonadota	g__norank_f__norank_o__norank_c__norank_p__Armatimonadota	s__uncultured_bacterium_SJA-121	OTU4	0	0	0	0	0	0	0	0	0	2	0	0	1	0	0	0	0	0	0	0	3
d__Bacteria	k__norank_d__Bacteria	p__Bacteroidota	c__Bacteroidia	o__Bacteroidales	f__Prevotellaceae	g__Alloprevotella	s__uncultured_organism_g__Alloprevotella	OTU1228	0	0	0	0	0	0	0	0	0	0	0	0	0	0	0	5	0	0	0	0	5
d__Bacteria	k__norank_d__Bacteria	p__Bacteroidota	c__Bacteroidia	o__Bacteroidales	f__Prevotellaceae	g__Prevotella	s__uncultured_rumen_bacterium_g__Prevotella	OTU358	33	43	32	31	22	9	16	18	24	21	31	43	127	5	24	11	29	40	7	42	608
d__Bacteria	k__norank_d__Bacteria	p__Bacteroidota	c__Bacteroidia	o__Bacteroidales	f__Prevotellaceae	g__Prevotella	s__unclassified_g__Prevotella	OTU779	19	0	0	2	6	1	10	4	12	8	9	19	10	1	0	0	14	8	4	13	140
d__Bacteria	k__norank_d__Bacteria	p__Firmicutes	c__Clostridia	o__Clostridia_UCG-014	f__norank_o__Clostridia_UCG-014	g__norank_f__norank_o__Clostridia_UCG-014	s__uncultured_bacterium_g__norank_f__norank_o__Clostridia_UCG-014	OTU110	10	0	0	0	0	0	0	0	0	2	10	1	0	0	0	0	1	2	0	0	26
d__Bacteria	k__norank_d__Bacteria	p__Bacteroidota	c__Bacteroidia	o__Bacteroidales	f__Prevotellaceae	g__Prevotella	s__unclassified_g__Prevotella	OTU774	0	1	2	2	5	0	1	16	6	6	0	10	3	0	0	3	0	0	3	1	59
d__Bacteria	k__norank_d__Bacteria	p__Firmicutes	c__Clostridia	o__Peptostreptococcales-Tissierellales	f__Anaerovoracaceae	g__Family_XIII_AD3011_group	s__uncultured_bacterium_g__Family_XIII_AD3011_group	OTU434	5	0	3	7	0	0	0	3	0	5	2	0	2	9	0	0	1	5	1	1	44
d__Bacteria	k__norank_d__Bacteria	p__Bacteroidota	c__Bacteroidia	o__Bacteroidales	f__Prevotellaceae	g__Prevotellaceae_UCG-003	s__unidentified_rumen_bacterium_RFN64	OTU1945	4	2	6	17	9	0	9	1	8	6	5	23	30	3	3	1	3	4	3	4	141
d__Bacteria	k__norank_d__Bacteria	p__Firmicutes	c__Bacilli	o__Erysipelotrichales	f__Erysipelotrichaceae	g__Solobacterium	s__uncultured_rumen_bacterium_g__Solobacterium	OTU1417	0	1	1	0	0	0	0	0	0	0	0	0	1	3	0	0	0	2	1	0	9
d__Bacteria	k__norank_d__Bacteria	p__Firmicutes	c__Clostridia	o__Lachnospirales	f__Lachnospiraceae	g__Lachnospiraceae_NK3A20_group	s__Lachnospiraceae_bacterium_KH1T2	OTU319	6	10	3	9	1	4	0	3	0	2	6	0	8	2	3	2	0	5	4	9	77
d__Bacteria	k__norank_d__Bacteria	p__Bacteroidota	c__Bacteroidia	o__Bacteroidales	f__norank_o__Bacteroidales	g__norank_f__norank_o__Bacteroidales	s__uncultured_rumen_bacterium_g__norank_f__norank_o__Bacteroidales	OTU1001	7	0	5	1	5	3	2	15	13	18	8	23	4	8	5	5	7	7	5	3	144
d__Bacteria	k__norank_d__Bacteria	p__Bacteroidota	c__Bacteroidia	o__Bacteroidales	f__Prevotellaceae	g__Prevotella	s__uncultured_rumen_bacterium_g__Prevotella	OTU756	105	57	70	101	70	1	116	134	220	121	118	177	56	22	99	24	43	81	50	122	1787
d__Bacteria	k__norank_d__Bacteria	p__Bacteroidota	c__Bacteroidia	o__Bacteroidales	f__Prevotellaceae	g__Prevotella	s__uncultured_rumen_bacterium_g__Prevotella	OTU752	5	0	8	21	0	0	0	13	1	3	1	18	0	3	0	0	16	0	5	0	94
d__Bacteria	k__norank_d__Bacteria	p__Firmicutes	c__Clostridia	o__Oscillospirales	f__Eubacterium_coprostanoligenes_group	g__norank_f__Eubacterium_coprostanoligenes_group	s__uncultured_bacterium_g__norank_f__Eubacterium_coprostanoligenes_group	OTU499	0	6	0	0	406	1791	74	0	0	0	11	0	0	2	180	0	0	0	0	1	2471
d__Bacteria	k__norank_d__Bacteria	p__Spirochaetota	c__Spirochaetia	o__Spirochaetales	f__Spirochaetaceae	g__Treponema	s__Treponema_sp._S	OTU583	0	0	0	0	0	0	0	2	2	2	0	1	0	2	0	0	0	0	0	1	10
d__Bacteria	k__norank_d__Bacteria	p__Firmicutes	c__Clostridia	o__Peptostreptococcales-Tissierellales	f__Anaerovoracaceae	g__Eubacterium_brachy_group	s__uncultured_bacterium_g__Eubacterium_brachy_group	OTU246	0	1	0	0	1	0	1	0	0	0	4	0	0	0	0	0	0	0	0	0	7
d__Bacteria	k__norank_d__Bacteria	p__Firmicutes	c__Clostridia	o__Peptostreptococcales-Tissierellales	f__Anaerovoracaceae	g__Eubacterium_nodatum_group	s__unclassified_g__Eubacterium_nodatum_group	OTU1061	0	0	0	0	0	0	0	0	0	0	0	0	1	0	0	0	0	0	1	0	2
d__Bacteria	k__norank_d__Bacteria	p__Bacteroidota	c__Bacteroidia	o__Bacteroidales	f__Prevotellaceae	g__Prevotella	s__uncultured_rumen_bacterium_g__Prevotella	OTU758	29	10	23	12	1	0	20	20	44	42	24	78	38	19	0	22	21	30	8	28	469
d__Bacteria	k__norank_d__Bacteria	p__Firmicutes	c__Clostridia	o__Peptostreptococcales-Tissierellales	f__Anaerovoracaceae	g__Anaerovorax	s__uncultured_rumen_bacterium_g__Anaerovorax	OTU1062	3	0	0	0	0	0	0	0	1	0	2	3	4	0	0	1	2	3	0	0	19
d__Bacteria	k__norank_d__Bacteria	p__Firmicutes	c__Clostridia	o__Oscillospirales	f__Eubacterium_coprostanoligenes_group	g__norank_f__Eubacterium_coprostanoligenes_group	s__unclassified_g__norank_f__Eubacterium_coprostanoligenes_group	OTU105	16	8	3	3	3	1	8	1	4	5	7	0	11	3	8	8	13	10	1	3	116
d__Bacteria	k__norank_d__Bacteria	p__Firmicutes	c__Clostridia	o__Lachnospirales	f__Lachnospiraceae	g__Lachnospiraceae_FCS020_group	s__unclassified_g__Lachnospiraceae_FCS020_group	OTU586	1	4	2	5	2	0	2	3	2	4	3	0	4	3	5	2	1	1	5	0	49
d__Bacteria	k__norank_d__Bacteria	p__Firmicutes	c__Clostridia	o__Lachnospirales	f__Lachnospiraceae	g__Lachnospiraceae_UCG-001	s__unclassified_g__Lachnospiraceae_UCG-001	OTU326	0	0	1	0	0	0	0	9	4	0	6	2	0	2	1	3	0	0	16	1	45
d__Bacteria	k__norank_d__Bacteria	p__Bacteroidota	c__Bacteroidia	o__Bacteroidales	f__Prevotellaceae	g__Prevotella	s__uncultured_rumen_bacterium_g__Prevotella	OTU1653	2	0	0	14	0	0	0	0	0	1	0	0	5	0	0	0	3	0	0	0	25
d__Bacteria	k__norank_d__Bacteria	p__Firmicutes	c__Clostridia	o__Oscillospirales	f__Eubacterium_coprostanoligenes_group	g__norank_f__Eubacterium_coprostanoligenes_group	s__uncultured_bacterium_g__norank_f__Eubacterium_coprostanoligenes_group	OTU1776	6	8	13	5	2	0	3	1	2	1	3	1	8	6	2	6	10	6	1	3	87
d__Bacteria	k__norank_d__Bacteria	p__Bacteroidota	c__Bacteroidia	o__Bacteroidales	f__Prevotellaceae	g__Alloprevotella	s__unclassified_g__Alloprevotella	OTU1593	1	2	2	2	1	2	6	2	2	2	5	2	4	3	0	1	0	1	1	3	42
d__Bacteria	k__norank_d__Bacteria	p__Firmicutes	c__Clostridia	o__Lachnospirales	f__Lachnospiraceae	g__Lachnospiraceae_NK3A20_group	s__uncultured_rumen_bacterium_3C0d-9	OTU479	190	962	180	296	248	82	114	73	83	140	182	42	369	548	118	167	153	168	156	137	4408
d__Bacteria	k__norank_d__Bacteria	p__Firmicutes	c__Clostridia	o__Lachnospirales	f__Lachnospiraceae	g__unclassified_f__Lachnospiraceae	s__unclassified_f__Lachnospiraceae	OTU339	0	0	2	0	0	0	0	0	0	2	2	0	1	0	0	1	2	1	2	0	13
d__Bacteria	k__norank_d__Bacteria	p__Firmicutes	c__Clostridia	o__Oscillospirales	f__Eubacterium_coprostanoligenes_group	g__norank_f__Eubacterium_coprostanoligenes_group	s__uncultured_bacterium_g__norank_f__Eubacterium_coprostanoligenes_group	OTU1081	1	1	0	0	0	0	2	1	0	0	0	1	3	0	0	1	0	5	0	0	15
d__Bacteria	k__norank_d__Bacteria	p__Proteobacteria	c__Gammaproteobacteria	o__Burkholderiales	f__Sutterellaceae	g__Sutterella	s__uncultured_bacterium_g__Sutterella	OTU1210	0	0	0	0	0	1	0	0	0	0	0	0	0	0	0	1	0	0	0	0	2
d__Bacteria	k__norank_d__Bacteria	p__Firmicutes	c__Clostridia	o__Lachnospirales	f__Lachnospiraceae	g__Lachnospiraceae_UCG-009	s__uncultured_bacterium_g__Lachnospiraceae_UCG-009	OTU380	3	2	1	1	0	2	0	0	1	0	1	2	1	1	0	0	0	0	2	3	20
d__Bacteria	k__norank_d__Bacteria	p__Firmicutes	c__Clostridia	o__Lachnospirales	f__Lachnospiraceae	g__Lachnospiraceae_UCG-008	s__uncultured_rumen_bacterium_g__Lachnospiraceae_UCG-008	OTU1095	1	1	0	0	0	0	1	0	0	0	0	1	1	1	0	4	2	1	1	1	15
d__Bacteria	k__norank_d__Bacteria	p__Firmicutes	c__Clostridia	o__Christensenellales	f__Christensenellaceae	g__Christensenellaceae_R-7_group	s__uncultured_bacterium_g__Christensenellaceae_R-7_group	OTU61	0	0	0	5	0	0	0	0	0	0	0	0	0	0	0	0	4	0	0	0	9
d__Bacteria	k__norank_d__Bacteria	p__Firmicutes	c__Clostridia	o__Oscillospirales	f__Ruminococcaceae	g__unclassified_f__Ruminococcaceae	s__unclassified_f__Ruminococcaceae	OTU660	0	2	0	2	0	0	0	0	2	2	0	0	2	3	1	1	2	0	1	1	19
d__Bacteria	k__norank_d__Bacteria	p__Patescibacteria	c__Saccharimonadia	o__Saccharimonadales	f__Saccharimonadaceae	g__Candidatus_Saccharimonas	s__uncultured_bacterium_g__Candidatus_Saccharimonas	OTU1202	0	0	1	4	0	2	1	1	0	0	0	1	3	2	4	1	9	0	2	3	34
d__Bacteria	k__norank_d__Bacteria	p__Bacteroidota	c__Bacteroidia	o__Bacteroidales	f__Rikenellaceae	g__Rikenellaceae_RC9_gut_group	s__uncultured_rumen_bacterium_g__Rikenellaceae_RC9_gut_group	OTU1624	12	3	6	1	0	0	0	1	1	5	31	3	16	2	0	8	7	0	3	4	103
d__Bacteria	k__norank_d__Bacteria	p__Spirochaetota	c__Spirochaetia	o__Spirochaetales	f__Spirochaetaceae	g__Treponema	s__unclassified_g__Treponema	OTU401	1	0	0	5	0	0	0	0	0	0	0	0	0	1	0	0	1	0	0	0	8
d__Bacteria	k__norank_d__Bacteria	p__Firmicutes	c__Negativicutes	o__Veillonellales-Selenomonadales	f__Selenomonadaceae	g__Selenomonas	s__Selenomonas_ruminantium_subsp._lactilytica_TAM6421	OTU152	117	37	24	159	2	0	3	56	16	28	54	50	111	87	6	6	229	25	80	30	1120
d__Bacteria	k__norank_d__Bacteria	p__Firmicutes	c__Bacilli	o__RF39	f__norank_o__RF39	g__norank_f__norank_o__RF39	s__uncultured_bacterium_g__norank_f__norank_o__RF39	OTU1198	4	0	1	1	1	0	2	1	0	0	1	0	0	0	8	0	0	3	0	1	23
d__Bacteria	k__norank_d__Bacteria	p__Firmicutes	c__Clostridia	o__Christensenellales	f__Christensenellaceae	g__Christensenellaceae_R-7_group	s__unclassified_g__Christensenellaceae_R-7_group	OTU1926	0	0	0	2	0	0	0	0	0	1	0	0	0	1	0	0	3	0	0	0	7
d__Bacteria	k__norank_d__Bacteria	p__Bacteroidota	c__Bacteroidia	o__Bacteroidales	f__Bacteroidales_RF16_group	g__norank_f__Bacteroidales_RF16_group	s__uncultured_rumen_bacterium_g__norank_f__Bacteroidales_RF16_group	OTU1745	20	1	0	0	0	0	0	0	0	1	4	0	0	0	0	0	3	0	4	0	33
d__Bacteria	k__norank_d__Bacteria	p__Spirochaetota	c__Spirochaetia	o__Spirochaetales	f__Spirochaetaceae	g__Treponema	s__unclassified_g__Treponema	OTU880	1	0	4	18	0	0	0	0	0	12	0	4	1	6	0	0	2	0	2	0	50
d__Bacteria	k__norank_d__Bacteria	p__Bacteroidota	c__Bacteroidia	o__Bacteroidales	f__Bacteroidales_UCG-001	g__norank_f__Bacteroidales_UCG-001	s__uncultured_rumen_bacterium_g__norank_f__Bacteroidales_UCG-001	OTU727	0	1	0	2	0	0	0	0	0	0	0	0	0	1	0	0	2	0	0	0	6
d__Bacteria	k__norank_d__Bacteria	p__unclassified_k__norank_d__Bacteria	c__unclassified_k__norank_d__Bacteria	o__unclassified_k__norank_d__Bacteria	f__unclassified_k__norank_d__Bacteria	g__unclassified_k__norank_d__Bacteria	s__unclassified_k__norank_d__Bacteria	OTU1946	3	5	0	0	0	0	0	0	2	0	1	0	2	2	1	1	0	1	0	0	18
d__Bacteria	k__norank_d__Bacteria	p__Actinobacteriota	c__Actinobacteria	o__Corynebacteriales	f__Corynebacteriaceae	g__Corynebacterium	s__unclassified_g__Corynebacterium	OTU1896	2	2	0	0	0	0	0	0	0	0	0	2	2	1	0	0	2	0	0	0	11
d__Bacteria	k__norank_d__Bacteria	p__Bacteroidota	c__Bacteroidia	o__Bacteroidales	f__Prevotellaceae	g__Prevotellaceae_UCG-001	s__uncultured_bacterium_g__Prevotellaceae_UCG-001	OTU1941	0	0	0	3	0	0	0	0	0	0	0	0	0	0	0	0	0	0	0	0	3
d__Bacteria	k__norank_d__Bacteria	p__Bacteroidota	c__Bacteroidia	o__Bacteroidales	f__Prevotellaceae	g__Prevotella	s__unidentified_rumen_bacterium_12-16	OTU1404	71	7	4	5	0	0	39	3	3	2	9	9	8	3	0	16	32	1	4	1	217
d__Bacteria	k__norank_d__Bacteria	p__Bacteroidota	c__Bacteroidia	o__Bacteroidales	f__F082	g__norank_f__F082	s__uncultured_bacterium_g__norank_f__F082	OTU1746	110	15	34	59	3	0	43	28	14	24	12	15	48	120	3	64	174	38	70	16	890
d__Bacteria	k__norank_d__Bacteria	p__Firmicutes	c__Clostridia	o__Oscillospirales	f__Oscillospiraceae	g__unclassified_f__Oscillospiraceae	s__unclassified_f__Oscillospiraceae	OTU407	10	4	4	9	0	0	3	0	2	4	2	1	5	1	0	0	1	0	2	0	48
d__Bacteria	k__norank_d__Bacteria	p__Spirochaetota	c__Spirochaetia	o__Spirochaetales	f__Spirochaetaceae	g__Treponema	s__bacterium_WCE3006	OTU458	1	0	0	3	0	0	0	0	0	0	0	0	0	1	0	0	0	0	0	0	5
d__Bacteria	k__norank_d__Bacteria	p__Firmicutes	c__Clostridia	o__Monoglobales	f__Monoglobaceae	g__Monoglobus	s__unclassified_g__Monoglobus	OTU1975	0	0	3	1	3	0	2	1	0	1	10	0	2	4	1	1	4	2	0	1	36
d__Bacteria	k__norank_d__Bacteria	p__Firmicutes	c__Clostridia	o__Oscillospirales	f__Ruminococcaceae	g__Faecalibacterium	s__unclassified_g__Faecalibacterium	OTU1217	0	0	0	0	0	0	0	0	0	0	0	0	0	0	0	8	0	0	0	0	8
d__Bacteria	k__norank_d__Bacteria	p__Firmicutes	c__Clostridia	o__Peptococcales	f__Peptococcaceae	g__norank_f__Peptococcaceae	s__unclassified_g__norank_f__Peptococcaceae	OTU1540	0	0	0	0	0	0	1	0	0	0	0	0	0	0	0	0	0	0	0	1	2
d__Bacteria	k__norank_d__Bacteria	p__Firmicutes	c__Bacilli	o__RF39	f__norank_o__RF39	g__norank_f__norank_o__RF39	s__uncultured_bacterium_g__norank_f__norank_o__RF39	OTU1109	2	0	0	0	0	0	0	0	0	1	1	0	3	3	4	0	2	7	0	1	24
d__Bacteria	k__norank_d__Bacteria	p__Firmicutes	c__Bacilli	o__RF39	f__norank_o__RF39	g__norank_f__norank_o__RF39	s__unidentified_rumen_bacterium_RF9	OTU166	5	0	1	1	0	0	0	1	0	0	0	0	0	1	0	1	1	0	0	0	11
d__Bacteria	k__norank_d__Bacteria	p__Firmicutes	c__Bacilli	o__RF39	f__norank_o__RF39	g__norank_f__norank_o__RF39	s__uncultured_bacterium_g__norank_f__norank_o__RF39	OTU1452	1	0	1	0	6	0	0	0	3	0	1	1	0	0	3	2	3	1	2	3	27
d__Bacteria	k__norank_d__Bacteria	p__Firmicutes	c__Clostridia	o__Lachnospirales	f__Lachnospiraceae	g__Shuttleworthia	s__unclassified_g__Shuttleworthia	OTU1645	47	603	111	18	807	518	295	255	208	76	300	240	292	195	425	280	69	231	177	196	5343
d__Bacteria	k__norank_d__Bacteria	p__Bacteroidota	c__Bacteroidia	o__Bacteroidales	f__F082	g__norank_f__F082	s__uncultured_rumen_bacterium_g__norank_f__F082	OTU370	75	9	18	10	0	0	10	2	0	10	42	14	11	16	0	11	52	1	16	2	299
d__Bacteria	k__norank_d__Bacteria	p__Firmicutes	c__Clostridia	o__Clostridia_vadinBB60_group	f__norank_o__Clostridia_vadinBB60_group	g__norank_f__norank_o__Clostridia_vadinBB60_group	s__uncultured_bacterium_g__norank_f__norank_o__Clostridia_vadinBB60_group	OTU918	0	0	0	0	0	0	0	0	0	1	3	0	0	0	0	0	0	0	1	1	6
d__Bacteria	k__norank_d__Bacteria	p__Bacteroidota	c__Bacteroidia	o__Bacteroidales	f__Prevotellaceae	g__Prevotella	s__unclassified_g__Prevotella	OTU1557	4	3	9	0	0	0	3	11	7	14	5	21	1	5	0	13	5	17	12	4	134
d__Bacteria	k__norank_d__Bacteria	p__Firmicutes	c__Clostridia	o__Oscillospirales	f__Ruminococcaceae	g__norank_f__Ruminococcaceae	s__uncultured_rumen_bacterium_g__norank_f__Ruminococcaceae	OTU271	2	1	2	4	0	0	1	0	0	1	2	0	1	3	0	1	2	0	0	2	22
d__Bacteria	k__norank_d__Bacteria	p__Bacteroidota	c__Bacteroidia	o__Bacteroidales	f__Prevotellaceae	g__Alloprevotella	s__unclassified_g__Alloprevotella	OTU569	0	0	0	0	1	0	1	2	0	0	0	1	1	0	0	1	0	0	0	1	8
d__Bacteria	k__norank_d__Bacteria	p__Spirochaetota	c__Spirochaetia	o__Spirochaetales	f__Spirochaetaceae	g__Treponema	s__uncultured_bacterium_g__Treponema	OTU459	0	0	0	4	0	0	0	0	0	0	0	0	0	0	0	0	0	0	0	0	4
d__Bacteria	k__norank_d__Bacteria	p__Bacteroidota	c__Bacteroidia	o__Bacteroidales	f__Prevotellaceae	g__Prevotellaceae_UCG-001	s__uncultured_bacterium_g__Prevotellaceae_UCG-001	OTU823	6	1	2	0	0	0	0	2	2	17	5	37	3	1	0	13	4	0	1	1	95
d__Bacteria	k__norank_d__Bacteria	p__Firmicutes	c__Bacilli	o__Erysipelotrichales	f__Erysipelatoclostridiaceae	g__UCG-004	s__uncultured_bacterium_g__UCG-004	OTU1140	2	0	0	2	0	0	0	0	2	2	1	1	3	3	0	1	2	2	1	3	25
d__Bacteria	k__norank_d__Bacteria	p__Firmicutes	c__Clostridia	o__Peptostreptococcales-Tissierellales	f__Anaerovoracaceae	g__Family_XIII_AD3011_group	s__unclassified_g__Family_XIII_AD3011_group	OTU1820	16	48	14	13	5	9	7	9	11	5	13	1	29	11	6	9	11	16	6	8	247
d__Bacteria	k__norank_d__Bacteria	p__Synergistota	c__Synergistia	o__Synergistales	f__Synergistaceae	g__Pyramidobacter	s__uncultured_rumen_bacterium_g__Pyramidobacter	OTU612	0	0	2	0	1	0	5	3	2	3	0	1	0	0	3	3	2	0	3	1	29
d__Bacteria	k__norank_d__Bacteria	p__Firmicutes	c__Clostridia	o__Lachnospirales	f__Lachnospiraceae	g__Acetitomaculum	s__uncultured_rumen_bacterium_g__Acetitomaculum	OTU204	101	166	126	62	80	45	48	53	35	118	121	43	135	178	79	76	111	68	126	47	1818
d__Bacteria	k__norank_d__Bacteria	p__Firmicutes	c__Bacilli	o__RF39	f__norank_o__RF39	g__norank_f__norank_o__RF39	s__uncultured_rumen_bacterium_g__norank_f__norank_o__RF39	OTU169	1	0	1	0	0	0	0	0	0	0	0	0	0	0	0	0	1	0	0	0	3
d__Bacteria	k__norank_d__Bacteria	p__Firmicutes	c__Bacilli	o__RF39	f__norank_o__RF39	g__norank_f__norank_o__RF39	s__uncultured_rumen_bacterium_g__norank_f__norank_o__RF39	OTU167	6	1	1	3	0	0	0	1	0	0	4	1	2	4	0	0	7	1	1	0	32
d__Bacteria	k__norank_d__Bacteria	p__Firmicutes	c__Bacilli	o__RF39	f__norank_o__RF39	g__norank_f__norank_o__RF39	s__uncultured_rumen_bacterium_g__norank_f__norank_o__RF39	OTU165	4	0	3	2	0	0	0	1	0	3	6	2	2	4	0	3	0	0	1	1	32
d__Bacteria	k__norank_d__Bacteria	p__Bacteroidota	c__Bacteroidia	o__Bacteroidales	f__Prevotellaceae	g__Prevotellaceae_UCG-001	s__uncultured_rumen_bacterium_g__Prevotellaceae_UCG-001	OTU1930	15	0	8	78	0	1	0	2	1	22	9	21	14	14	0	1	15	4	7	0	212
d__Bacteria	k__norank_d__Bacteria	p__Firmicutes	c__Bacilli	o__Erysipelotrichales	f__Erysipelotrichaceae	g__Catenisphaera	s__uncultured_bacterium_g__Catenisphaera	OTU1008	0	0	1	0	0	0	0	1	0	1	0	1	0	0	0	0	0	0	0	0	4
d__Bacteria	k__norank_d__Bacteria	p__Bacteroidota	c__Bacteroidia	o__Bacteroidales	f__Prevotellaceae	g__Prevotellaceae_UCG-001	s__uncultured_rumen_bacterium_g__Prevotellaceae_UCG-001	OTU1939	0	0	0	1	0	0	0	0	0	0	0	0	0	0	0	0	2	0	2	0	5
d__Bacteria	k__norank_d__Bacteria	p__Patescibacteria	c__Gracilibacteria	o__JGI_0000069-P22	f__norank_o__JGI_0000069-P22	g__norank_f__norank_o__JGI_0000069-P22	s__uncultured_bacterium_g__norank_f__norank_o__JGI_0000069-P22	OTU838	1	1	0	0	0	0	0	1	0	3	3	3	0	1	1	0	2	1	0	2	19
d__Bacteria	k__norank_d__Bacteria	p__Firmicutes	c__Clostridia	o__Oscillospirales	f__Ruminococcaceae	g__Ruminococcus	s__unclassified_g__Ruminococcus	OTU1193	0	2	0	1	0	0	2	0	0	0	1	0	0	0	2	1	0	0	2	1	12
d__Bacteria	k__norank_d__Bacteria	p__Firmicutes	c__Clostridia	o__Lachnospirales	f__Lachnospiraceae	g__Syntrophococcus	s__uncultured_bacterium_g__Syntrophococcus	OTU1912	36	160	93	0	133	114	86	64	63	35	92	46	69	35	137	107	7	55	213	109	1654
d__Bacteria	k__norank_d__Bacteria	p__Proteobacteria	c__Alphaproteobacteria	o__Rhodospirillales	f__norank_o__Rhodospirillales	g__norank_f__norank_o__Rhodospirillales	s__unclassified_g__norank_f__norank_o__Rhodospirillales	OTU681	0	0	1	0	1	0	0	1	1	1	2	0	0	0	0	0	0	0	4	0	11
d__Bacteria	k__norank_d__Bacteria	p__Firmicutes	c__Clostridia	o__Oscillospirales	f__Clostridium_methylpentosum_group	g__norank_f__Clostridium_methylpentosum_group	s__uncultured_bacterium_g__norank_f__Clostridium_methylpentosum_group	OTU52	1	0	1	7	0	0	0	1	2	2	2	0	6	0	0	0	4	1	3	3	33
d__Bacteria	k__norank_d__Bacteria	p__Proteobacteria	c__Alphaproteobacteria	o__Rickettsiales	f__Mitochondria	g__norank_f__Mitochondria	s__uncultured_rumen_bacterium_g__norank_f__Mitochondria	OTU112	9	2	0	3	4	0	4	0	0	0	0	0	0	0	0	0	1	3	0	0	26
d__Bacteria	k__norank_d__Bacteria	p__Firmicutes	c__Bacilli	o__RF39	f__norank_o__RF39	g__norank_f__norank_o__RF39	s__unclassified_g__norank_f__norank_o__RF39	OTU1105	1	11	0	0	3	4	0	0	1	0	0	1	2	1	3	1	0	1	0	3	32
d__Bacteria	k__norank_d__Bacteria	p__Bacteroidota	c__Bacteroidia	o__Bacteroidales	f__Prevotellaceae	g__Prevotella	s__uncultured_rumen_bacterium_g__Prevotella	OTU1685	8	1	2	0	0	0	0	0	0	6	4	6	3	1	0	5	3	0	0	0	39
d__Bacteria	k__norank_d__Bacteria	p__Bacteroidota	c__Bacteroidia	o__Bacteroidales	f__Rikenellaceae	g__Rikenellaceae_RC9_gut_group	s__unclassified_g__Rikenellaceae_RC9_gut_group	OTU1565	5	31	33	0	33	12	26	10	16	10	27	4	19	10	31	10	0	8	21	44	350
d__Bacteria	k__norank_d__Bacteria	p__Bacteroidota	c__Bacteroidia	o__Bacteroidales	f__Prevotellaceae	g__Prevotella	s__uncultured_rumen_bacterium_g__Prevotella	OTU1048	0	0	0	0	0	0	0	0	0	0	0	3	1	0	0	0	0	1	0	0	5
d__Bacteria	k__norank_d__Bacteria	p__Firmicutes	c__Bacilli	o__RF39	f__norank_o__RF39	g__norank_f__norank_o__RF39	s__unclassified_g__norank_f__norank_o__RF39	OTU974	0	1	1	0	1	1	0	0	0	0	2	0	0	0	0	0	2	0	1	0	9
d__Bacteria	k__norank_d__Bacteria	p__Bacteroidota	c__Bacteroidia	o__Bacteroidales	f__Prevotellaceae	g__norank_f__Prevotellaceae	s__uncultured_bacterium_g__norank_f__Prevotellaceae	OTU1575	10	46	31	13	17	1	66	30	48	69	24	26	17	13	7	36	19	43	16	23	555
d__Bacteria	k__norank_d__Bacteria	p__Bacteroidota	c__Bacteroidia	o__Bacteroidales	f__Prevotellaceae	g__Alloprevotella	s__Alloprevotella_sp.	OTU1451	0	1	1	0	0	1	0	0	1	0	0	0	0	2	0	0	0	1	0	0	7
d__Bacteria	k__norank_d__Bacteria	p__Firmicutes	c__Clostridia	o__Oscillospirales	f__unclassified_o__Oscillospirales	g__unclassified_o__Oscillospirales	s__unclassified_o__Oscillospirales	OTU211	1	1	1	1	0	0	0	0	0	0	0	1	0	1	0	0	0	0	3	0	9
d__Bacteria	k__norank_d__Bacteria	p__Bacteroidota	c__Bacteroidia	o__Bacteroidales	f__Prevotellaceae	g__Prevotella	s__uncultured_rumen_bacterium_g__Prevotella	OTU136	5	0	2	3	0	0	0	2	0	0	5	0	0	7	0	0	27	2	0	0	53
d__Bacteria	k__norank_d__Bacteria	p__Actinobacteriota	c__Coriobacteriia	o__Coriobacteriales	f__Eggerthellaceae	g__DNF00809	s__uncultured_bacterium_g__DNF00809	OTU1884	0	0	0	0	0	0	0	0	0	0	0	0	1	2	0	1	0	0	0	0	4
d__Bacteria	k__norank_d__Bacteria	p__Firmicutes	c__Clostridia	o__Oscillospirales	f__UCG-010	g__norank_f__UCG-010	s__uncultured_bacterium_g__norank_f__UCG-010	OTU926	0	0	0	0	0	0	0	0	0	0	4	0	0	0	0	0	0	0	0	0	4
d__Bacteria	k__norank_d__Bacteria	p__Spirochaetota	c__Spirochaetia	o__Spirochaetales	f__Spirochaetaceae	g__Treponema	s__unclassified_g__Treponema	OTU1199	0	0	1	0	0	0	0	0	0	0	0	0	0	0	1	0	0	0	0	1	3
d__Bacteria	k__norank_d__Bacteria	p__Firmicutes	c__Bacilli	o__RF39	f__norank_o__RF39	g__norank_f__norank_o__RF39	s__uncultured_Erysipelotrichaceae_bacterium_g__norank_f__norank_o__RF39	OTU120	5	0	0	7	0	0	2	1	1	1	1	2	3	4	0	0	0	4	4	2	37
d__Bacteria	k__norank_d__Bacteria	p__Firmicutes	c__Clostridia	o__Christensenellales	f__Christensenellaceae	g__Christensenellaceae_R-7_group	s__uncultured_rumen_bacterium_g__Christensenellaceae_R-7_group	OTU20	19	7	13	29	1	4	19	4	1	6	18	3	3	7	3	6	21	2	6	9	181
d__Bacteria	k__norank_d__Bacteria	p__Bacteroidota	c__Bacteroidia	o__Bacteroidales	f__F082	g__norank_f__F082	s__uncultured_bacterium_g__norank_f__F082	OTU378	1	5	9	4	6	4	1	0	0	5	1	1	4	2	3	5	0	2	5	8	66
d__Bacteria	k__norank_d__Bacteria	p__Firmicutes	c__Clostridia	o__Oscillospirales	f__Ruminococcaceae	g__norank_f__Ruminococcaceae	s__uncultured_rumen_bacterium_g__norank_f__Ruminococcaceae	OTU1319	0	0	0	0	0	0	0	0	0	0	0	0	0	1	0	0	4	0	0	0	5
d__Bacteria	k__norank_d__Bacteria	p__Firmicutes	c__Bacilli	o__RF39	f__norank_o__RF39	g__norank_f__norank_o__RF39	s__unclassified_g__norank_f__norank_o__RF39	OTU97	3	0	2	0	1	0	2	1	1	3	0	3	1	2	0	0	5	1	1	1	27
d__Bacteria	k__norank_d__Bacteria	p__Firmicutes	c__Bacilli	o__RF39	f__norank_o__RF39	g__norank_f__norank_o__RF39	s__unclassified_g__norank_f__norank_o__RF39	OTU94	3	1	0	0	0	0	0	0	1	0	0	0	1	2	0	0	0	0	0	0	8
d__Bacteria	k__norank_d__Bacteria	p__Bacteroidota	c__Bacteroidia	o__Bacteroidales	f__Rikenellaceae	g__Rikenellaceae_RC9_gut_group	s__uncultured_rumen_bacterium_g__Rikenellaceae_RC9_gut_group	OTU377	46	21	4	0	8	5	5	1	1	2	19	1	6	1	2	6	2	1	1	0	132
d__Bacteria	k__norank_d__Bacteria	p__Bacteroidota	c__Bacteroidia	o__Bacteroidales	f__Rikenellaceae	g__Rikenellaceae_RC9_gut_group	s__uncultured_rumen_bacterium_g__Rikenellaceae_RC9_gut_group	OTU375	4	1	3	1	0	1	1	1	1	0	0	1	3	1	1	2	0	0	0	0	21
d__Bacteria	k__norank_d__Bacteria	p__Bacteroidota	c__Bacteroidia	o__Bacteroidales	f__Prevotellaceae	g__norank_f__Prevotellaceae	s__uncultured_rumen_bacterium_g__norank_f__Prevotellaceae	OTU795	38	2	2	20	4	0	6	29	22	20	19	12	17	9	2	11	97	9	39	27	385
d__Bacteria	k__norank_d__Bacteria	p__Bacteroidota	c__Bacteroidia	o__Bacteroidales	f__Prevotellaceae	g__Prevotella	s__unclassified_g__Prevotella	OTU604	0	0	0	0	2	0	1	15	17	1	0	6	1	0	3	4	0	0	2	0	52
d__Bacteria	k__norank_d__Bacteria	p__Firmicutes	c__Clostridia	o__Oscillospirales	f__Ruminococcaceae	g__Ruminococcus	s__Clostridiaceae_bacterium_DJF_VR76	OTU1684	9	6	10	96	8	6	4	4	4	6	1	1	24	194	2	3	64	25	38	4	509
d__Bacteria	k__norank_d__Bacteria	p__Firmicutes	c__Clostridia	o__Oscillospirales	f__Oscillospiraceae	g__UCG-005	s__uncultured_rumen_bacterium_g__UCG-005	OTU1	124	21	77	89	58	0	5	44	40	59	64	20	119	114	2	108	65	83	63	98	1253
d__Bacteria	k__norank_d__Bacteria	p__Bacteroidota	c__Bacteroidia	o__Bacteroidales	f__Prevotellaceae	g__Prevotella	s__uncultured_rumen_bacterium_g__Prevotella	OTU1664	82	192	271	138	93	15	69	127	231	389	45	159	150	104	41	53	62	115	45	171	2552
d__Bacteria	k__norank_d__Bacteria	p__Bacteroidota	c__Bacteroidia	o__Bacteroidales	f__Prevotellaceae	g__Prevotella	s__uncultured_rumen_bacterium_g__Prevotella	OTU1661	9	78	14	0	0	0	1	0	46	78	66	3	3	0	0	17	15	3	1	13	347
d__Bacteria	k__norank_d__Bacteria	p__Firmicutes	c__Clostridia	o__Oscillospirales	f__Oscillospiraceae	g__norank_f__Oscillospiraceae	s__uncultured_rumen_bacterium_g__norank_f__Oscillospiraceae	OTU302	30	26	18	21	18	40	7	1	4	10	24	2	16	26	6	19	31	10	13	15	337
d__Bacteria	k__norank_d__Bacteria	p__Actinobacteriota	c__Coriobacteriia	o__Coriobacteriales	f__Atopobiaceae	g__Atopobium	s__uncultured_rumen_bacterium_g__Atopobium	OTU429	3	26	17	3	4	0	5	2	1	6	3	0	26	16	3	10	1	18	3	5	152
d__Bacteria	k__norank_d__Bacteria	p__Firmicutes	c__Clostridia	o__Peptostreptococcales-Tissierellales	f__Anaerovoracaceae	g__Anaerovorax	s__uncultured_rumen_bacterium_g__Anaerovorax	OTU1806	1	0	0	1	1	0	0	0	0	0	0	0	0	0	1	0	3	0	0	0	7
d__Bacteria	k__norank_d__Bacteria	p__Synergistota	c__Synergistia	o__Synergistales	f__Synergistaceae	g__unclassified_f__Synergistaceae	s__unclassified_f__Synergistaceae	OTU1149	0	0	0	0	1	0	0	0	0	0	0	0	0	1	0	1	0	0	0	0	3
d__Bacteria	k__norank_d__Bacteria	p__Firmicutes	c__Clostridia	o__Lachnospirales	f__Lachnospiraceae	g__Lachnospiraceae_UCG-006	s__uncultured_rumen_bacterium_g__Lachnospiraceae_UCG-006	OTU1342	1	1	1	0	2	0	0	0	0	1	1	0	1	1	0	0	3	2	1	0	15
d__Bacteria	k__norank_d__Bacteria	p__Firmicutes	c__Clostridia	o__Peptostreptococcales-Tissierellales	f__Anaerovoracaceae	g__unclassified_f__Anaerovoracaceae	s__unclassified_f__Anaerovoracaceae	OTU238	3	6	0	0	3	3	1	0	2	0	3	1	5	0	0	5	5	1	2	3	43
d__Bacteria	k__norank_d__Bacteria	p__Firmicutes	c__Clostridia	o__Oscillospirales	f__Ruminococcaceae	g__CAG-352	s__uncultured_bacterium_g__CAG-352	OTU420	13	0	1	18	0	0	0	0	2	2	5	0	1	3	0	2	11	1	4	0	63
d__Bacteria	k__norank_d__Bacteria	p__Bacteroidota	c__Bacteroidia	o__Bacteroidales	f__Prevotellaceae	g__Prevotellaceae_UCG-003	s__uncultured_rumen_bacterium_g__Prevotellaceae_UCG-003	OTU1335	11	9	14	0	14	6	26	16	19	49	6	53	27	13	118	24	7	15	14	38	479
d__Bacteria	k__norank_d__Bacteria	p__Firmicutes	c__Clostridia	o__Peptococcales	f__Peptococcaceae	g__Peptococcus	s__unclassified_g__Peptococcus	OTU695	0	3	0	0	1	7	1	0	2	0	1	0	1	1	0	0	0	1	1	3	22
d__Bacteria	k__norank_d__Bacteria	p__Firmicutes	c__Clostridia	o__Lachnospirales	f__Lachnospiraceae	g__Lachnospiraceae_NK3A20_group	s__uncultured_bacterium_g__Lachnospiraceae_NK3A20_group	OTU1172	9	179	44	9	95	161	54	16	12	11	28	7	39	42	47	34	5	22	35	34	883
d__Bacteria	k__norank_d__Bacteria	p__Spirochaetota	c__Spirochaetia	o__Spirochaetales	f__Spirochaetaceae	g__Sphaerochaeta	s__uncultured_Spirochaeta_sp._g__Sphaerochaeta	OTU1528	1	0	2	0	0	1	0	2	2	3	0	2	4	1	3	1	0	1	0	4	27
d__Bacteria	k__norank_d__Bacteria	p__Firmicutes	c__Clostridia	o__Peptostreptococcales-Tissierellales	f__Anaerovoracaceae	g__Amnipila	s__uncultured_bacterium_g__Amnipila	OTU27	9	8	10	5	2	6	1	0	1	2	4	2	7	3	1	6	10	5	3	2	87
d__Bacteria	k__norank_d__Bacteria	p__Firmicutes	c__Clostridia	o__Lachnospirales	f__Lachnospiraceae	g__probable_genus_10	s__uncultured_bacterium_g__probable_genus_10	OTU324	33	3	16	36	3	0	15	10	4	14	36	1	21	38	1	31	43	20	32	24	381
d__Bacteria	k__norank_d__Bacteria	p__Bacteroidota	c__Bacteroidia	o__Bacteroidales	f__Prevotellaceae	g__Prevotella	s__unclassified_g__Prevotella	OTU1880	1	0	0	1	0	0	0	1	1	9	0	0	0	2	0	3	5	5	0	0	28
d__Bacteria	k__norank_d__Bacteria	p__Synergistota	c__Synergistia	o__Synergistales	f__Synergistaceae	g__Pyramidobacter	s__uncultured_rumen_bacterium_g__Pyramidobacter	OTU796	0	0	0	4	0	0	0	0	0	1	0	0	0	0	0	1	2	0	0	0	8
d__Bacteria	k__norank_d__Bacteria	p__Firmicutes	c__Clostridia	o__Lachnospirales	f__Lachnospiraceae	g__Roseburia	s__uncultured_rumen_bacterium_g__Roseburia	OTU220	0	69	14	0	66	399	18	9	3	6	20	3	12	0	17	7	0	7	1	25	676
d__Bacteria	k__norank_d__Bacteria	p__Firmicutes	c__Clostridia	o__Lachnospirales	f__Lachnospiraceae	g__unclassified_f__Lachnospiraceae	s__unclassified_f__Lachnospiraceae	OTU1463	2	3	0	8	0	4	0	2	0	3	0	0	1	4	2	2	0	0	1	1	33
d__Bacteria	k__norank_d__Bacteria	p__Firmicutes	c__Clostridia	o__Peptostreptococcales-Tissierellales	f__Anaerovoracaceae	g__Anaerovorax	s__unclassified_g__Anaerovorax	OTU109	1	0	0	1	0	0	0	0	0	0	0	0	0	0	0	1	0	0	0	0	3
d__Bacteria	k__norank_d__Bacteria	p__Bacteroidota	c__Bacteroidia	o__Bacteroidales	f__norank_o__Bacteroidales	g__norank_f__norank_o__Bacteroidales	s__unclassified_g__norank_f__norank_o__Bacteroidales	OTU173	2	26	14	0	13	9	19	14	12	14	6	10	7	3	32	12	0	9	5	23	230
d__Bacteria	k__norank_d__Bacteria	p__Bacteroidota	c__Bacteroidia	o__Bacteroidales	f__Bacteroidales_BS11_gut_group	g__norank_f__Bacteroidales_BS11_gut_group	s__uncultured_rumen_bacterium_g__norank_f__Bacteroidales_BS11_gut_group	OTU1376	29	0	9	8	0	0	0	0	0	0	2	2	5	12	0	0	6	0	8	0	81
d__Bacteria	k__norank_d__Bacteria	p__Bacteroidota	c__Bacteroidia	o__Bacteroidales	f__Prevotellaceae	g__Prevotellaceae_UCG-001	s__uncultured_bacterium_g__Prevotellaceae_UCG-001	OTU1931	3	2	2	2	0	1	1	5	19	10	1	21	3	2	0	19	6	10	0	6	113
d__Bacteria	k__norank_d__Bacteria	p__Firmicutes	c__Clostridia	o__Oscillospirales	f__Ruminococcaceae	g__Ruminococcus	s__unclassified_g__Ruminococcus	OTU1607	6	1	2	2	7	4	3	14	9	1	5	1	7	1	10	1	16	3	3	5	101
d__Bacteria	k__norank_d__Bacteria	p__Bacteroidota	c__Bacteroidia	o__Bacteroidales	f__Prevotellaceae	g__Prevotellaceae_UCG-003	s__unclassified_g__Prevotellaceae_UCG-003	OTU1323	5	0	3	8	0	0	27	5	14	13	2	10	16	11	0	17	15	14	1	8	169
d__Bacteria	k__norank_d__Bacteria	p__Bacteroidota	c__Bacteroidia	o__Bacteroidales	f__Prevotellaceae	g__Prevotella	s__uncultured_rumen_bacterium_g__Prevotella	OTU1407	3	2	7	10	5	0	2	5	6	22	4	3	2	5	2	4	4	1	2	7	96
d__Bacteria	k__norank_d__Bacteria	p__Firmicutes	c__Bacilli	o__RF39	f__norank_o__RF39	g__norank_f__norank_o__RF39	s__uncultured_rumen_bacterium_g__norank_f__norank_o__RF39	OTU1039	12	2	1	6	1	0	8	2	2	3	7	1	2	8	0	10	13	1	3	0	82
d__Bacteria	k__norank_d__Bacteria	p__Firmicutes	c__Clostridia	o__Lachnospirales	f__Lachnospiraceae	g__Syntrophococcus	s__uncultured_bacterium_g__Syntrophococcus	OTU960	7	58	27	0	161	297	57	43	67	10	62	37	76	13	73	50	1	23	27	75	1164
d__Bacteria	k__norank_d__Bacteria	p__Firmicutes	c__Clostridia	o__Christensenellales	f__Christensenellaceae	g__Christensenellaceae_R-7_group	s__unclassified_g__Christensenellaceae_R-7_group	OTU537	2	1	2	0	0	0	1	3	2	0	2	0	1	1	0	2	0	0	0	1	18
d__Bacteria	k__norank_d__Bacteria	p__Firmicutes	c__Clostridia	o__Peptostreptococcales-Tissierellales	f__Anaerovoracaceae	g__Anaerovorax	s__uncultured_rumen_bacterium_g__Anaerovorax	OTU417	9	8	9	6	0	0	8	3	2	5	1	1	5	6	10	11	10	6	3	7	110
d__Bacteria	k__norank_d__Bacteria	p__Firmicutes	c__Clostridia	o__Oscillospirales	f__Ruminococcaceae	g__Ruminococcus	s__uncultured_rumen_bacterium_g__Ruminococcus	OTU636	10	10	2	3	2	2	6	6	5	1	12	2	4	4	0	4	16	2	10	2	103
d__Bacteria	k__norank_d__Bacteria	p__Firmicutes	c__Clostridia	o__Oscillospirales	f__Ruminococcaceae	g__Ruminococcus	s__uncultured_rumen_bacterium_g__Ruminococcus	OTU635	1	0	2	0	0	0	2	4	3	0	13	0	0	3	0	0	2	1	5	0	36
d__Bacteria	k__norank_d__Bacteria	p__Firmicutes	c__Clostridia	o__Oscillospirales	f__Eubacterium_coprostanoligenes_group	g__norank_f__Eubacterium_coprostanoligenes_group	s__uncultured_rumen_bacterium_g__norank_f__Eubacterium_coprostanoligenes_group	OTU369	2	0	2	1	0	0	0	1	0	3	2	0	0	3	0	1	3	0	1	0	19
d__Bacteria	k__norank_d__Bacteria	p__Firmicutes	c__Clostridia	o__Oscillospirales	f__Oscillospiraceae	g__UCG-002	s__unclassified_g__UCG-002	OTU1306	3	0	0	0	1	0	0	0	0	0	0	1	1	0	2	0	3	0	0	0	11
d__Bacteria	k__norank_d__Bacteria	p__Bacteroidota	c__Bacteroidia	o__Bacteroidales	f__Prevotellaceae	g__Prevotella	s__unclassified_g__Prevotella	OTU1312	16	4	9	9	5	0	18	32	43	28	5	30	28	9	1	16	27	33	17	13	343
d__Bacteria	k__norank_d__Bacteria	p__Bacteroidota	c__Bacteroidia	o__Bacteroidales	f__Prevotellaceae	g__unclassified_f__Prevotellaceae	s__unclassified_f__Prevotellaceae	OTU1416	0	5	4	0	1	0	9	14	9	1	26	14	3	2	0	3	0	3	18	7	119
d__Bacteria	k__norank_d__Bacteria	p__Firmicutes	c__Bacilli	o__Erysipelotrichales	f__Erysipelotrichaceae	g__Solobacterium	s__uncultured_rumen_bacterium_g__Solobacterium	OTU1258	2	2	2	1	0	0	0	0	0	1	0	0	1	3	0	0	6	1	0	2	21
d__Bacteria	k__norank_d__Bacteria	p__Verrucomicrobiota	c__Kiritimatiellae	o__WCHB1-41	f__norank_o__WCHB1-41	g__norank_f__norank_o__WCHB1-41	s__uncultured_rumen_bacterium_g__norank_f__norank	OTU1461	0	0	1	1	2	0	3	0	2	3	0	0	2	0	1	2	3	3	1	5	29
d__Bacteria	k__norank_d__Bacteria	p__Firmicutes	c__Clostridia	o__Christensenellales	f__Christensenellaceae	g__Christensenellaceae_R-7_group	s__uncultured_rumen_bacterium_g__Christensenellaceae_R-7_group	OTU1823	3	0	3	1	1	0	0	0	0	1	2	0	1	2	0	0	0	0	0	0	14
d__Bacteria	k__norank_d__Bacteria	p__Bacteroidota	c__Bacteroidia	o__Bacteroidales	f__Prevotellaceae	g__Prevotellaceae_UCG-003	s__unclassified_g__Prevotellaceae_UCG-003	OTU1844	0	1	0	0	0	0	0	0	0	0	0	1	0	0	0	0	0	0	0	0	2
d__Bacteria	k__norank_d__Bacteria	p__Firmicutes	c__Clostridia	o__Christensenellales	f__Christensenellaceae	g__Christensenellaceae_R-7_group	s__unclassified_g__Christensenellaceae_R-7_group	OTU226	6	4	0	2	12	0	0	1	0	0	0	2	2	3	0	0	1	2	2	2	39
d__Bacteria	k__norank_d__Bacteria	p__Proteobacteria	c__Alphaproteobacteria	o__Rhodospirillales	f__norank_o__Rhodospirillales	g__norank_f__norank_o__Rhodospirillales	s__gut_metagenome_g__norank	OTU1364	0	0	0	0	0	0	0	0	0	0	0	0	0	1	0	0	0	0	2	0	3
d__Bacteria	k__norank_d__Bacteria	p__Bacteroidota	c__Bacteroidia	o__Bacteroidales	f__F082	g__norank_f__F082	s__unclassified_g__norank_f__F082	OTU189	0	1	0	0	1	0	0	0	0	2	0	0	0	0	0	0	4	0	1	0	9
d__Bacteria	k__norank_d__Bacteria	p__Firmicutes	c__Clostridia	o__Lachnospirales	f__Lachnospiraceae	g__Lachnospiraceae_NK3A20_group	s__uncultured_bacterium_g__Lachnospiraceae_NK3A20_group	OTU1862	4	3	3	1	0	0	4	0	1	0	5	1	2	2	1	3	1	1	0	1	33
d__Bacteria	k__norank_d__Bacteria	p__Firmicutes	c__Clostridia	o__Clostridia_vadinBB60_group	f__norank_o__Clostridia_vadinBB60_group	g__norank_f__norank_o__Clostridia_vadinBB60_group	s__uncultured_bacterium_g__norank_f__norank_o__Clostridia_vadinBB60_group	OTU944	0	0	0	0	0	0	0	0	0	0	3	0	0	0	0	0	0	0	0	0	3
d__Bacteria	k__norank_d__Bacteria	p__Bacteroidota	c__Bacteroidia	o__unclassified_c__Bacteroidia	f__unclassified_c__Bacteroidia	g__unclassified_c__Bacteroidia	s__unclassified_c__Bacteroidia	OTU1795	0	0	0	1	0	0	0	0	0	0	0	0	1	0	0	0	0	0	0	0	2
d__Bacteria	k__norank_d__Bacteria	p__Firmicutes	c__Bacilli	o__RF39	f__norank_o__RF39	g__norank_f__norank_o__RF39	s__unclassified_g__norank_f__norank_o__RF39	OTU1011	0	0	0	0	0	0	0	2	0	0	0	2	0	0	0	0	0	0	1	0	5
d__Bacteria	k__norank_d__Bacteria	p__Firmicutes	c__Clostridia	o__Oscillospirales	f__Butyricicoccaceae	g__UCG-009	s__uncultured_rumen_bacterium_g__UCG-009	OTU1818	1	0	0	0	0	0	0	0	2	3	0	0	0	0	1	1	0	0	1	2	11
d__Bacteria	k__norank_d__Bacteria	p__Firmicutes	c__Bacilli	o__RF39	f__norank_o__RF39	g__norank_f__norank_o__RF39	s__unclassified_g__norank_f__norank_o__RF39	OTU1014	1	0	0	0	0	0	1	1	0	0	1	2	0	2	0	2	2	0	1	0	13
d__Bacteria	k__norank_d__Bacteria	p__Cyanobacteria	c__Vampirivibrionia	o__Gastranaerophilales	f__norank_o__Gastranaerophilales	g__norank_f__norank_o__Gastranaerophilales	s__uncultured_rumen_bacterium_g__norank_f__norank_o__Gastranaerophilales	OTU1236	1	1	0	2	2	0	2	0	2	4	0	1	1	1	0	4	6	2	0	6	35
d__Bacteria	k__norank_d__Bacteria	p__Bacteroidota	c__Bacteroidia	o__Bacteroidales	f__Prevotellaceae	g__Prevotellaceae_NK3B31_group	s__uncultured_rumen_bacterium_g__Prevotellaceae_NK3B31_group	OTU1785	0	0	0	0	0	0	0	0	0	1	0	0	0	0	0	0	0	0	0	0	1
d__Bacteria	k__norank_d__Bacteria	p__Firmicutes	c__Clostridia	o__unclassified_c__Clostridia	f__unclassified_c__Clostridia	g__unclassified_c__Clostridia	s__unclassified_c__Clostridia	OTU1330	2	7	3	2	0	0	5	2	0	1	1	0	1	4	4	5	1	9	0	2	49
d__Bacteria	k__norank_d__Bacteria	p__Bacteroidota	c__Bacteroidia	o__Bacteroidales	f__F082	g__norank_f__F082	s__uncultured_rumen_bacterium_g__norank_f__F082	OTU797	5	0	2	29	0	1	0	0	0	0	8	0	0	8	0	0	0	0	0	0	53
d__Bacteria	k__norank_d__Bacteria	p__Bacteroidota	c__Bacteroidia	o__Bacteroidales	f__Prevotellaceae	g__Prevotellaceae_UCG-004	s__uncultured_rumen_bacterium_g__Prevotellaceae_UCG-004	OTU1390	16	16	39	0	16	20	16	47	41	32	45	17	16	3	32	23	11	26	33	28	477
d__Bacteria	k__norank_d__Bacteria	p__Bacteroidota	c__Bacteroidia	o__Bacteroidales	f__Prevotellaceae	g__Prevotellaceae_UCG-003	s__uncultured_rumen_bacterium_g__Prevotellaceae_UCG-003	OTU1933	0	0	5	11	0	0	0	0	0	0	1	3	1	25	0	0	0	0	1	0	47
d__Bacteria	k__norank_d__Bacteria	p__Bacteroidota	c__Bacteroidia	o__Bacteroidales	f__Prevotellaceae	g__Prevotellaceae_UCG-003	s__uncultured_rumen_bacterium_g__Prevotellaceae_UCG-003	OTU1937	0	0	0	0	0	0	0	0	0	0	1	1	2	0	0	0	0	0	0	0	4
d__Bacteria	k__norank_d__Bacteria	p__Firmicutes	c__Clostridia	o__Lachnospirales	f__Lachnospiraceae	g__unclassified_f__Lachnospiraceae	s__unclassified_f__Lachnospiraceae	OTU1314	0	0	0	0	0	0	0	0	0	0	2	0	0	0	0	0	1	0	2	0	5
d__Bacteria	k__norank_d__Bacteria	p__Firmicutes	c__Clostridia	o__Lachnospirales	f__Lachnospiraceae	g__unclassified_f__Lachnospiraceae	s__unclassified_f__Lachnospiraceae	OTU1640	0	0	2	0	0	0	0	1	0	1	0	0	0	3	0	0	0	0	0	1	8
d__Bacteria	k__norank_d__Bacteria	p__Firmicutes	c__Clostridia	o__Oscillospirales	f__Ruminococcaceae	g__Ruminococcus	s__bacterium_XPD3003	OTU338	7	1	4	3	2	0	3	1	1	6	7	1	4	3	3	6	11	5	4	2	74
d__Bacteria	k__norank_d__Bacteria	p__Firmicutes	c__Clostridia	o__Oscillospirales	f__UCG-010	g__norank_f__UCG-010	s__uncultured_bacterium_g__norank_f__UCG-010	OTU1168	0	0	0	0	0	0	0	1	1	2	0	0	0	0	1	0	3	0	0	1	9
d__Bacteria	k__norank_d__Bacteria	p__Bacteroidota	c__Bacteroidia	o__Bacteroidales	f__Prevotellaceae	g__Prevotella	s__uncultured_bacterium_g__Prevotella	OTU784	16	3	30	12	1	0	24	12	18	63	28	49	23	7	34	30	11	13	16	13	403
d__Bacteria	k__norank_d__Bacteria	p__Firmicutes	c__Clostridia	o__Lachnospirales	f__Lachnospiraceae	g__unclassified_f__Lachnospiraceae	s__unclassified_f__Lachnospiraceae	OTU325	2	0	1	5	0	0	0	0	0	0	1	0	0	3	0	0	3	0	0	1	16
d__Bacteria	k__norank_d__Bacteria	p__Firmicutes	c__Clostridia	o__Lachnospirales	f__Lachnospiraceae	g__unclassified_f__Lachnospiraceae	s__unclassified_f__Lachnospiraceae	OTU321	19	9	16	19	21	6	6	26	24	14	37	13	5	6	38	3	16	16	30	42	366
d__Bacteria	k__norank_d__Bacteria	p__Firmicutes	c__Clostridia	o__Oscillospirales	f__Ruminococcaceae	g__Ruminococcus	s__unclassified_g__Ruminococcus	OTU1864	5	0	1	3	0	0	0	1	0	0	6	1	0	1	0	0	16	0	8	1	43
d__Bacteria	k__norank_d__Bacteria	p__Firmicutes	c__Clostridia	o__Lachnospirales	f__Lachnospiraceae	g__Eubacterium_ruminantium_group	s__uncultured_rumen_bacterium_g__Eubacterium_ruminantium_group	OTU692	23	15	13	10	17	4	16	17	10	11	14	11	20	11	20	20	34	18	23	27	334
d__Bacteria	k__norank_d__Bacteria	p__Bacteroidota	c__Bacteroidia	o__Bacteroidales	f__Prevotellaceae	g__Prevotella	s__uncultured_rumen_bacterium_g__Prevotella	OTU1554	3	6	5	2	2	0	10	0	2	11	1	8	6	7	0	8	2	11	1	8	93
d__Bacteria	k__norank_d__Bacteria	p__Bacteroidota	c__Bacteroidia	o__Bacteroidales	f__Prevotellaceae	g__Prevotella	s__uncultured_rumen_bacterium_g__Prevotella	OTU1911	0	0	0	0	1	0	4	0	3	0	0	3	0	0	2	0	0	0	0	2	15
d__Bacteria	k__norank_d__Bacteria	p__Bacteroidota	c__Bacteroidia	o__Bacteroidales	f__Bacteroidales_RF16_group	g__norank_f__Bacteroidales_RF16_group	s__uncultured_bacterium_g__norank_f__Bacteroidales_RF16_group	OTU1310	1	1	1	0	3	0	2	0	0	0	0	0	1	0	0	1	3	2	0	0	15
d__Bacteria	k__norank_d__Bacteria	p__Bacteroidota	c__Bacteroidia	o__Bacteroidales	f__Rikenellaceae	g__Rikenellaceae_RC9_gut_group	s__unclassified_g__Rikenellaceae_RC9_gut_group	OTU744	1	1	0	3	1	0	0	1	1	2	0	0	2	2	7	2	1	1	2	4	31
d__Bacteria	k__norank_d__Bacteria	p__Firmicutes	c__Clostridia	o__Lachnospirales	f__Lachnospiraceae	g__Lachnospiraceae_NC2004_group	s__uncultured_rumen_bacterium_5C0d-13	OTU903	0	0	3	0	8	0	0	28	12	2	6	1	0	1	8	0	1	1	22	16	109
d__Bacteria	k__norank_d__Bacteria	p__Bacteroidota	c__Bacteroidia	o__Bacteroidales	f__Rikenellaceae	g__Rikenellaceae_RC9_gut_group	s__uncultured_rumen_bacterium_g__Rikenellaceae_RC9_gut_group	OTU788	31	4	21	24	7	0	24	7	5	5	5	9	9	38	2	6	23	11	7	3	241
d__Bacteria	k__norank_d__Bacteria	p__Bacteroidota	c__Bacteroidia	o__Bacteroidales	f__Prevotellaceae	g__Prevotella	s__uncultured_rumen_bacterium_g__Prevotella	OTU1583	12	0	13	9	0	0	0	6	3	11	10	7	2	13	0	0	27	2	5	1	121
d__Bacteria	k__norank_d__Bacteria	p__Bacteroidota	c__Bacteroidia	o__Bacteroidales	f__Prevotellaceae	g__Prevotella	s__uncultured_rumen_bacterium_g__Prevotella	OTU30	0	0	0	1	0	0	0	0	0	0	0	0	0	0	0	0	0	0	0	0	1
d__Bacteria	k__norank_d__Bacteria	p__Bacteroidota	c__Bacteroidia	o__Bacteroidales	f__Prevotellaceae	g__Prevotella	s__uncultured_rumen_bacterium_g__Prevotella	OTU1588	16	6	2	7	4	1	36	2	14	7	16	28	10	2	0	7	10	15	6	4	193
d__Bacteria	k__norank_d__Bacteria	p__Bacteroidota	c__Bacteroidia	o__Bacteroidales	f__Prevotellaceae	g__Prevotella	s__uncultured_rumen_bacterium_g__Prevotella	OTU1589	2	2	0	0	0	0	0	5	0	0	8	4	0	2	0	0	4	0	0	0	27
d__Bacteria	k__norank_d__Bacteria	p__Firmicutes	c__Clostridia	o__Oscillospirales	f__Oscillospiraceae	g__unclassified_f__Oscillospiraceae	s__unclassified_f__Oscillospiraceae	OTU522	1	0	0	0	0	0	2	0	0	0	0	0	0	0	0	0	0	0	0	0	3
d__Bacteria	k__norank_d__Bacteria	p__Firmicutes	c__Clostridia	o__Lachnospirales	f__Lachnospiraceae	g__Lachnospiraceae_UCG-008	s__uncultured_Lachnospiraceae_bacterium_g__Lachnospiraceae_UCG-008	OTU306	4	1	6	3	1	0	2	0	0	1	2	2	4	5	1	2	3	1	0	0	38
d__Bacteria	k__norank_d__Bacteria	p__Firmicutes	c__Bacilli	o__RF39	f__norank_o__RF39	g__norank_f__norank_o__RF39	s__uncultured_bacterium_g__norank_f__norank_o__RF39	OTU1288	28	2	5	14	7	0	9	5	4	3	25	7	5	11	15	7	22	3	5	6	183
d__Bacteria	k__norank_d__Bacteria	p__Firmicutes	c__Bacilli	o__RF39	f__norank_o__RF39	g__norank_f__norank_o__RF39	s__uncultured_bacterium_g__norank_f__norank_o__RF39	OTU1286	0	0	0	0	0	0	0	0	0	0	1	1	0	0	0	0	2	0	4	0	8
d__Bacteria	k__norank_d__Bacteria	p__Proteobacteria	c__Alphaproteobacteria	o__Paracaedibacterales	f__Paracaedibacteraceae	g__norank_f__Paracaedibacteraceae	s__unclassified_g__norank_f__Paracaedibacteraceae	OTU1047	0	0	0	0	0	0	0	0	0	0	0	0	2	0	0	0	0	0	0	0	2
d__Bacteria	k__norank_d__Bacteria	p__Bacteroidota	c__Bacteroidia	o__Bacteroidales	f__Prevotellaceae	g__Prevotella	s__uncultured_rumen_bacterium_g__Prevotella	OTU1674	209	156	60	165	26	2	102	89	134	143	70	210	345	51	31	51	120	233	47	130	2374
d__Bacteria	k__norank_d__Bacteria	p__Firmicutes	c__Negativicutes	o__Veillonellales-Selenomonadales	f__Selenomonadaceae	g__Selenomonas	s__unclassified_g__Selenomonas	OTU272	0	0	1	0	0	0	0	2	0	0	0	0	0	0	0	0	0	0	0	0	3
d__Bacteria	k__norank_d__Bacteria	p__Firmicutes	c__Clostridia	o__Oscillospirales	f__UCG-011	g__norank_f__UCG-011	s__uncultured_rumen_bacterium_g__norank_f__UCG-011	OTU995	175	54	98	125	11	2	28	36	13	84	115	15	83	79	4	25	83	49	37	40	1156
d__Bacteria	k__norank_d__Bacteria	p__Bacteroidota	c__Bacteroidia	o__Bacteroidales	f__Prevotellaceae	g__Prevotella	s__unclassified_g__Prevotella	OTU1091	0	0	0	0	1	0	0	0	1	1	0	0	2	0	4	0	0	0	0	0	9
d__Bacteria	k__norank_d__Bacteria	p__Bacteroidota	c__Bacteroidia	o__Bacteroidales	f__Prevotellaceae	g__Prevotella	s__uncultured_rumen_bacterium_g__Prevotella	OTU1678	40	44	50	37	0	1	1	42	25	21	14	95	61	45	1	26	20	58	7	31	619
d__Bacteria	k__norank_d__Bacteria	p__Bacteroidota	c__Bacteroidia	o__Bacteroidales	f__Prevotellaceae	g__Prevotella	s__uncultured_rumen_bacterium_g__Prevotella	OTU1679	1	0	0	0	0	0	0	0	0	0	0	1	0	1	0	0	3	0	0	0	6
d__Bacteria	k__norank_d__Bacteria	p__Firmicutes	c__Clostridia	o__Oscillospirales	f__Ruminococcaceae	g__UCG-001	s__uncultured_bacterium_g__UCG-001	OTU186	130	124	77	55	27	2	23	20	16	20	230	27	35	214	62	63	64	40	16	46	1291
d__Bacteria	k__norank_d__Bacteria	p__Firmicutes	c__Clostridia	o__Oscillospirales	f__Ruminococcaceae	g__unclassified_f__Ruminococcaceae	s__unclassified_f__Ruminococcaceae	OTU1373	16	9	4	9	1	0	0	3	5	6	11	0	14	1	2	5	12	4	6	10	118
d__Bacteria	k__norank_d__Bacteria	p__Firmicutes	c__Bacilli	o__Erysipelotrichales	f__Erysipelatoclostridiaceae	g__UCG-004	s__unidentified_rumen_bacterium_RFN20	OTU1503	2	0	2	0	0	0	2	0	1	0	1	3	3	3	4	3	1	2	1	6	34
d__Bacteria	k__norank_d__Bacteria	p__Firmicutes	c__Clostridia	o__unclassified_c__Clostridia	f__unclassified_c__Clostridia	g__unclassified_c__Clostridia	s__unclassified_c__Clostridia	OTU637	2	1	1	0	1	0	0	0	6	0	1	0	1	2	1	1	2	0	1	1	21
d__Bacteria	k__norank_d__Bacteria	p__Firmicutes	c__Clostridia	o__Lachnospirales	f__Lachnospiraceae	g__Lachnospiraceae_NK4A136_group	s__unclassified_g__Lachnospiraceae_NK4A136_group	OTU959	3	0	2	2	0	0	0	1	0	4	5	1	0	2	0	1	2	2	3	2	30
d__Bacteria	k__norank_d__Bacteria	p__Firmicutes	c__Clostridia	o__Lachnospirales	f__Lachnospiraceae	g__Lachnospiraceae_UCG-008	s__unclassified_g__Lachnospiraceae_UCG-008	OTU340	1	2	4	0	4	0	3	1	2	2	1	0	1	1	0	2	3	0	1	0	28
d__Bacteria	k__norank_d__Bacteria	p__Bacteroidota	c__Bacteroidia	o__Bacteroidales	f__Prevotellaceae	g__Prevotella	s__unidentified_rumen_bacterium_12-130	OTU768	42	83	65	41	16	10	9	35	47	58	24	43	168	35	86	16	36	76	23	66	979
d__Bacteria	k__norank_d__Bacteria	p__Firmicutes	c__Clostridia	o__Oscillospirales	f__Ruminococcaceae	g__UCG-001	s__uncultured_bacterium_g__UCG-001	OTU1420	19	10	22	13	1	0	10	3	2	2	14	3	9	51	12	8	13	13	16	5	226
d__Bacteria	k__norank_d__Bacteria	p__Firmicutes	c__Clostridia	o__Lachnospirales	f__Lachnospiraceae	g__Ruminococcus_gauvreauii_group	s__uncultured_rumen_bacterium_g__Ruminococcus_gauvreauii_group	OTU595	283	538	232	175	48	6	110	78	65	106	203	44	268	165	98	162	85	185	183	141	3175
d__Bacteria	k__norank_d__Bacteria	p__Firmicutes	c__Clostridia	o__Oscillospirales	f__Eubacterium_coprostanoligenes_group	g__norank_f__Eubacterium_coprostanoligenes_group	s__unclassified_g__norank_f__Eubacterium_coprostanoligenes_group	OTU264	2	10	5	4	2	0	3	6	3	1	11	0	6	8	1	6	5	5	4	8	90
d__Bacteria	k__norank_d__Bacteria	p__Actinobacteriota	c__Coriobacteriia	o__Coriobacteriales	f__Atopobiaceae	g__Olsenella	s__uncultured_bacterium_g__Olsenella	OTU503	0	43	12	0	11	80	15	11	9	3	2	0	14	1	25	14	0	19	8	23	290
d__Bacteria	k__norank_d__Bacteria	p__Bacteroidota	c__Bacteroidia	o__Bacteroidales	f__Rikenellaceae	g__Rikenellaceae_RC9_gut_group	s__unclassified_g__Rikenellaceae_RC9_gut_group	OTU1762	3	2	0	3	0	0	1	0	2	1	1	4	0	1	0	4	0	0	1	2	25
d__Bacteria	k__norank_d__Bacteria	p__Cyanobacteria	c__Vampirivibrionia	o__Gastranaerophilales	f__norank_o__Gastranaerophilales	g__norank_f__norank_o__Gastranaerophilales	s__unclassified_g__norank_f__norank_o__Gastranaerophilales	OTU664	0	0	0	2	0	0	0	1	4	2	1	1	0	2	0	1	0	0	0	0	14
d__Bacteria	k__norank_d__Bacteria	p__Actinobacteriota	c__Coriobacteriia	o__Coriobacteriales	f__Atopobiaceae	g__Olsenella	s__uncultured_bacterium_g__Olsenella	OTU507	0	4	0	0	6	68	1	0	1	0	2	0	0	0	5	5	1	0	0	5	98
d__Bacteria	k__norank_d__Bacteria	p__Firmicutes	c__Clostridia	o__Oscillospirales	f__UCG-010	g__norank_f__UCG-010	s__uncultured_rumen_bacterium_g__norank_f__UCG-010	OTU1852	0	0	0	0	0	0	0	0	1	0	0	0	0	2	0	1	1	0	2	0	7
d__Bacteria	k__norank_d__Bacteria	p__Firmicutes	c__Bacilli	o__RF39	f__norank_o__RF39	g__norank_f__norank_o__RF39	s__uncultured_bacterium_g__norank_f__norank_o__RF39	OTU1466	0	0	0	0	0	0	0	0	0	0	1	0	0	2	0	0	0	0	0	0	3
d__Bacteria	k__norank_d__Bacteria	p__Bacteroidota	c__Bacteroidia	o__Bacteroidales	f__Prevotellaceae	g__Prevotellaceae_UCG-001	s__uncultured_bacterium_g__Prevotellaceae_UCG-001	OTU362	21	11	14	9	2	5	30	0	9	65	1	39	15	17	6	18	36	5	5	1	309
d__Bacteria	k__norank_d__Bacteria	p__Firmicutes	c__Clostridia	o__Oscillospirales	f__Ruminococcaceae	g__CAG-352	s__uncultured_bacterium_g__CAG-352	OTU1752	5	0	1	4	0	0	0	5	0	26	0	0	0	3	0	0	32	0	4	0	80
d__Bacteria	k__norank_d__Bacteria	p__Bacteroidota	c__Bacteroidia	o__Bacteroidales	f__Prevotellaceae	g__Prevotellaceae_NK3B31_group	s__uncultured_rumen_bacterium_g__Prevotellaceae_NK3B31_group	OTU721	0	0	2	2	0	0	0	0	0	2	1	0	1	1	0	1	0	0	0	0	10
d__Bacteria	k__norank_d__Bacteria	p__Firmicutes	c__Bacilli	o__Acholeplasmatales	f__Acholeplasmataceae	g__Anaeroplasma	s__unclassified_g__Anaeroplasma	OTU718	9	0	0	0	0	0	0	0	0	2	1	0	2	0	0	5	5	0	0	1	25
d__Bacteria	k__norank_d__Bacteria	p__Bacteroidota	c__Bacteroidia	o__Bacteroidales	f__p-2534-18B5_gut_group	g__norank_f__p-2534-18B5_gut_group	s__uncultured_rumen_bacterium_g__norank_f__p-2534-18B5_gut_group	OTU465	6	1	12	0	32	19	2	2	3	6	127	1	2	3	42	0	10	9	5	19	301
d__Bacteria	k__norank_d__Bacteria	p__Firmicutes	c__Clostridia	o__Oscillospirales	f__Ruminococcaceae	g__unclassified_f__Ruminococcaceae	s__unclassified_f__Ruminococcaceae	OTU2	5	0	0	3	0	0	0	2	2	2	0	1	1	0	0	0	9	3	0	1	29
d__Bacteria	k__norank_d__Bacteria	p__Fusobacteriota	c__Fusobacteriia	o__Fusobacteriales	f__Fusobacteriaceae	g__Fusobacterium	s__unclassified_g__Fusobacterium	OTU15	3	0	0	0	0	0	0	0	0	0	0	0	0	0	0	0	0	0	0	0	3
d__Bacteria	k__norank_d__Bacteria	p__Firmicutes	c__Clostridia	o__Lachnospirales	f__Lachnospiraceae	g__unclassified_f__Lachnospiraceae	s__unclassified_f__Lachnospiraceae	OTU624	4	11	5	3	3	0	2	8	7	6	19	17	6	8	4	2	6	4	15	9	139
d__Bacteria	k__norank_d__Bacteria	p__Bacteroidota	c__Bacteroidia	o__Bacteroidales	f__Rikenellaceae	g__Rikenellaceae_RC9_gut_group	s__uncultured_rumen_bacterium_g__Rikenellaceae_RC9_gut_group	OTU361	10	2	16	11	3	0	1	4	2	6	16	2	6	16	1	6	11	5	4	16	138
d__Bacteria	k__norank_d__Bacteria	p__Desulfobacterota	c__Desulfuromonadia	o__Bradymonadales	f__norank_o__Bradymonadales	g__norank_f__norank_o__Bradymonadales	s__uncultured_rumen_bacterium_g__norank_f__norank_o__Bradymonadales	OTU1516	0	0	1	0	0	1	0	0	0	0	0	0	0	1	0	1	0	0	1	1	6
d__Bacteria	k__norank_d__Bacteria	p__Firmicutes	c__Clostridia	o__Oscillospirales	f__Ruminococcaceae	g__unclassified_f__Ruminococcaceae	s__unclassified_f__Ruminococcaceae	OTU1778	2	0	0	5	0	0	0	0	0	0	0	0	0	0	0	0	0	0	0	0	7
d__Bacteria	k__norank_d__Bacteria	p__Firmicutes	c__Clostridia	o__Oscillospirales	f__Ruminococcaceae	g__UCG-001	s__uncultured_bacterium_g__UCG-001	OTU1196	29	33	13	3	11	4	10	1	8	6	95	1	5	14	30	13	18	13	3	5	315
d__Bacteria	k__norank_d__Bacteria	p__Bacteroidota	c__Bacteroidia	o__Bacteroidales	f__F082	g__norank_f__F082	s__uncultured_rumen_bacterium_g__norank_f__F082	OTU1636	6	0	4	4	0	1	0	0	1	4	2	0	1	2	0	7	5	0	1	2	40
d__Bacteria	k__norank_d__Bacteria	p__Firmicutes	c__Bacilli	o__Erysipelotrichales	f__Erysipelatoclostridiaceae	g__UCG-004	s__unclassified_g__UCG-004	OTU159	2	0	0	0	0	0	0	1	0	0	1	0	0	0	0	0	2	0	0	1	7
d__Bacteria	k__norank_d__Bacteria	p__Bacteroidota	c__Bacteroidia	o__Bacteroidales	f__Rikenellaceae	g__Rikenellaceae_RC9_gut_group	s__unclassified_g__Rikenellaceae_RC9_gut_group	OTU929	0	0	0	0	1	0	0	0	0	0	5	0	0	0	0	0	0	0	0	0	6
d__Bacteria	k__norank_d__Bacteria	p__Firmicutes	c__Bacilli	o__RF39	f__norank_o__RF39	g__norank_f__norank_o__RF39	s__unclassified_g__norank_f__norank_o__RF39	OTU292	0	0	1	0	0	0	1	0	0	0	1	0	1	1	0	0	0	0	1	0	6
d__Bacteria	k__norank_d__Bacteria	p__Bacteroidota	c__Bacteroidia	o__Bacteroidales	f__Prevotellaceae	g__Prevotella	s__uncultured_rumen_bacterium_g__Prevotella	OTU722	35	7	3	61	0	0	3	9	32	26	26	25	39	75	0	36	57	31	19	7	491
d__Bacteria	k__norank_d__Bacteria	p__Bacteroidota	c__Bacteroidia	o__Bacteroidales	f__Prevotellaceae	g__Prevotella	s__uncultured_rumen_bacterium_g__Prevotella	OTU724	2	0	7	1	0	0	0	7	1	7	4	7	3	3	0	9	4	6	3	7	71
d__Bacteria	k__norank_d__Bacteria	p__Bacteroidota	c__Bacteroidia	o__Bacteroidales	f__Prevotellaceae	g__Prevotella	s__uncultured_rumen_bacterium_g__Prevotella	OTU725	12	2	6	10	1	8	34	8	17	11	8	15	6	4	5	5	2	5	4	10	173
d__Bacteria	k__norank_d__Bacteria	p__Bacteroidota	c__Bacteroidia	o__Bacteroidales	f__Prevotellaceae	g__Prevotella	s__unclassified_g__Prevotella	OTU1226	0	0	0	0	0	0	0	0	0	0	0	1	0	0	0	1	0	0	0	1	3
d__Bacteria	k__norank_d__Bacteria	p__Bacteroidota	c__Bacteroidia	o__Bacteroidales	f__Prevotellaceae	g__Prevotella	s__unidentified_rumen_bacterium_RC17	OTU1895	23	7	19	21	0	0	4	16	17	30	0	15	74	124	4	143	32	31	14	7	581
d__Bacteria	k__norank_d__Bacteria	p__Actinobacteriota	c__Coriobacteriia	o__Coriobacteriales	f__unclassified_o__Coriobacteriales	g__unclassified_o__Coriobacteriales	s__unclassified_o__Coriobacteriales	OTU1352	0	0	0	0	0	0	0	0	0	0	0	0	0	0	0	0	1	1	0	0	2
d__Bacteria	k__norank_d__Bacteria	p__Bacteroidota	c__Bacteroidia	o__Bacteroidales	f__Muribaculaceae	g__norank_f__Muribaculaceae	s__uncultured_bacterium_g__norank_f__Muribaculaceae	OTU1157	0	0	0	0	0	0	0	0	0	0	0	0	0	7	0	0	0	0	0	0	7
d__Bacteria	k__norank_d__Bacteria	p__Bacteroidota	c__Bacteroidia	o__Bacteroidales	f__Prevotellaceae	g__Prevotella	s__uncultured_rumen_bacterium_g__Prevotella	OTU1698	25	6	21	15	0	0	1	17	15	30	1	18	24	50	0	20	16	35	5	6	305
d__Bacteria	k__norank_d__Bacteria	p__Firmicutes	c__Bacilli	o__RF39	f__norank_o__RF39	g__norank_f__norank_o__RF39	s__unclassified_g__norank_f__norank_o__RF39	OTU1459	3	6	9	2	4	0	2	1	1	3	2	0	3	6	1	0	1	3	2	3	52
d__Bacteria	k__norank_d__Bacteria	p__Firmicutes	c__Bacilli	o__RF39	f__norank_o__RF39	g__norank_f__norank_o__RF39	s__uncultured_bacterium_g__norank_f__norank_o__RF39	OTU1600	2	0	0	0	0	0	0	1	0	0	1	1	0	3	0	1	1	0	2	1	13
d__Bacteria	k__norank_d__Bacteria	p__Bacteroidota	c__Bacteroidia	o__Bacteroidales	f__Prevotellaceae	g__Prevotella	s__uncultured_rumen_bacterium_g__Prevotella	OTU1690	9	1	0	1	1	0	5	4	15	1	6	4	1	0	0	3	5	2	3	2	63
d__Bacteria	k__norank_d__Bacteria	p__Bacteroidota	c__Bacteroidia	o__Bacteroidales	f__Prevotellaceae	g__Prevotella	s__unclassified_g__Prevotella	OTU1763	0	0	0	0	0	0	0	0	0	0	0	0	0	0	0	0	7	0	0	0	7
d__Bacteria	k__norank_d__Bacteria	p__Firmicutes	c__Bacilli	o__Erysipelotrichales	f__Erysipelotrichaceae	g__norank_f__Erysipelotrichaceae	s__uncultured_rumen_bacterium_g__norank_f__Erysipelotrichaceae	OTU826	0	0	0	0	0	0	0	0	0	1	0	0	0	0	0	0	0	0	0	0	1
d__Bacteria	k__norank_d__Bacteria	p__Actinobacteriota	c__Coriobacteriia	o__Coriobacteriales	f__unclassified_o__Coriobacteriales	g__unclassified_o__Coriobacteriales	s__unclassified_o__Coriobacteriales	OTU631	0	3	1	1	0	1	1	0	1	2	1	0	1	1	0	6	0	1	1	2	23
d__Bacteria	k__norank_d__Bacteria	p__Bacteroidota	c__Bacteroidia	o__Bacteroidales	f__Prevotellaceae	g__Prevotella	s__uncultured_rumen_bacterium_g__Prevotella	OTU1696	43	11	17	46	0	0	109	24	18	53	13	71	90	15	0	51	56	54	3	17	691
d__Bacteria	k__norank_d__Bacteria	p__Bacteroidota	c__Bacteroidia	o__Bacteroidales	f__Prevotellaceae	g__Prevotella	s__uncultured_rumen_bacterium_g__Prevotella	OTU1697	6	4	4	4	0	0	4	3	0	16	3	8	4	1	0	3	0	1	2	1	64
d__Bacteria	k__norank_d__Bacteria	p__Spirochaetota	c__Spirochaetia	o__Spirochaetales	f__Spirochaetaceae	g__Treponema	s__bacterium_WCE3006	OTU848	0	0	1	0	0	0	0	0	1	4	0	0	0	2	0	2	0	1	0	1	12
d__Bacteria	k__norank_d__Bacteria	p__Spirochaetota	c__Spirochaetia	o__Spirochaetales	f__Spirochaetaceae	g__Treponema	s__unclassified_g__Treponema	OTU1506	0	0	1	0	0	0	0	0	1	0	0	0	0	0	0	0	0	0	0	2	4
d__Bacteria	k__norank_d__Bacteria	p__Firmicutes	c__Clostridia	o__Peptostreptococcales-Tissierellales	f__Anaerovoracaceae	g__Anaerovorax	s__uncultured_rumen_bacterium_g__Anaerovorax	OTU1121	2	0	1	0	1	0	0	0	1	1	3	0	0	1	7	1	0	1	1	2	22
d__Bacteria	k__norank_d__Bacteria	p__Firmicutes	c__Bacilli	o__RF39	f__norank_o__RF39	g__norank_f__norank_o__RF39	s__unclassified_g__norank_f__norank_o__RF39	OTU900	3	0	0	0	0	0	0	0	0	1	3	0	0	1	0	0	0	0	0	0	8
d__Bacteria	k__norank_d__Bacteria	p__Firmicutes	c__Bacilli	o__Acholeplasmatales	f__Acholeplasmataceae	g__unclassified_f__Acholeplasmataceae	s__unclassified_f__Acholeplasmataceae	OTU1309	0	0	0	1	0	0	0	0	0	0	0	0	0	0	0	0	1	0	0	0	2
d__Bacteria	k__norank_d__Bacteria	p__Firmicutes	c__Bacilli	o__Erysipelotrichales	f__Erysipelatoclostridiaceae	g__UCG-004	s__uncultured_bacterium_g__UCG-004	OTU1843	0	0	0	0	0	0	1	0	0	0	0	0	0	1	0	1	0	0	1	1	5
d__Bacteria	k__norank_d__Bacteria	p__Bacteroidota	c__Bacteroidia	o__Bacteroidales	f__Bacteroidaceae	g__Bacteroides	s__unclassified_g__Bacteroides	OTU1156	0	0	0	0	0	0	0	0	0	0	0	0	0	2	0	0	0	0	0	0	2
d__Bacteria	k__norank_d__Bacteria	p__Firmicutes	c__Clostridia	o__Lachnospirales	f__Lachnospiraceae	g__Syntrophococcus	s__uncultured_bacterium_g__Syntrophococcus	OTU218	2	39	6	0	64	249	18	8	13	0	8	6	8	1	31	23	0	10	4	27	517
d__Bacteria	k__norank_d__Bacteria	p__Firmicutes	c__Clostridia	o__Lachnospirales	f__Lachnospiraceae	g__Marvinbryantia	s__uncultured_rumen_bacterium_g__Marvinbryantia	OTU219	35	23	19	23	4	4	12	16	4	15	17	7	28	30	6	25	17	25	21	25	356
d__Bacteria	k__norank_d__Bacteria	p__Actinobacteriota	c__Coriobacteriia	o__Coriobacteriales	f__Atopobiaceae	g__unclassified_f__Atopobiaceae	s__unclassified_f__Atopobiaceae	OTU1477	5	10	5	10	0	0	0	0	1	3	0	2	20	3	0	0	3	20	1	0	83
d__Bacteria	k__norank_d__Bacteria	p__Firmicutes	c__Bacilli	o__Erysipelotrichales	f__Erysipelotrichaceae	g__Erysipelotrichaceae_UCG-006	s__uncultured_bacterium_g__Erysipelotrichaceae_UCG-006	OTU510	0	29	1	0	26	24	2	0	2	1	6	0	0	0	5	1	0	0	0	5	102
d__Bacteria	k__norank_d__Bacteria	p__Firmicutes	c__Clostridia	o__Lachnospirales	f__Lachnospiraceae	g__Lachnospiraceae_NK4A136_group	s__unclassified_g__Lachnospiraceae_NK4A136_group	OTU1617	1	0	0	1	0	0	0	0	0	0	0	0	0	1	0	0	4	0	0	0	7
d__Bacteria	k__norank_d__Bacteria	p__Spirochaetota	c__Spirochaetia	o__Spirochaetales	f__Spirochaetaceae	g__Treponema	s__Treponema_sp._AC3	OTU287	0	0	1	0	0	0	0	0	0	0	0	0	0	0	0	0	0	1	0	0	2
d__Bacteria	k__norank_d__Bacteria	p__Patescibacteria	c__Gracilibacteria	o__Absconditabacteriales_SR1	f__norank_o__Absconditabacteriales_SR1	g__norank_f__norank_o__Absconditabacteriales_SR1	s__uncultured_rumen_bacterium_g__norank_f__norank_o__Absconditabacteriales_SR1	OTU1628	13	7	41	19	6	0	38	43	35	27	37	13	34	9	0	22	39	12	16	45	456
d__Bacteria	k__norank_d__Bacteria	p__Firmicutes	c__Clostridia	o__Lachnospirales	f__Lachnospiraceae	g__unclassified_f__Lachnospiraceae	s__unclassified_f__Lachnospiraceae	OTU920	0	0	0	0	0	0	0	0	0	0	1	0	0	1	0	0	2	0	0	0	4
d__Bacteria	k__norank_d__Bacteria	p__Firmicutes	c__Clostridia	o__Peptostreptococcales-Tissierellales	f__Anaerovoracaceae	g__Family_XIII_UCG-001	s__unclassified_g__Family_XIII_UCG-001	OTU508	0	0	0	0	0	10	0	0	0	0	0	0	0	0	0	0	0	0	0	0	10
d__Bacteria	k__norank_d__Bacteria	p__Firmicutes	c__Clostridia	o__Lachnospirales	f__Lachnospiraceae	g__Lachnospira	s__unclassified_g__Lachnospira	OTU1614	66	206	111	39	114	27	75	150	120	14	297	209	103	37	91	87	36	64	137	150	2133
d__Bacteria	k__norank_d__Bacteria	p__Firmicutes	c__Bacilli	o__Erysipelotrichales	f__Erysipelotrichaceae	g__Anaerorhabdus_furcosa_group	s__uncultured_rumen_bacterium_g__Anaerorhabdus_furcosa_group	OTU1118	0	0	0	0	0	0	0	0	1	0	0	0	0	1	1	1	0	0	1	1	6
d__Bacteria	k__norank_d__Bacteria	p__Spirochaetota	c__Spirochaetia	o__Spirochaetales	f__Spirochaetaceae	g__Treponema	s__uncultured_rumen_bacterium_g__Treponema	OTU1924	2	0	0	0	0	0	0	1	0	1	1	5	0	2	0	0	2	0	1	0	15
d__Bacteria	k__norank_d__Bacteria	p__Bacteroidota	c__Bacteroidia	o__Bacteroidales	f__Prevotellaceae	g__Prevotellaceae_UCG-003	s__uncultured_rumen_bacterium_g__Prevotellaceae_UCG-003	OTU1929	26	5	10	151	4	0	5	4	17	20	8	22	30	7	0	9	22	20	5	5	370
d__Bacteria	k__norank_d__Bacteria	p__Firmicutes	c__Clostridia	o__Clostridia_UCG-014	f__norank_o__Clostridia_UCG-014	g__norank_f__norank_o__Clostridia_UCG-014	s__uncultured_bacterium_g__norank_f__norank_o__Clostridia_UCG-014	OTU1906	38	124	44	37	32	16	70	33	52	5	51	21	47	29	48	53	32	17	57	36	842
d__Bacteria	k__norank_d__Bacteria	p__Bacteroidota	c__Bacteroidia	o__Bacteroidales	f__Prevotellaceae	g__unclassified_f__Prevotellaceae	s__unclassified_f__Prevotellaceae	OTU707	2	4	0	1	0	0	1	3	0	3	5	6	3	1	0	1	1	0	1	10	42
d__Bacteria	k__norank_d__Bacteria	p__Firmicutes	c__Clostridia	o__Lachnospirales	f__Lachnospiraceae	g__unclassified_f__Lachnospiraceae	s__unclassified_f__Lachnospiraceae	OTU312	0	0	1	2	0	0	0	0	0	1	0	0	1	1	0	1	1	2	1	0	11
d__Bacteria	k__norank_d__Bacteria	p__Firmicutes	c__Clostridia	o__Christensenellales	f__Christensenellaceae	g__Christensenellaceae_R-7_group	s__uncultured_rumen_bacterium_g__Christensenellaceae_R-7_group	OTU225	27	12	19	21	4	1	4	3	10	9	21	1	10	16	1	23	27	7	7	8	231
d__Bacteria	k__norank_d__Bacteria	p__Firmicutes	c__Negativicutes	o__Veillonellales-Selenomonadales	f__Selenomonadaceae	g__norank_f__Selenomonadaceae	s__uncultured_rumen_bacterium_g__norank_f__Selenomonadaceae	OTU1027	0	8	4	1	3	0	8	5	13	4	1	2	9	9	10	6	9	2	11	17	122
d__Bacteria	k__norank_d__Bacteria	p__Firmicutes	c__Clostridia	o__Lachnospirales	f__Lachnospiraceae	g__Tyzzerella	s__uncultured_rumen_bacterium_g__Tyzzerella	OTU84	2	0	3	3	0	0	0	0	0	0	1	1	0	0	0	0	2	0	0	0	12
d__Bacteria	k__norank_d__Bacteria	p__Firmicutes	c__Clostridia	o__Peptostreptococcales-Tissierellales	f__Anaerovoracaceae	g__Eubacterium_brachy_group	s__uncultured_bacterium_g__Eubacterium_brachy_group	OTU1122	0	0	0	1	0	0	0	0	0	1	0	0	1	1	0	1	2	1	0	0	8
d__Bacteria	k__norank_d__Bacteria	p__Firmicutes	c__Clostridia	o__Oscillospirales	f__Ruminococcaceae	g__Ruminococcus	s__rumen_bacterium_R-21	OTU1970	66	131	39	70	9	6	27	8	8	13	23	7	36	78	34	17	51	27	24	11	685
d__Bacteria	k__norank_d__Bacteria	p__Bacteroidota	c__Bacteroidia	o__Bacteroidales	f__Prevotellaceae	g__Prevotella	s__uncultured_rumen_bacterium_g__Prevotella	OTU1900	26	0	22	2	0	0	0	3	0	19	25	29	2	9	0	4	15	0	10	0	166
d__Bacteria	k__norank_d__Bacteria	p__Bacteroidota	c__Bacteroidia	o__Bacteroidales	f__Prevotellaceae	g__Prevotellaceae_UCG-003	s__unclassified_g__Prevotellaceae_UCG-003	OTU816	4	0	2	3	0	0	0	1	0	3	0	9	4	7	0	0	2	0	0	0	35
d__Bacteria	k__norank_d__Bacteria	p__Firmicutes	c__Clostridia	o__norank_c__Clostridia	f__Hungateiclostridiaceae	g__Ruminiclostridium	s__unclassified_g__Ruminiclostridium	OTU1494	2	0	2	0	0	0	0	0	0	0	0	1	0	0	0	2	1	0	1	0	9
d__Bacteria	k__norank_d__Bacteria	p__Bacteroidota	c__Bacteroidia	o__Bacteroidales	f__Prevotellaceae	g__Alloprevotella	s__unclassified_g__Alloprevotella	OTU87	1	0	0	0	0	0	0	1	0	1	0	0	0	0	0	0	0	0	0	0	3
d__Bacteria	k__norank_d__Bacteria	p__Firmicutes	c__Clostridia	o__Christensenellales	f__Christensenellaceae	g__norank_f__Christensenellaceae	s__uncultured_rumen_bacterium_g__norank_f__Christensenellaceae	OTU647	5	2	0	1	1	0	1	1	2	3	6	0	3	3	0	3	1	2	0	3	37
d__Bacteria	k__norank_d__Bacteria	p__Firmicutes	c__Clostridia	o__Lachnospirales	f__Lachnospiraceae	g__unclassified_f__Lachnospiraceae	s__unclassified_f__Lachnospiraceae	OTU1076	0	0	0	0	0	1	0	0	0	0	2	0	2	0	0	0	0	0	1	0	6
d__Bacteria	k__norank_d__Bacteria	p__Patescibacteria	c__Gracilibacteria	o__Absconditabacteriales_SR1	f__norank_o__Absconditabacteriales_SR1	g__norank_f__norank_o__Absconditabacteriales_SR1	s__uncultured_rumen_bacterium_g__norank_f__norank_o__Absconditabacteriales_SR1	OTU1362	1	0	2	0	0	0	2	2	1	2	0	0	0	1	3	5	0	0	1	1	21
d__Bacteria	k__norank_d__Bacteria	p__Bacteroidota	c__Bacteroidia	o__Bacteroidales	f__Prevotellaceae	g__Prevotella	s__uncultured_rumen_bacterium_g__Prevotella	OTU1875	73	107	59	50	66	4	60	62	70	122	42	120	133	5	30	41	46	92	31	73	1286
d__Bacteria	k__norank_d__Bacteria	p__Firmicutes	c__Bacilli	o__Acholeplasmatales	f__Acholeplasmataceae	g__Anaeroplasma	s__uncultured_rumen_bacterium_g__Anaeroplasma	OTU1499	6	0	0	6	0	0	1	1	0	3	7	0	1	1	3	4	4	3	1	5	46
d__Bacteria	k__norank_d__Bacteria	p__Firmicutes	c__Clostridia	o__Oscillospirales	f__Ruminococcaceae	g__norank_f__Ruminococcaceae	s__Ruminococcus_sp._YE281	OTU322	5	1	2	0	0	0	0	0	0	0	10	0	0	7	0	0	3	0	0	0	28
d__Bacteria	k__norank_d__Bacteria	p__Firmicutes	c__Negativicutes	o__Veillonellales-Selenomonadales	f__Selenomonadaceae	g__unclassified_f__Selenomonadaceae	s__unclassified_f__Selenomonadaceae	OTU542	4	26	12	9	1	0	17	7	15	5	2	6	2	12	10	8	4	8	16	24	188
d__Bacteria	k__norank_d__Bacteria	p__Bacteroidota	c__Bacteroidia	o__Bacteroidales	f__Prevotellaceae	g__Prevotella	s__unclassified_g__Prevotella	OTU568	1	1	1	0	7	0	16	6	15	7	2	9	7	1	10	3	1	9	3	12	111
d__Bacteria	k__norank_d__Bacteria	p__Bacteroidota	c__Bacteroidia	o__Bacteroidales	f__Muribaculaceae	g__norank_f__Muribaculaceae	s__uncultured_rumen_bacterium_g__norank_f__Muribaculaceae	OTU1967	29	4	26	70	0	0	0	2	0	3	47	1	3	18	0	0	0	0	18	1	222
d__Bacteria	k__norank_d__Bacteria	p__Bacteroidota	c__Bacteroidia	o__Bacteroidales	f__Prevotellaceae	g__Prevotella	s__Prevotella_sp._BP1-56	OTU1564	15	24	4	17	7	8	22	32	75	16	9	20	17	4	33	3	3	7	8	35	359
d__Bacteria	k__norank_d__Bacteria	p__Bacteroidota	c__Bacteroidia	o__Bacteroidales	f__Bacteroidales_RF16_group	g__norank_f__Bacteroidales_RF16_group	s__uncultured_bacterium_g__norank_f__Bacteroidales_RF16_group	OTU1273	0	2	2	4	0	0	0	0	0	7	2	0	4	0	0	2	4	0	0	2	29
d__Bacteria	k__norank_d__Bacteria	p__Firmicutes	c__Clostridia	o__Lachnospirales	f__Lachnospiraceae	g__Lachnospiraceae_UCG-002	s__uncultured_bacterium_g__Lachnospiraceae_UCG-002	OTU289	7	9	12	10	3	9	2	5	1	2	5	2	6	17	4	5	5	5	6	6	121
d__Bacteria	k__norank_d__Bacteria	p__Firmicutes	c__Clostridia	o__Clostridia_UCG-014	f__norank_o__Clostridia_UCG-014	g__norank_f__norank_o__Clostridia_UCG-014	s__uncultured_rumen_bacterium_g__norank_f__norank_o__Clostridia_UCG-014	OTU1910	14	0	11	3	2	0	23	9	9	7	28	3	1	6	2	14	0	10	9	42	193
d__Bacteria	k__norank_d__Bacteria	p__Firmicutes	c__Clostridia	o__Oscillospirales	f__Oscillospiraceae	g__Oscillospira	s__unclassified_g__Oscillospira	OTU538	4	0	5	2	1	0	1	3	1	4	3	0	0	1	2	3	2	1	2	4	39
d__Bacteria	k__norank_d__Bacteria	p__Firmicutes	c__Bacilli	o__RF39	f__norank_o__RF39	g__norank_f__norank_o__RF39	s__uncultured_rumen_bacterium_g__norank_f__norank_o__RF39	OTU1536	2	1	2	0	2	0	2	1	1	0	1	0	0	2	2	1	2	0	2	1	22
d__Bacteria	k__norank_d__Bacteria	p__Bacteroidota	c__Bacteroidia	o__Bacteroidales	f__Muribaculaceae	g__norank_f__Muribaculaceae	s__uncultured_rumen_bacterium_g__norank_f__Muribaculaceae	OTU1360	706	306	284	250	581	32	234	111	88	242	297	74	215	263	1032	292	210	69	192	308	5786
d__Bacteria	k__norank_d__Bacteria	p__Firmicutes	c__Bacilli	o__RF39	f__norank_o__RF39	g__norank_f__norank_o__RF39	s__uncultured_bacterium_g__norank_f__norank_o__RF39	OTU846	4	1	2	1	0	0	1	0	1	1	8	2	2	3	0	0	4	1	1	0	32
d__Bacteria	k__norank_d__Bacteria	p__Bacteroidota	c__Bacteroidia	o__Bacteroidales	f__Prevotellaceae	g__Prevotella	s__unclassified_g__Prevotella	OTU1768	0	0	0	35	0	0	0	0	0	0	0	0	5	7	0	0	35	0	0	0	82
d__Bacteria	k__norank_d__Bacteria	p__Firmicutes	c__Clostridia	o__Clostridia_UCG-014	f__norank_o__Clostridia_UCG-014	g__norank_f__norank_o__Clostridia_UCG-014	s__uncultured_Clostridiales_bacterium_g__norank_f__norank_o__Clostridia_UCG-014	OTU1828	2	0	0	0	0	0	0	0	0	0	0	0	0	0	0	0	0	0	0	0	2
d__Bacteria	k__norank_d__Bacteria	p__Bacteroidota	c__Bacteroidia	o__Bacteroidales	f__F082	g__norank_f__F082	s__uncultured_rumen_bacterium_g__norank_f__F082	OTU63	0	0	2	0	0	0	0	0	0	0	0	0	0	0	0	0	0	0	0	0	2
d__Bacteria	k__norank_d__Bacteria	p__Firmicutes	c__Negativicutes	o__Veillonellales-Selenomonadales	f__Selenomonadaceae	g__unclassified_f__Selenomonadaceae	s__unclassified_f__Selenomonadaceae	OTU1173	0	1	1	0	1	0	1	7	2	0	0	1	0	1	5	5	0	1	1	7	34
d__Bacteria	k__norank_d__Bacteria	p__Firmicutes	c__Clostridia	o__Oscillospirales	f__Eubacterium_coprostanoligenes_group	g__norank_f__Eubacterium_coprostanoligenes_group	s__unclassified_g__norank_f__Eubacterium_coprostanoligenes_group	OTU1126	0	0	0	0	0	0	0	0	0	0	0	0	0	1	0	0	0	0	0	0	1
d__Bacteria	k__norank_d__Bacteria	p__Firmicutes	c__Clostridia	o__Lachnospirales	f__Lachnospiraceae	g__Eubacterium_ventriosum_group	s__uncultured_rumen_bacterium_g__Eubacterium_ventriosum_group	OTU563	3	6	4	1	4	8	5	5	5	3	12	5	0	1	5	2	1	1	5	7	83
d__Bacteria	k__norank_d__Bacteria	p__Bacteroidota	c__Bacteroidia	o__Bacteroidales	f__Prevotellaceae	g__Prevotellaceae_UCG-001	s__uncultured_rumen_bacterium_g__Prevotellaceae_UCG-001	OTU1928	3	1	6	7	0	0	0	3	0	20	3	3	3	4	0	1	7	0	4	1	66
d__Bacteria	k__norank_d__Bacteria	p__Firmicutes	c__Bacilli	o__Erysipelotrichales	f__Erysipelotrichaceae	g__Anaerorhabdus_furcosa_group	s__unclassified_g__Anaerorhabdus_furcosa_group	OTU6	0	0	0	0	0	0	0	0	0	0	1	0	0	0	0	0	0	0	0	0	1
d__Bacteria	k__norank_d__Bacteria	p__Bacteroidota	c__Bacteroidia	o__Bacteroidales	f__Prevotellaceae	g__Prevotellaceae_UCG-001	s__uncultured_rumen_bacterium_g__Prevotellaceae_UCG-001	OTU1185	1	1	0	3	2	0	1	0	2	2	0	0	6	1	3	0	0	2	1	0	25
d__Bacteria	k__norank_d__Bacteria	p__Verrucomicrobiota	c__Kiritimatiellae	o__WCHB1-41	f__norank_o__WCHB1-41	g__norank_f__norank_o__WCHB1-41	s__unidentified_rumen_bacterium_RFP12	OTU254	1	1	0	0	0	0	0	0	0	1	0	0	0	0	0	0	0	0	0	0	3
d__Bacteria	k__norank_d__Bacteria	p__Bacteroidota	c__Bacteroidia	o__Bacteroidales	f__Prevotellaceae	g__Prevotellaceae_UCG-001	s__uncultured_rumen_bacterium_g__Prevotellaceae_UCG-001	OTU1995	0	0	0	3	0	0	0	0	0	0	0	0	0	0	0	0	0	0	0	0	3
d__Bacteria	k__norank_d__Bacteria	p__Bacteroidota	c__Bacteroidia	o__Bacteroidales	f__F082	g__norank_f__F082	s__unclassified_g__norank_f__F082	OTU1865	1	0	0	1	0	2	1	0	0	1	0	0	2	1	0	0	0	1	0	0	10
d__Bacteria	k__norank_d__Bacteria	p__Firmicutes	c__Clostridia	o__Lachnospirales	f__Lachnospiraceae	g__Roseburia	s__uncultured_rumen_bacterium_g__Roseburia	OTU904	3	0	0	1	0	0	0	0	0	0	1	0	0	2	0	0	2	0	0	0	9
d__Bacteria	k__norank_d__Bacteria	p__Bacteroidota	c__Bacteroidia	o__Bacteroidales	f__Bacteroidales_BS11_gut_group	g__norank_f__Bacteroidales_BS11_gut_group	s__uncultured_rumen_bacterium_g__norank_f__Bacteroidales_BS11_gut_group	OTU739	0	0	0	0	0	0	0	0	0	0	1	0	0	0	0	1	0	0	0	0	2
d__Bacteria	k__norank_d__Bacteria	p__Desulfobacterota	c__Desulfuromonadia	o__Bradymonadales	f__norank_o__Bradymonadales	g__norank_f__norank_o__Bradymonadales	s__uncultured_rumen_bacterium_g__norank_f__norank_o__Bradymonadales	OTU1734	0	0	0	3	0	0	0	0	0	0	0	0	0	0	0	0	0	0	0	0	3
d__Bacteria	k__norank_d__Bacteria	p__Proteobacteria	c__Alphaproteobacteria	o__Rickettsiales	f__Mitochondria	g__norank_f__Mitochondria	s__uncultured_rumen_bacterium_g__norank_f__Mitochondria	OTU1255	0	0	0	0	0	0	0	0	0	0	0	1	0	0	2	1	1	0	0	0	5
d__Bacteria	k__norank_d__Bacteria	p__Firmicutes	c__Clostridia	o__Lachnospirales	f__Lachnospiraceae	g__Coprococcus	s__unclassified_g__Coprococcus	OTU694	1	14	2	0	11	7	7	1	4	1	5	0	8	0	4	4	0	4	1	4	78
d__Bacteria	k__norank_d__Bacteria	p__Bacteroidota	c__Bacteroidia	o__Bacteroidales	f__Bacteroidales_BS11_gut_group	g__norank_f__Bacteroidales_BS11_gut_group	s__unclassified_g__norank_f__Bacteroidales_BS11_gut_group	OTU1749	4	0	1	1	0	0	0	0	0	0	0	0	1	2	1	0	2	1	0	0	13
d__Bacteria	k__norank_d__Bacteria	p__Bacteroidota	c__Bacteroidia	o__Bacteroidales	f__Porphyromonadaceae	g__Porphyromonas	s__Porphyromonas_asaccharolytica_DSM_20707	OTU996	0	0	0	0	0	0	0	0	1	0	0	2	0	1	0	0	0	0	0	0	4
d__Bacteria	k__norank_d__Bacteria	p__Spirochaetota	c__Spirochaetia	o__Spirochaetales	f__Spirochaetaceae	g__Sediminispirochaeta	s__unclassified_g__Sediminispirochaeta	OTU986	0	0	0	0	0	0	1	0	1	0	1	0	1	0	0	0	0	0	0	0	4
d__Bacteria	k__norank_d__Bacteria	p__Bacteroidota	c__Bacteroidia	o__Bacteroidales	f__Prevotellaceae	g__Prevotella	s__uncultured_rumen_bacterium_g__Prevotella	OTU513	1	4	4	1	8	0	6	3	11	10	1	10	3	1	0	2	0	2	3	10	80
d__Bacteria	k__norank_d__Bacteria	p__Firmicutes	c__Syntrophomonadia	o__Syntrophomonadales	f__Syntrophomonadaceae	g__Syntrophomonas	s__unclassified_g__Syntrophomonas	OTU162	2	0	0	0	0	0	0	0	1	0	0	0	0	0	0	0	0	0	0	0	3
d__Bacteria	k__norank_d__Bacteria	p__Firmicutes	c__Clostridia	o__Oscillospirales	f__Oscillospiraceae	g__V9D2013_group	s__unclassified_g__V9D2013_group	OTU1819	0	0	1	0	0	0	0	0	0	0	0	0	0	0	0	0	0	0	0	0	1
d__Bacteria	k__norank_d__Bacteria	p__Bacteroidota	c__Bacteroidia	o__Bacteroidales	f__Prevotellaceae	g__Prevotella	s__uncultured_rumen_bacterium_g__Prevotella	OTU1845	2	4	2	2	0	0	3	0	0	2	1	5	3	2	0	1	1	2	1	0	31
d__Bacteria	k__norank_d__Bacteria	p__Firmicutes	c__Clostridia	o__Lachnospirales	f__Lachnospiraceae	g__Lachnospiraceae_NK3A20_group	s__unclassified_g__Lachnospiraceae_NK3A20_group	OTU1701	8	70	18	10	29	47	12	2	2	12	11	5	21	28	18	8	2	15	12	18	348
d__Bacteria	k__norank_d__Bacteria	p__Firmicutes	c__Bacilli	o__RF39	f__norank_o__RF39	g__norank_f__norank_o__RF39	s__unclassified_g__norank_f__norank_o__RF39	OTU132	3	0	1	2	0	0	2	0	2	1	0	1	1	1	0	1	1	1	0	2	19
d__Bacteria	k__norank_d__Bacteria	p__Bacteroidota	c__Bacteroidia	o__Bacteroidales	f__Prevotellaceae	g__Prevotellaceae_UCG-003	s__uncultured_rumen_bacterium_g__Prevotellaceae_UCG-003	OTU1259	4	0	6	3	0	0	10	0	4	2	2	7	1	11	0	4	7	2	1	0	64
d__Bacteria	k__norank_d__Bacteria	p__Firmicutes	c__Clostridia	o__Lachnospirales	f__Lachnospiraceae	g__Anaerosporobacter	s__uncultured_bacterium_g__Anaerosporobacter	OTU552	2	0	0	0	1	0	3	10	5	0	31	0	0	0	0	0	0	0	74	16	142
d__Bacteria	k__norank_d__Bacteria	p__Bacteroidota	c__Bacteroidia	o__Bacteroidales	f__norank_o__Bacteroidales	g__norank_f__norank_o__Bacteroidales	s__uncultured_rumen_bacterium_g__norank_f__norank_o__Bacteroidales	OTU1808	0	0	0	5	0	0	0	0	0	0	0	0	0	0	0	0	0	0	0	0	5
d__Bacteria	k__norank_d__Bacteria	p__Spirochaetota	c__Spirochaetia	o__Spirochaetales	f__Spirochaetaceae	g__Treponema	s__uncultured_rumen_bacterium_g__Treponema	OTU409	0	1	0	3	0	0	0	0	3	8	5	8	3	3	0	2	5	1	2	8	52
d__Bacteria	k__norank_d__Bacteria	p__Firmicutes	c__Clostridia	o__Christensenellales	f__Christensenellaceae	g__Christensenellaceae_R-7_group	s__human_gut_metagenome_g__Christensenellaceae_R-7_group	OTU74	0	0	28	0	1	0	0	0	0	0	19	0	0	7	0	0	0	0	1	0	56
d__Bacteria	k__norank_d__Bacteria	p__Firmicutes	c__Bacilli	o__Erysipelotrichales	f__Erysipelatoclostridiaceae	g__UCG-004	s__uncultured_bacterium_g__UCG-004	OTU1430	1	0	2	0	0	0	0	0	1	0	0	0	1	0	2	1	0	0	0	0	8
d__Bacteria	k__norank_d__Bacteria	p__Verrucomicrobiota	c__Verrucomicrobiae	o__Opitutales	f__Puniceicoccaceae	g__norank_f__Puniceicoccaceae	s__unclassified_g__norank_f__Puniceicoccaceae	OTU1066	0	0	0	0	0	0	0	0	0	0	0	0	5	0	0	0	1	0	0	0	6
d__Bacteria	k__norank_d__Bacteria	p__Firmicutes	c__Clostridia	o__Peptostreptococcales-Tissierellales	f__Anaerovoracaceae	g__Eubacterium_brachy_group	s__uncultured_bacterium_g__Eubacterium_brachy_group	OTU567	0	0	0	0	0	0	0	1	0	0	0	0	1	0	0	1	0	0	0	0	3
d__Bacteria	k__norank_d__Bacteria	p__Bacteroidota	c__Bacteroidia	o__Bacteroidales	f__Rikenellaceae	g__Rikenellaceae_RC9_gut_group	s__unclassified_g__Rikenellaceae_RC9_gut_group	OTU1546	7	1	0	0	15	3	65	1	0	1	12	1	0	10	2	2	7	10	7	8	152
d__Bacteria	k__norank_d__Bacteria	p__Bacteroidota	c__Bacteroidia	o__Bacteroidales	f__Prevotellaceae	g__Prevotella	s__unclassified_g__Prevotella	OTU759	2	0	5	0	0	0	0	0	0	1	2	5	3	2	0	0	7	0	3	0	30
d__Bacteria	k__norank_d__Bacteria	p__Bacteroidota	c__Bacteroidia	o__Bacteroidales	f__Prevotellaceae	g__Prevotellaceae_UCG-003	s__uncultured_rumen_bacterium_g__Prevotellaceae_UCG-003	OTU178	2	0	0	0	0	0	0	0	0	0	0	0	0	0	0	0	1	0	0	0	3
d__Bacteria	k__norank_d__Bacteria	p__Firmicutes	c__Clostridia	o__Oscillospirales	f__Oscillospiraceae	g__unclassified_f__Oscillospiraceae	s__unclassified_f__Oscillospiraceae	OTU1947	0	0	0	1	0	0	0	0	0	0	0	0	0	1	0	0	4	0	0	0	6
d__Bacteria	k__norank_d__Bacteria	p__Firmicutes	c__Clostridia	o__Lachnospirales	f__Defluviitaleaceae	g__Defluviitaleaceae_UCG-011	s__uncultured_rumen_bacterium_g__Defluviitaleaceae_UCG-011	OTU576	3	9	4	3	0	2	0	1	0	1	1	0	7	3	1	1	2	1	2	2	43
d__Bacteria	k__norank_d__Bacteria	p__Firmicutes	c__Clostridia	o__Oscillospirales	f__Oscillospiraceae	g__Colidextribacter	s__uncultured_rumen_bacterium_g__Colidextribacter	OTU803	0	0	0	75	0	0	0	0	0	0	0	0	0	34	0	0	46	0	35	0	190
d__Bacteria	k__norank_d__Bacteria	p__Bacteroidota	c__Bacteroidia	o__Bacteroidales	f__Bacteroidales_BS11_gut_group	g__norank_f__Bacteroidales_BS11_gut_group	s__uncultured_bacterium_g__norank_f__Bacteroidales_BS11_gut_group	OTU1812	2	1	3	2	1	0	1	1	0	2	1	0	0	1	0	1	0	0	2	1	19
d__Bacteria	k__norank_d__Bacteria	p__Bacteroidota	c__Bacteroidia	o__Bacteroidales	f__Prevotellaceae	g__Prevotella	s__uncultured_rumen_bacterium_g__Prevotella	OTU29	402	90	204	525	75	5	203	217	333	383	102	499	652	95	261	143	506	504	61	184	5444
d__Bacteria	k__norank_d__Bacteria	p__Bacteroidota	c__Bacteroidia	o__Bacteroidales	f__Rikenellaceae	g__Rikenellaceae_RC9_gut_group	s__uncultured_rumen_bacterium_g__Rikenellaceae_RC9_gut_group	OTU1940	2	1	0	1	0	0	0	0	0	0	1	0	0	2	0	1	6	0	1	1	16
d__Bacteria	k__norank_d__Bacteria	p__Bacteroidota	c__Bacteroidia	o__Bacteroidales	f__Rikenellaceae	g__Rikenellaceae_RC9_gut_group	s__uncultured_bacterium_g__Rikenellaceae_RC9_gut_group	OTU1646	1	1	1	0	2	0	0	0	0	0	0	0	1	1	0	0	2	3	2	1	15
d__Bacteria	k__norank_d__Bacteria	p__Proteobacteria	c__Gammaproteobacteria	o__Burkholderiales	f__Burkholderiaceae	g__Ralstonia	s__unclassified_g__Ralstonia	OTU1877	0	0	0	0	0	1	0	0	0	0	0	0	0	1	0	0	0	0	0	0	2
d__Bacteria	k__norank_d__Bacteria	p__Proteobacteria	c__Alphaproteobacteria	o__Rhizobiales	f__Devosiaceae	g__Devosia	s__uncultured_bacterium_g__Devosia	OTU1339	0	0	0	0	1	0	0	0	0	0	0	0	0	1	0	0	0	1	0	0	3
d__Bacteria	k__norank_d__Bacteria	p__Bacteroidota	c__Bacteroidia	o__Bacteroidales	f__Muribaculaceae	g__norank_f__Muribaculaceae	s__uncultured_rumen_bacterium_g__norank_f__Muribaculaceae	OTU46	53	26	18	44	13	3	53	4	4	21	9	3	51	76	36	22	22	13	7	19	497
d__Bacteria	k__norank_d__Bacteria	p__Bacteroidota	c__Bacteroidia	o__Bacteroidales	f__Prevotellaceae	g__norank_f__Prevotellaceae	s__uncultured_rumen_bacterium_g__norank_f__Prevotellaceae	OTU773	64	11	15	15	24	4	25	56	92	31	58	23	45	8	32	15	89	29	63	136	835
d__Bacteria	k__norank_d__Bacteria	p__Firmicutes	c__Clostridia	o__Lachnospirales	f__Lachnospiraceae	g__Blautia	s__unclassified_g__Blautia	OTU210	8	8	6	5	6	2	0	3	1	2	8	1	9	10	6	4	4	3	1	3	90
d__Bacteria	k__norank_d__Bacteria	p__Firmicutes	c__Bacilli	o__RF39	f__norank_o__RF39	g__norank_f__norank_o__RF39	s__uncultured_bacterium_g__norank_f__norank_o__RF39	OTU1296	0	6	3	0	2	4	4	1	1	2	2	2	2	1	1	2	8	0	2	2	45
d__Bacteria	k__norank_d__Bacteria	p__Bacteroidota	c__Bacteroidia	o__Bacteroidales	f__Prevotellaceae	g__Prevotella	s__uncultured_rumen_bacterium_g__Prevotella	OTU1643	51	19	68	10	14	0	102	41	33	42	88	98	69	49	7	70	73	51	49	48	982
d__Bacteria	k__norank_d__Bacteria	p__Bacteroidota	c__Bacteroidia	o__Bacteroidales	f__Prevotellaceae	g__Prevotella	s__uncultured_bacterium_g__Prevotella	OTU1682	15	49	9	6	1	20	9	6	3	18	5	26	21	31	6	4	13	4	4	4	254
d__Bacteria	k__norank_d__Bacteria	p__Bacteroidota	c__Bacteroidia	o__Bacteroidales	f__F082	g__norank_f__F082	s__uncultured_rumen_bacterium_g__norank_f__F082	OTU1377	6	0	0	0	0	0	0	0	0	0	8	1	0	11	0	0	36	0	4	0	66
d__Bacteria	k__norank_d__Bacteria	p__Bacteroidota	c__Bacteroidia	o__Bacteroidales	f__Prevotellaceae	g__Prevotella	s__uncultured_rumen_bacterium_g__Prevotella	OTU1648	6	0	0	2	0	0	0	0	0	0	0	0	0	0	0	0	1	0	0	0	9
d__Bacteria	k__norank_d__Bacteria	p__unclassified_k__norank_d__Bacteria	c__unclassified_k__norank_d__Bacteria	o__unclassified_k__norank_d__Bacteria	f__unclassified_k__norank_d__Bacteria	g__unclassified_k__norank_d__Bacteria	s__unclassified_k__norank_d__Bacteria	OTU523	0	2	1	0	0	0	1	0	0	0	0	0	0	0	0	0	0	0	0	0	4
d__Bacteria	k__norank_d__Bacteria	p__Bacteroidota	c__Bacteroidia	o__Bacteroidales	f__Prevotellaceae	g__Prevotellaceae_UCG-004	s__unclassified_g__Prevotellaceae_UCG-004	OTU799	10	3	15	11	5	0	8	21	15	21	2	9	17	13	1	7	5	6	7	11	187
d__Bacteria	k__norank_d__Bacteria	p__Firmicutes	c__Clostridia	o__Oscillospirales	f__Oscillospiraceae	g__NK4A214_group	s__uncultured_rumen_bacterium_g__NK4A214_group	OTU835	50	29	31	28	0	0	12	12	4	21	29	15	42	44	0	38	17	10	17	5	404
d__Bacteria	k__norank_d__Bacteria	p__Firmicutes	c__Clostridia	o__Lachnospirales	f__Lachnospiraceae	g__Lachnospiraceae_NK3A20_group	s__uncultured_bacterium_g__Lachnospiraceae_NK3A20_group	OTU1400	7	2	3	3	0	0	2	0	0	2	1	0	7	3	0	3	4	4	5	3	49
d__Bacteria	k__norank_d__Bacteria	p__Firmicutes	c__Negativicutes	o__Veillonellales-Selenomonadales	f__Selenomonadaceae	g__norank_f__Selenomonadaceae	s__uncultured_rumen_bacterium_4C28d-2	OTU1057	1	1	1	1	1	1	11	6	8	0	2	0	2	0	5	2	3	0	2	7	54
d__Bacteria	k__norank_d__Bacteria	p__Spirochaetota	c__Spirochaetia	o__Spirochaetales	f__Spirochaetaceae	g__Treponema	s__uncultured_rumen_bacterium_g__Treponema	OTU1418	3	1	15	0	0	0	2	10	6	8	3	11	0	9	0	1	1	6	18	11	105
d__Bacteria	k__norank_d__Bacteria	p__Bacteroidota	c__Bacteroidia	o__Bacteroidales	f__Rikenellaceae	g__U29-B03	s__uncultured_rumen_bacterium_g__U29-B03	OTU1790	0	0	0	1	1	0	6	0	1	7	0	0	0	3	0	1	2	2	0	1	25
d__Bacteria	k__norank_d__Bacteria	p__Firmicutes	c__Bacilli	o__Erysipelotrichales	f__Erysipelotrichaceae	g__norank_f__Erysipelotrichaceae	s__uncultured_rumen_bacterium_g__norank_f__Erysipelotrichaceae	OTU830	2	0	2	0	0	0	0	0	0	1	0	0	0	0	0	0	0	1	0	0	6
d__Bacteria	k__norank_d__Bacteria	p__Firmicutes	c__Clostridia	o__Lachnospirales	f__Lachnospiraceae	g__unclassified_f__Lachnospiraceae	s__unclassified_f__Lachnospiraceae	OTU1292	1	0	0	1	0	0	0	1	0	0	0	0	0	0	0	0	1	0	0	0	4
d__Bacteria	k__norank_d__Bacteria	p__Firmicutes	c__Clostridia	o__Clostridia_UCG-014	f__norank_o__Clostridia_UCG-014	g__norank_f__norank_o__Clostridia_UCG-014	s__uncultured_bacterium_g__norank_f__norank_o__Clostridia_UCG-014	OTU1165	19	49	24	0	283	116	232	33	109	13	127	18	48	16	188	69	11	49	36	268	1708
d__Bacteria	k__norank_d__Bacteria	p__Firmicutes	c__Clostridia	o__Oscillospirales	f__Ruminococcaceae	g__Ruminococcus	s__unclassified_g__Ruminococcus	OTU1619	1	0	0	1	0	0	0	0	0	0	0	0	0	1	0	0	0	0	0	0	3
d__Bacteria	k__norank_d__Bacteria	p__Bacteroidota	c__Bacteroidia	o__Bacteroidales	f__norank_o__Bacteroidales	g__norank_f__norank_o__Bacteroidales	s__uncultured_rumen_bacterium_g__norank_f__norank_o__Bacteroidales	OTU1757	0	0	0	13	0	0	0	0	0	0	0	1	0	2	0	0	0	0	0	0	16
d__Bacteria	k__norank_d__Bacteria	p__Firmicutes	c__Clostridia	o__Lachnospirales	f__Lachnospiraceae	g__Syntrophococcus	s__uncultured_bacterium_g__Syntrophococcus	OTU214	18	69	52	0	164	258	101	82	76	20	150	52	59	22	180	155	2	39	62	135	1696
d__Bacteria	k__norank_d__Bacteria	p__Firmicutes	c__Bacilli	o__Erysipelotrichales	f__Erysipelatoclostridiaceae	g__UCG-004	s__gut_metagenome_g__UCG-004	OTU733	0	0	1	0	0	0	1	0	0	0	0	0	0	0	0	1	0	0	0	0	3
d__Bacteria	k__norank_d__Bacteria	p__Firmicutes	c__Clostridia	o__Lachnospirales	f__Lachnospiraceae	g__Howardella	s__uncultured_rumen_bacterium_g__Howardella	OTU1649	14	29	8	16	12	23	11	10	5	4	16	11	10	8	10	12	11	12	11	10	243
d__Bacteria	k__norank_d__Bacteria	p__Firmicutes	c__Clostridia	o__Lachnospirales	f__Lachnospiraceae	g__unclassified_f__Lachnospiraceae	s__unclassified_f__Lachnospiraceae	OTU77	0	0	0	1	0	0	0	0	0	0	1	0	0	0	0	0	0	0	1	0	3
d__Bacteria	k__norank_d__Bacteria	p__Bacteroidota	c__Bacteroidia	o__Bacteroidales	f__Bacteroidales_RF16_group	g__norank_f__Bacteroidales_RF16_group	s__uncultured_rumen_bacterium_g__norank_f__Bacteroidales_RF16_group	OTU455	0	1	0	4	0	0	0	0	1	0	7	1	0	1	0	0	0	1	0	0	16
d__Bacteria	k__norank_d__Bacteria	p__Firmicutes	c__Clostridia	o__Oscillospirales	f__Oscillospiraceae	g__NK4A214_group	s__unclassified_g__NK4A214_group	OTU354	1	3	5	0	1	2	2	2	1	4	3	0	4	2	4	2	6	2	0	3	47
[truncated: 249 more rows]
